# Supplementary material for: Comparative linkage mapping of diploid, tetraploid, and hexaploid Avena species suggests extensive chromosome rearrangement in ancestral diploids
Source: Sci Rep. 2019 Aug 23;9:12298. doi: 10.1038/s41598-019-48639-7 (PMC6707241; doi:10.1038/s41598-019-48639-7)
Supplement: Supplementary file 1 — Dataset 1 [file 41598_2019_48639_MOESM1_ESM.xlsx]

## Sheet: Index Page
	Supplementary Data
	This File is Supplementary to the article:
	Title:	Comparative linkage mapping of diploid, tetraploid, and hexaploid Avena species suggests extensive chromosome rearrangement in ancestral diploids.
	Authors	R.G. Latta*, W.A. Bekele, C.P. Wight and N.A. Tinker
	Submitted to:	Scientific Reports, 2019
	Correspondence:	Robert Latta, Biology Dept., Dalhousie University, Robert.Latta@Dal.ca
	Index	Data Set	Columns	Explanation
	Sheet 1)	GBS Markers mapped in Avena barbata
	Sheet 2)	GBS Markers mapped in Avena strigosa X wiestii
			Locus	Name of marker
			Library	1 - Single restriction digest library (Elshire et al, 2011, Plos One 6, e19379) (barbata only)
				2 = Double restriction digest library (Poland et al, 2012, PLoS One 7, e32253)
			Group	A: Stringently Filtered Biallelic Loci used to construct framework maps
				B: Secondary Biallelic Loci
				C: Presence Absence Variants (PAVs) that are part of clusters with other Tags
				D: Singleton PAVs not similar to any other Tag sequences.
			Linkage Group
			Pos (cM)
			Bin	Groups of loci showing no recombination are assigned to the same 'bin' to simplify some analyses.
			RF	Recombination Fraction between each locus and the closest marker on Framework map (=0 for Best loci which were used to infer framework)
			Xeric Ecotype Allele Sequence			Strigosa	In Diploid mapping pop.
			Mesic Ecotype Allele Sequence			Wiestii
			Subs	Number of bp mismatches (substitutions) between alleles.
			Matching Locus	For loci that matched a locus in the other GBS library (barbata only)
			F7.001	Genotypes for each RIL
			F7.002		In barbata, 1=Xeric homozygote, 2 = heterozygote, 3 = Mesic homozygote
			etc…		In SxW, 1= A. wiestii homozygote, 2 = heterozygote, 3 = A. strigosa homozygote
	Sheet 3)	Error Corrections Avena barbata Double Digest Library
	Sheet 4)	Error Corrections Avena barbata Single Digest Library
	Sheet 5)	Error Corrections Avena strigosa X wiestii
			Locus
			Linkage Group
			Pos (cM)	After removing errors
			Bin
			Pos before correction		Inflated map distances due to errors prior to removal
			F7.001	Original Genotype call for each RIL before error correction
			F7.001	Genotype calls with errors removed (treated as missing data)
			etc
	Sheet 6)	Homologous markers across maps
			Locus 1		matches are given by tag rather than by locus
			Species 1		Most loci match at only one allele.
			LG 1
			Pos 1
			Locus 2
			Species 2
			LG 2
			Pos 2
			e value	from BLAST search
			Subs	Number of bp mismatches (substitutions) between homologs.
	Sheet 7)	Paralogs within A. barbata
			Cluster	Identifies to which multilocus haplotype cluster each pair belongs
			Locus1
			LG1
			Pos1
			Locus2
			LG2
			Pos2
			Subs	Number of bp mismatches (substitutions) between homologs.

## Sheet: 1) A. barbata Data
Locus	Library	Group	Linkage Group	Pos (cM)	Bin	RF	Xeric Ecotype Allele Sequence	Mesic Ecotype Allele Sequence	Subs	Matching Locus	F7.001	F7.002	F7.003	F7.004	F7.005	F7.006	F7.007	F7.008	F7.009	F7.010	F7.011	F7.012	F7.013	F7.014	F7.015	F7.016	F7.017	F7.018	F7.019	F7.020	F7.021	F7.022	F7.023	F7.024	F7.025	F7.026	F7.027	F7.028	F7.031	F7.032	F7.033	F7.034	F7.035	F7.036	F7.037	F7.038	F7.039	F7.040	F7.041
RGLP48266.1	2	A	1	0	1	0	TGCAGGCCAGCCGATGTTGGTACCAAACAGTCGGCCGAATGGCGATCCTATTCCCGAGATCGGA	TGCAGGCCAGCCGATGTTGGTACCAGACAGTCGGCCGAATGGCGATCCTATTCCCGAGATCGGA	1		3	1	3	3	1	3	1	3	1	3	3	3	1	3	3	1	3	1	3	1	3	3	1	1	1	1	3	3	3	1	1		1	3	3	3		3	3
RGLP28588.2	2	A	1	0.5814	2	0	TGCAGCGAATCGGGCAGAGATGGAGTTAGGGAGGCTCCTTGGTTACGAAAGACGGATCGATTGG	TGCAGCGAATCGGGCAGAGATGGAGTTAGGGAGGCTCTTTGGTTACGAAAGACGGATCGATTGG	1		3	1	3	3	1	3	1	3	1	3	3	3	1	3	3	1	3	3	3	1	3	3	1	1	1	1	3	3	3	1	1		1	3	3	3	1	3	3
RGLP52701.1	2	A	1	0.5814	2	0	TGCAGGGATAGGTAACGATGATGCCCTGTTAGATGTCAATTGCCGAGATCGGAAGAGCGGTTCA	TGCAGGGATAGGTAACGATGATGCCCCATTAGATGTCAATTGCCGAGATCGGAAGAGCGGTTCA	2		3	1	3	3	1	3	1	3	1	3	3	3	1	3	3	1	3	3	3	1	3	3	1	1	1	1	3	3	3	1	1		1	3	3	3	1	3	3
RGLP436.1	2	A	1	2.0607	3	0	TGCAGAAACAAATGGCAACCACACATGGGCAAGCGTGATACACGCCCATGAGCTCTAGATGGAA	TGCAGAAACAAATGGCAACCACACATGGGCAAGCGTGATACACGCCCATGAGCTGTAGATGGAA	1		3	1	3	3	1	3	1	3	1	3	3	3	1	1	3		3	3	3	1	3	3	3	1	1	1	3	3	3	1	1		1	3	3	3	1	3	3
RGLP18368.1	2	A	1	2.0607	3	0	TGCAGCAGCCCTCTCCAGAGTGGGTCATGGACAGCGGTGCCACCTCCCACCTCTCCAAGGATGC	TGCAGCAGCCCGCTCCAGAGTGGGTCATGGACAGCGGTGCCACCTCCCACCTCTCCAAGGATGC	1		3	1	3	3	1	3	1	3	1	3	3	3	1	1	3	1	3	3	3	1	3	3	3	1	1	1	3	3	3	1	1		1	3	3	3	1	3	3
RGLP50675.1	2	A	1	2.0607	3	0	TGCAGGCGTGTCTATGTGATTATCTGAAAAGATTACTCGTAACTGTTGGCGGAGAGTAAAAATT	TGCAGGCGTGTCTATGTGATTATCTGAAAAGATTATTCGTAACTGTTGGCGGAGAGTAAAAATT	1		3	1	3	3	1	3	1	3	1	3	3	3	1	1	3	1	3	3	3	1	3	3	3	1	1	1	3	3	3	1	1		1	3	3	3	1	3	3
RGLP40771.1	2	A	1	2.6421	4	0	TGCAGCTGTTTACCAATTGTCCCCTGCCTGGTTACACAAACACTTGACCAGGAAGTTTATTTCT	TGCAGCTGTTTACCAATTGTCCCCTGCCTGGTTACACAAACACTTGACCAGGAAGTTTCTTTCT	1		3	1	3	3	1	3	1	3	1	3	3	3	1	1	3	1	3	3	3	1	3	3	3	1	1	1	3	3	3	1	1		1	3	3	3	1	3	3
RGLP43153.1	2	A	1	2.6421	4	0	TGCAGGAAGGCGACATTGGGCTTGACGACTCTCTCAACATTGGACGTGAGAAGGTAGGAGTTGC	TGCAGGAAGGCGACATTGGGCTTGACCACTCTCTCAACATTGGACGTGAGAAGGTAGGAGTTGC	1		3	1	3	3	1	3	1	3	1	3	3	3	1	1	3	1	3	3	3	1	3	3	3	1	1	1	3	3	3	1	1		1	3	3	3	1	3	3
RGLP63134.1	2	A	1	8.0561	5	0	TGCAGTCCACAAGATGAAGCACATGAAGATGAGGGAAAGCCTCAACAAGTTTAGGACCAGGTCC	TGCAGTCCACAAGATGAAGCACATGAAGATGAGGGAAAGCATCAACAAGTTTAGGAGCAGGTCC	2		3	2	3	3	1	3	1	3	1	3	1	3	1	2	3	1	3	3	3	1	3	1	3	1	3	1	3	3	3	1	1		1	3	3	1	1	3	3
RGLP40532.1	2	A	1	8.3451	6	0	TGCAGCTGTAGATCTTGTGTGGCGCGGCCAGGTGTGCCACGATCGCTGTCACGGGTCCCCTGTG	TGCAGCTGTAGATCTTGTGTGGCACGGCCAGGTGCGCCACGATCGCTGTCACGGGACCCCTGTG	3		3	1	3	3	1	3	1	3	1	3	1	3	1	2	3	1	3	3	3	1	3	1	3	1	3	1	3	3	3	1	1		1	3	3	1	1	3	3
RGLP45649.1	2	A	1	8.3451	6	0	TGCAGGAGGCGATGAAGAAAGACATCTTGGAACGGGCGAGGGAGCCCAACTTCGACCTGAAGTC	TGCAGGAGGCGATGAAGAAGGACATCTTGGAACGCGCGAGGGAGCCCAACTTCGACCTGAAGTC	2		3	2	3	3	1	3	1	3	1	3	1	3	1	2	3		3	3	3	1	3	1	3	1	3	1	3	3	3	1	1		1	3	3	1	1	3	3
RGLP48088.1	2	A	1	11.0724	7	0	TGCAGGCCAACCTCGACGTCCTTGAGGCGCTCGCAGCGAGCGCCAACGCCATGAAAGAAGAGGA	TGCAGGCCAACCTCGACGTCCTTGAGGCGCTCGCGGCGAGCGCCAACGCCATGAAAGAAGAGGA	1		3	2	3	3	1	3	1	3	1	3	1	3	1	3	3	1	3	3	3	1	3	1	2	1	3	1	3	1	3	1	1		1	3	3	1	1	3	1
RGLP10956.1	2	A	1	14.7761	8	0	TGCAGATCGAGGAAGGGGATGGAGTTTTTCAGGAGAAGAGAGAGGTGTGGGCGGTTCGCTGGAT	TGCAGATCGAGGAAGGGGATGGAGTTTTTCAGGAGAAGAGAGAGGTGTGGGCGGTTCGCTCGAT	1		3	2	3	3	1	3	1	3	1	3	1	3	1		1	3	3	3	3	3	3	1	2	1	3	1	3	1	3	1	1		1	3	3	1	1	3	1
RGLP42872.1	2	A	1	15.6533	9	0	TGCAGGAAGAAGAAGAAGTGTAGGTGGTGATGAGCAGGCGGCTGCGACGACCATCCCCAAGGTC	TGCAGGAAGAAGAAGAAGTGTAGGCGGTGATGAGCAGGCGGCTGCGACGACCATCCCCAAGGTC	1		3	2	3	3	1	3	1	3	1	3	1	3	1	3	1	3	3	3	3	1	3	1	2	1	3	1	3	1	3	1	1		1	3	3	1	1	3	1
RGLP28138.1	2	A	1	20.3703	10	0	TGCAGCCTTCACCATGCCTGGCCATGGCAAAGATAAAGGTGCAGGCAATGAGCTTGTCCAGGGT	TGCAGCCTTCACCATGCCTGGCCATGGCAAAGATAAAGGTGCAGGCAAGGATCTTGTCCAGGGT	2		3	1	3	3	1	3	1	3	3	3	1	3	1	3	1	3		3	3	1	3	1	3	3	3	1	3	1	3	1	1		3	3	3	1	1	3	1
RGLP43664.1	2	A	1	20.3703	10	0	TGCAGGACAGCCCCACAGAGGACATCACAAGCATCCTGTACGACGTGTTTGATTACTTCGAGGA	TGCAGGACAGCCCCACCGAGGACATCACAAGCATCCTGTACGACGTGTTTGATTACTTCGAGGA	1		3	2	3	3	1	3	1	3	3	3	1	3	1	3	1	3	3	3	3	1	3	1	2	3	3	1	3	1	3	1	1		3	3	3	1	1	3	1
RGLP27431.1	2	A	1	22.7799	11	0	TGCAGCCTCCTCACCACGGCGCACCCCTTCTTGTTCCTCCTCCTCCTCCGCTTCCTCCGCCCCT	TGCAGCCTCCTCACCACGGCGCACCCCTTCTTCTTCCTCCTCCTCCTCCGCTTCCTCCGCCCCT	1		3	2	3	3	1	3	1	3	1	3	1	3	1	3	1	3	3	3	3	1	3	1	2	3	3	1	3	1	3	1	1		3	3	3	1	1	3	1
RGLP7864.1	2	A	1	26.8172	12	0	TGCAGAGCTAGATTTGCCTTCAAGTCCAAAATGCAATAAATCCTCTGAATCATCATTGATGATT	TGCAGAGCTAGAATTTCCTTCAAGTCCAAAATGCAATAAATCCTCTGAATCATCATTGATGATT	2		3	1	3	3	1	3	3	3	1	3	1	3	1	3	3	3	3	3	3	3	3	1	3	3	3	1	1	1	3	1	1		3	3	3	1	1	1	1
RGLP69410.1	2	A	1	29.8659	13	0	TGCAGTTGTAGCCAGGCCCATTGATGGAGTCAACGCAGTCACTGTGATCACTGACGCAGGCGTA	TGCAGTTGTAGCCAGGCCCATTGATGGAGTCAACGCAGTCACTGTGATCACTGACGCAAGCGTA	1		3		3		1	3	3	3	1	3	1	3	1	3	3	3	3	3	3	3	3	1	3	3	3		1	3	1	1	1		3	3	2	1	3	1	1
RGLP36940.1	2	A	1	30.4473	14	0	TGCAGCTCCAATCTGTCTCTGTCCTTCCTCCCCAGCAATTAATCGTGGTCGCCTGTGTGCTAAT	TGCAGCTCCAATCTGTCTCTGTCCTTCCTCCCCAGCAATTAATCGTCGTCGCCTGTGTGCTAAT	1		3	1	3	3	1	3	3	3	1	3	1	3	1	3	3	3	3	3	3	3	3	1	3	3	3	1	1	3	1	1	3		3	3	2	1	3	1	1
RGLP50809.1	2	A	1	35.1643	15	0	TGCAGGCTAGCGCGAGGGTGGACGTTGAGAGCTAATCTTACCAGGTGCTCAAGTCGTGGTCCAA	TGCAGGCTAGCGTGAGGGGGGACGTTGAGAGCTAATCTTACCAGGTGCTGAAGTCGTGGTCCAA	3		3	1	3	3	1	3	3	3	1	3	1	3	2	3	1	3	3	3	1	3	3	1	3	1	1	1	1	3	1	1	3		3	3	2	1	3	1	1
RGLP63272.1	2	A	1	35.1643	15	0	TGCAGTCCATGGCCGCCCCGTTGTCCATGAACCTCTCCGAGATCGGAAGAGCGGTTCAGCAGGA	TGCAGTCCATGGCCGCCCCGTTGTCCGTGAACCTCTCCGAGATCGGAAGAGCGGTTCAGCAGGA	1		3	1	3	3	1	3	3	3	1	3	1	3	2	3	1	3	3	3	1	3	3	1	3	1	1	1	1	3	1	1	3		3	3	2	1	3	1	1
RGLP34015.1	2	A	1	35.4533	16	0	TGCAGCGGTGCCATCCAGGAGCCCACAGGATGCACGTACCACAACAAGGGTAGGACGACCATCG	TGCAGCGGTGTCATCCAGGAGCCCACAGGATGCACGTACCACAACAAGGGTAGGACGACCATCG	1		3	1	3	3	1	3	3	3	1	3	1	3	2	3	1	3	3	3	1	3	3	1	3	1	1	1	1	3	1	1	3		3	3	2	1	3	1	1
RGLP32505.1	2	A	1	36.6298	17	0	TGCAGCGGCAGTACGCATCACAAAATTCCCCTTGTCATTGTCTCTGAATTCCTAGTTTGCGGTT	TGCAGCGGCAGTACGCATCACAAAATTCCCCTTGTCATTGTCTCTGAATTCTTAGTTTGCGGTT	1		3	1	3	3	1	3	3	3	1	3	1	3	3	3	1	3	3	3	1	3	3	1	3	1	1	1	1	3	1	1	3			3	2	1	3	1	1
RGLP61059.1	2	A	1	40.6671	18	0	TGCAGTACCAACCACCACCTCCACATATGATCTAGATCCAACCGAGGGTTCAACTATGGGGCCC	TGCAGTACCAACCACCACCTCCACATATGATCTAGATCCAACCGAGGGTTCAACTATGGCGCCC	1		3	1	3	1	1	1	1	3	1	3		3	1	3	1	3	3	3		1	3		3	1	1	1	1	3	1	1	3		3	3	1	1	3	1	1
RGLP38033.1	2	A	1	40.9561	19	0	TGCAGCTCGCGGGCGGAGTAGGCGGAAGCGGCGGCGGAGGCTAGGGTTTGTAGACCGAGATCGG	TGCAGCTCGCGGGCGGAGTAGGCGGAAGCAGCGGCGGTGGCTAGGGTTTCTAGACCGAGATCGG	3		3	1	3	1	1	1	1	3	1	3	1	3	1	3	1	3	3	3	1	1	3	1	3	1	1	1	1	3	1	1	3		3	3	2	1	3	1	1
RGLP1779.1	2	A	1	41.2451	20	0	TGCAGAACCTGTCAAACCTACAGATGCCAAATATCTTGTATAGGCGATGGTTGGATCTTCTCTT	TGCAGAACCTGTCAAACCTACAGATGCCAAATATCCTGTATAGGCGATGGTTGGATCTTCTCTT	1		3	1	3	1	1	1	1	3	1	3	1	3	1	3	1	3	3	3	1	1	3	1	1	1	1	1	1	3	1	1	3		3	3	3	1	3	1	1
RGLP56150.1	2	A	1	41.8265	21	0	TGCAGGTAATCGGTGGTGCCGTGTGCTTCGCCAGCGCGGCTTACGTCTCCGTGGTGTCGCATGT	TGCAGGTAATCGGTGGTGCCGTGTGCCTCGCCAGCGCGGCTTACGTCTCCATGGTGTCGCATGT	2			1	3	1	1	1	1	3	1	3	1	3	2	3	1	3	3	3	1	1	3	1	1	1	1	1	1	3	1	1	3		3	3	2	3	3	1	1
RGLP25607.1	2	A	1	43.3058	22	0	TGCAGCCGCCAAGGGAGCCGCGCGCCACGCTGGCCCCCGTACGGCCTCCTCCGACCCAGACTCC	TGCAGCCGCCCAGGGAATCGCGCGCCACGCTGGCCCCCGTACGGCCTCCTCCGACCCAGACTCC	3		3	1	3	1	1	1	1	3	1	3	1	3	2	3	1	3	3	3	1	1	3	1	1	1	1	1	1	3	1	1	3		3	3	2	3	3	1	1
RGLP3195.1	2	A	1	44.183	23	0	TGCAGAAGTGGTGTGGAGTTATGGAGTTCGTGCTGTCCGAGATCGGAAGAGCGGTTCAGCAGGA	TGCAGAAGTAGTGTGGAGTTATGGAGTTCGTGCTGTCCGAGATCGGAAGAGCGGTTCAGCAGGA	1		3	1	3	1	1	1	1	3	1	3	1	3	1	3	1	3	1	3	1	1	3	1	1	1	1	1	1	3	1	1	3		3	3	2	3	3	1	1
RGLP3539.1	2	A	1	44.183	23	0	TGCAGAATATTGGCTCACTAACATATATTAATATGAAGACAAGCGTGAGCGCAATAAAATGCCG	TGCAGAATATTGGCTCACTAACATATATTAATATGAAGACAAGCATGAGCGCAATAAAATGCCG	1		3	1	3	1	1	1	1	3	1	3	1	3	1	3	1	3	1	3	1	1		1	1	1	1	1	1		1	1	3		3	3	2	3	3	1	1
RGLP5967.1	2	A	1	44.183	23	0	TGCAGACGTTCTTGTGGCGGCCGCAGGACGGCGAGAGGATCCAGCTGCCGACCTTAGAGCAGGC	TGCAGACGTTCCTGTGGCGGCCGCAGGATGGCGAGAGGATCCAGCTGCCGACCTTAGAGCAGGT	3		3		3	1	1	1	1	3	1	3	1	3	2	3	1	3	1	3	1	1	3	1	1	1	2	1	1	3	1	1	3		3	3	2	3	3	1	1
RGLP38984.1	2	A	1	44.183	23	0	TGCAGCTGAGGCCTTTCCACAGTCTTCACAAAACGTTCTGTCTGGAAGTCCATTGGCCCAGCAG	TGCAGCTGAGGCCTTTCCACAGTCTTCACAAAACGTTCCGTCTGGAAGTCCATTGGCCCAGCAG	1	RGLCS3123	3	1	3	1	1	1	1	3	1	3	1	3	2	3	1	3	1	3	1	1	3	1	1	1	2	1	1	3	1	1	3		3	3	3	3	3	1	1
RGLP40546.1	2	A	1	44.183	23	0	TGCAGCTGTGGTAGCCCTCGCAGCTTCCTCCGCGGCCAGGCGCTGATGCACCTTCAAGATATAC	TGCAGCTGTAGTAGCCCTCGCAGCTTCCTCCGCGGCCAGGCGCTGATGCACCTTCGAGATATAC	2		3	1	3	1	1	1	1	3	1	3	1	3	1	3	1	3	1	3	1	1	3	1	1	1	2	1	1	3	1	1	3		3	3	2	3	3	1	1
RGLP65518.1	2	A	1	44.183	23	0	TGCAGTGCACCTAAATTGGAGCAGAAATGCAGAACTGACACTAGAATGAGCTACTGATTAGTAC	TGCAGTGCACCTAAACTGGAGCAGAAATGCAGAACTGACACTAGAATGAGCTACTGATTAGTAC	1		3	1	3	1	1	1	1	3	1	3	1	3	1	3	1		1	3	1	1	3	1	1	1	2	1	1	3	1	1	3		3	3	2	3	3	1	1
RGLP34149.1	2	A	1	45.3595	24	0	TGCAGCGGTTCGGTGAGTCCTGATCGGATTTCTCCACCGCCCACTTCGCCCGAAACGGCAGATC	TGCAGCGGTTCGGTGAGTCCTGATCGGATTTCTCCACCGCCCACTTCACCCGAAACGGCAGATC	1		3	1	3	1	1	1	1	3	3	3	1	3	1	3	1	3	1	3	3	1	3	1	1	1	2	1	1	3	1	1	3		3	3	2	3	3	1	1
RGLP2163.1	2	A	1	47.1452	25	0	TGCAGAACTTTGCAAGAGCACGCCCGCTCACCGAGATCGGAAGAGCGGTTCAGCAGGAATGCCG	TGCAGAACTTTGCAAGAGCACGCTCGCTCACCGAGATCGGAAGAGCGGTTCAGCAGGAATGCCG	1		3	1	3	1	1	1	1	3	3	3	1	3	2	3	1	3	1	3	3	1	3	1	1	1	2	1	1	3	1	1	3		3	3	2	3	3	1	1
RGLP48571.1	2	A	1	47.7266	26	0	TGCAGGCCCCGAGGACATGGGCATCGATGAGGGCCGCGGCATGTTAGCCGAGATCGGAAGAGCG	TGCAGGCCCCGAGGACATGGGCGTCGATGAGGGCCGCGGCATGTTGGCCGAGATCGGAAGAGCG	2		3	1	3	1	1	1	1	3	3	3	1	3	2	3	1	3	1	3	3	1	3	1	1	1	2	1	1	3	1	1	3		3	3	2	3	3	1	1
RGLP5264.1	2	A	1	48.0156	27	0	TGCAGACCTTCCCCTCCGTGTCCACTCTGAGTATTGAAGATTCAGAAGTCAGCAAATGCATAGT	TGCAGACCTTCCCCTCTGTGTCCACTCTGAGTATTGAAGATTCAGAAGTCAGCAAATGCATAGT	1		3	1	3	1	1	1	1	3	3	3		3	1	3	1	3	1	3	3	1	3	1	1	1	2	1	1	3	1	1	3		3	3	2	3	3	1	1
RGLP10807.1	2	A	1	48.0156	27	0	TGCAGATCCTAAAACAAAATCGTAGTGCAGCTATGATAGAGACAAAAATAATCATGCTTACTCT	TGCAGATCCTAAAACAAAATCGTAGTGCAGCTATGATAGAGACAAAAATAATCATGCTTACTCA	1		3	1	3	1	1	1	1	3	3	3	1	3	2	3	1	3	1	3	3	1	3	1	1	1	2	1	1	3	1	1	3		3	3	2	3	3	1	1
RGLP25621.1	2	A	1	48.0156	27	0	TGCAGCCGCCACCATCGTCGCGTGGTGGGAAATGGGATGCGACGTGGGGGCTGGGAGCTGCTTT	TGCAGCCGCCACCATCGTCGCGTGGTGGGAAATGGGATGCGACGTGGGGGCTAGGAGCTGCTTT	1		3	1	3	1	1	1	1	3	3	3	1	3	2	3	1	3	1	3	3	1	3	1	1	1	2	1	1	3	1	1	3		3	3		3	3	1	1
RGLP25841.1	2	A	1	48.0156	27	0	TGCAGCCGCCGCCTCCGCTGCTGCTCCCGCTGCTAGGGCTAGCCGCCACCGCCGAGATCGGAAG	TGCAGCCGCCGCCTCCGCCGCTGCTCCCGCTGCTAGGGCTAGCCGCCACCGCCGAGATCGGAAG	1		3	1	3	1	1	1	1	3	3	3	1	3	1	3	1	3	1	3	3	1	3	1	1	1	2	1	1	3	1	1	3		3	3	2	3	3	1	1
RGLP44823.1	2	A	1	48.0156	27	0	TGCAGGAGATCGGGGAAGATCGGCGAAGCAAGATCATAAAGGATTCCGAGATCGGAAGAGCGGT	TGCAGGAGATCAGGGAAGATCGGCGAGGCAAGATCATAAAGGATTCCGAGATCGGAAGAGCGGT	2		3	1	3	1	1	1	1	3	3	3	1	3	2	3	1	3	1	3	3	1	3	1	1	1	2	1	1	3	1	1	3		3	3	2	3	3	1	1
RGLP61280.1	2	A	1	48.0156	27	0	TGCAGTACGGAGCAACCAGCATATGATTCATATCATATGAATGGAACACAAGGCTGCACCTTAG	TGCAGTACGGAGCAACCAACATATGATTCATATCATATGAATGGAACACAAGGCTGCACCTTAG	1		3	1	3	1	1	1	1	3	3	3	1	3	2	3	1	3	1	3	3	1	3	1	1	1	2	1	1	3	1	1	3		3	3	2	3	3	1	1
RGLP64797.1	2	A	1	48.0156	27	0	TGCAGTCTTTGGCTCTCTCTTGCATTTTTTTTTCGAAATGGAAAACGAAGCCCCGAGATCGGAA	TGCAGTCTTCGGCTCTCTCTTGCATTTTTTTTTCGAAATGGAAAACGAAGCCCCGAGATCGGAA	1		3	1	3	1	1	1	1	3	3	3	1	3	1	3	1	3	1	3	3	1	3	1	1	1	2	1	1	3	1	1	3		3	3	2	3	3	1	1
RGLP65104.1	2	A	1	48.0156	27	0	TGCAGTGACGACGGCGCTGATCGAGCTGAATGCGCACAGCAGCAGCGGCAGCAGGGTTCCTTTC	TGCAGTGACGACGGCGCTGATCGAGCTGAATGAGCACCGCAGCAGCGGCAGCAGGGTTCCTTTC	2		3	1	3	1	1	1	1	3	3	3	1	3	2	3	1	3	1	3	3	1	3	1	1	1	2	1	1	3	1	1	3		3	3	2	3	3	1	1
RGLP3433.1	2	A	1	48.597	28	0	TGCAGAATCCGACCTATACGCCTGTCTCTGCATATCGTCGAACACGTCCCGAGATCGGAAGAGC	TGCAGAATCTGACCTATACGCCTGTCTCTGCATATCGTCGAACACGTCCCGAGATCGGAAGAGC	1		3	1	3	1	1	1	3	3	3	3	1	3	2	3	1	3	1	3	3	1	3	1	1	1	2	1	1	3	1	1	3		3	3	2	3	3	1	1
RGLP5398.1	2	A	1	48.597	28	0	TGCAGACGACGCTGATGTGGTTCAGAGACGCCAGCGGCAGCATCCCGCCGCTCGACATCGACGT	TGCAGACGACGCTGATGTGGTTCAGAGACGCCAGCGGCAGCATCCCGCCGCTCGACATGGACGC	2		3	1	3	1	1	1	3	3	3	3	1	3	2	3	1	3	1	3	3	1	3	1	1	1	2	1	1	3	1	1	3		3	3	2	3	3	1	1
RGLP5618.1	2	A	1	48.597	28	0	TGCAGACGCGGTCCGCTACGCAGGCCTTGGAGAAGTCGGCGTCGGCGAGCTGGGACATCCACGG	TGCAGACGCGGTCCGCGACGCAGGCCTTGGAGAAGTCGGCGTCGGCGAGCTGGGACATCCACGG	1		3	1	3	1	1	1	3	3	3	3	1	3	2	3	1	3	1	3	3	1	3	1	1	1	2	1	1	3	1	1	3		3	3	2	3	3	1	1
RGLP12496.1	2	A	1	48.597	28	0	TGCAGATGTTGCAGGGGGGTAGCTGGGGATTGCAGGTTGATAGCGGGGGGTAGCAGTCTCACAC	TGCAGATGTTGCAGGGGGGTAGCTGGGGATTGCAGGTTGATAGCAGGGGGTAGCAGTCTCACAC	1		3	1	3	1	1	1	3	3	3	3	1	3	2	3	1	3	1	3	3	1	3	1	1	1	2	1	1	3	1	1	3		3	3	2	3	3	1	1
RGLP20088.1	2	A	1	48.597	28	0	TGCAGCAGTGCCCGCAGAAGGCTGCGCCGCCACAGGTGTCGCAGACCTGGTCCCCGAGATCGGA	TGCAGCAGTGCCCGCAGAAGGCTGCGCCGCCACAGGTGTTGCAGACCTGGTCCCCGAGATCGGA	1		3	1	3	1	1	1	3	3	3	3	1	3	2	3	1	3	1	3	3	1	3	1	1	1	2	1	1	3	1	1	3		3	3	2	3	3	1	1
RGLP21449.1	2	A	1	48.597	28	0	TGCAGCATTCGTTGTCATCCATGTCTGAGGCCTGCCGAGATCGGAAGAGCGGTTCAGCAGGAAT	TGCAGCATTCATCGTCGTCCATGTCTGAGGCCTGCCGAGATCGGAAGAGCGGTTCAGCAGGAAT	3		3	1	3	1	1	1	3	3	3	3	1	3	2	3	1	3	1	3	3	1	3	1	1	1	2	1	1	3	1	1	3		3	3	2	3	3	1	1
RGLP26704.1	2	A	1	48.597	28	0	TGCAGCCGTATCACCCCAGTCGTGTAGGCGCGGACGCCGTCCTCCGACGAAGATAGCCGAGATC	TGCAGCCGTATCACCCCTGTCGTGTAGGCGCGGACGCCGTCCTCCGACGAAGCTAGCCGAGATC	2		3	1	3	1	1	1	3	3	3	3	1	3	2	3	1	3	1	3	3	1	3	1	1	1	2	1	1	3	1	1	3		3	3	2	3	3	1	1
RGLP37046.1	2	A	1	48.597	28	0	TGCAGCTCCAGGGAGTCTTCAGAAATTCTGACATTGGCTTTCATGGTCTCGAAGTTCTCCCAAG	TGCAGCTCCAGGGTGTCTTCAGAAATTCTGACATTGGCTTTCATGGTCTAGAAGTTCTCCCAAG	2		3	1	3	1	1	1	3	3	3	3	1	3	2	3	1	3	1	3	3	1	3	1	1	1	2	1	1	3	1	1	3		3	3	3	3	3	1	1
RGLP43141.1	2	A	1	48.597	28	0	TGCAGGAAGGCAGTTTTCCGTCCGTGATTAGCGTCTTCTGTTGGGATCCCGAGATCGGAAGAGC	TGCAGGAAGGCAGTTTTCCGTCCGTGATTAGCGTCTTCCGTTGGGATCCCGAGATCGGAAGAGC	1		3	1	3	1	1	1	3	3	3	3	1	3	2	3	1	3	1	3	3	1	3	1	1	1	2	1	1	3	1	1	3		3	3	2	3	3	1	1
RGLP50200.1	2	A	1	48.597	28	0	TGCAGGCGGCTGATCTTGGCCGTCTCCCCGCGGCTTGCCGAGATCGGAAGAGCGGTTCAGCAGG	TGCAGGCGGCCGATCTTGGCCGTCTCCCCGCGGCTTGCCGAGATCGGAAGAGCGGTTCAGCAGG	1		3	1	3	1	1	1	3	3	3	3	1	3	1	3	1	3	1	3	3	1	3	1	1	1	2	1	1	3	1	1	3		3	3	1	3	3	1	1
RGLP57748.1	2	A	1	48.597	28	0	TGCAGGTCGGTGGAGGAGTCGCTGGACTTCTACATGAACGTCCTGGGCTTCGTCCCTATCCGCC	TGCAGGTCGGTGGAGGAGTCGCTGGACTTCTACATGAACGTCCTCGGCTTCGTCCCCATCCGCC	2		3	1	3	1	1	1	3	3	3	3	1	3	2	3	1	3	1	3	3	1	3	1	1	1	2	1	1	3	1	1	3		3	3	2	3	3	1	1
RGLP63070.1	2	A	1	48.597	28	0	TGCAGTCATTGACGGATTTGTGGAATACTCTGGAGCGTTTTGTAAGTTGGGATCATGACCATCA	TGCAGTCATTGACGGATTCGTGGAATACTCTGGAGCGTTTTGTAAGTTGGGATCATGACCATCA	1		3	1	3	1	1	1	3	3	3	3	1	3	1	3	1	3	1	3	3	1	3	1	1	1	2	1	1	3	1	1	3		3	3	2	3	3	1	1
RGLP63662.1	2	A	1	48.597	28	0	TGCAGTCCTAGGCGGTGCGGACTGTACAGGAACCCGAGATCGGAAGAGCGGTTCAGCAGGAATG	TGCAGTCCTAGGCGGTGCGGCCTGTACAGGAACCCGAGATCGGAAGAGCGGTTCAGCAGGAATG	1		3	1	3	1	1	1	3	3	3	3	1	3	2	3	1	3	1	3	3	1	3	1	1	1	2	1	1	3	1	1	3		3	3	2	3	3	1	1
RGLP67690.1	2	A	1	48.597	28	0	TGCAGTTACTGACGTCGTCACTTTTTTTGCAATTGTTCTCTCTATAATCCTAAATTAACTTTGC	TGCAGTTACTGACGTTGTCACTTTTTTTGCAATTGTTCTCTCTATAATCCTAAATTAACTTTGC	1	RGLC39245.1	3	1	3	1	1	1	3	3	3	3	1	3	1	3	1	3	1	3	3	1	3	1	1	1	2	1	1	3	1	1	3		3	3	2	3	3	1	1
RGLP68444.1	2	A	1	48.597	28	0	TGCAGTTCGAGGTGCTCGGCTGCTCCCCGACCATGGCCGACGTGTGCCTGCGCTTCGCCACGCC	TGCAGTTCGAGGTGCTCGGCTGCTCTCCGACCATGGCCGACGTGTGCCTGCGCTTCGCCACGCC	1		3	1	3	1	1	1	3	3	3	3	1	3	2	3	1	3	1	3	3	1	3	1	1	1	2	1	1	3	1	1	3		3	3	2	3	3	1	1
RGLP69426.1	2	A	1	48.597	28	0	TGCAGTTGTCACGGCAGCGTATCCACCTCTTTTACCCGCTTGCAGATTTGCTGCTCCTGTTTGG	TGCAGTTGTCACGGCAGCGTATCAACCTCTTTTACCCGCTTGCAGATTTGCTGCTCCTGTTTGG	1		3	1	3	1	1	1	3	3	3	3	1	3	1	3	1	3	1	3	3	1	3	1	1	1	2	1	1	3	1	1	3		3	3	2	3	3	1	1
RGLP6206.1	2	A	1	49.1784	29	0	TGCAGACTGCCGTTCTGCACTAAATCCGACCCGCATTTCATGAGCAAACGCATCAGGAAGCCTG	TGCAGACTGCCGTTCTGCACCAAATCCGACCCGCATTTCATGAGCAAACGCATCAGGAAGCCTG	1		3	1	3	1	1	1	3	3	3	3	1	3	2	3	1	3	1	3	3	1	3	1	1	1	2	1	1	3	1	1	3		3	3	2	3	3	1	1
RGLP36318.1	2	A	1	49.1784	29	0	TGCAGCTATCCTCGCGACTGACCTCCAGGAGACGGCGCGGGCGAGGCCTGGCAGGGTGCGGCGC	TGCAGCTATCCTCGTGACTGACCTCCAGGAGACGGCGCGGGCGAGGCCTGGCAGGGTGCGGCGC	1		3	1	3	1	1	1	3	3	3	3	1	3	2	3	1	3	1	3	3	1	3	1	1	1	2	1	1	3	1	1	3		3	3	2	3	3	1	1
RGLP46781.1	2	A	1	49.1784	29	0	TGCAGGATGGTGAGAGCAAACGGAGGGCCGAGATCGGAAGAGCGGTTCAGCAGGAATGCCGAGA	TGCAGGATGGTGGGAGCAAACGGAGGGCCGAGATCGGAAGAGCGGTTCAGCAGGAATGCCGAGA	1		3	1	3	1	1	1	3	3	3	3	1	3	2	3	1		1	3	3	1	3	1	1	1	2	1	1	3	1	1	3		3	3	2	3	3	1	1
RGLP46912.1	2	A	1	49.1784	29	0	TGCAGGATTCCCAGTTGTTACCCCGATCTCCACCACCCCACTCCCCATGTTTTCTAGTAATCTC	TGCAGGATTCCCAGTTGTCACCCCGATCTCCACCACCCCACTCCCCATGTTTTCTAGTAATCTC	1		3	1	3	1	1	1	3	3	3	3	1	3	2	3	1	3	1	3	3	1	3	1	1	1	2	1	1	3	1	1	3		3	3	2	3	3	1	1
RGLP48242.1	2	A	1	49.1784	29	0	TGCAGGCCCGACCCCGCCGCGGCGCCCGCACCGAGATCGGAAGAGCGGTTCAGCAGGAATGCCG	TGCAGGCCAGACCCCGCCGCGGCGCCCGCACCGAGATCGGAAGAGCGGTTCAGCAGGAATGCCG	1		3	1	3	1	1	1	3	3	3	3		3	2	3		3	1	3	3	1	3	1	1	1	2	1	1	3	1	1	3		3	3	2	3	3	1	1
RGLP7640.1	2	A	1	49.7598	30	0	TGCAGAGCCTGATCCCCTCCTCTTTCCCTTGAGCACTGAATACCCTTGATCAGGTAACCCTGAT	TGCAGAGCCTGATCTCCTCCTCTTTCCCATGAGCACTGAATACCCTTGATCAGGTAACCCTGGT	3		3	1	3	1	1	1	3	3	3	3	1	3	1	3	1	3	1	3	3	1	3	1	1	1	2	1	1	3	1	1	3		3	3	2	3	3	1	1
RGLP32591.1	2	A	1	49.7598	30	0	TGCAGTGGCAGGAGCACAAGTACGAGAAGGAGCAGAAGCTCAAGGTAAAGAAGGCCATGGAGAA	TGCAGTGGCAGGAGCACAAGTACGAGAAGGAGCAGAAGCTCAATGTAAAGAAGGCCATGGAGAA	1		3	1	3	1	1	1	3	3	3	3		3	2	3	1		1	3	3	1	3	1	1	1	2	1	1	3	1	1	3		3	3	2	3	3	1	1
RGLP67533.1	2	A	1	49.7598	30	0	TGCAGTTAACAAAGAATTAAAAAAAAAATGAATCGGATCCTATTCCGAGATCGGAAGAGCGGTT	TGCAGTTAACAAAGAATTAAAAAAAAAATGAATCGGCTCCTATTCCGAGATCGGAAGAGCGGTT	1		3		3	1	1	1	3	3	3	3	1	3	2	3	1		1	3	3	1	3	1	1	1	2	1	1	3	1	1	3		3	3	2	3	3	1	1
RGLP23436.1	2	A	1	50.0488	31	0	TGCAGCCCAAAAACTCACGTAGCTAAGAAATTTTACTAGTTGGGCACTTGGGCTGCTTGACCGA	TGCAGCCCAAAAAGTCACGTAGCTAAGAAATTTTACTAGTTGGGCACTTGGGCTGCTTGACCGA	1		3	1	3	1	1	1	3	3	3	3	1	3	1	3	1	3	1	3	3	1	3	1	1	1	2	1	1	3	1	1	3		3	3	2	3	3	1	1
RGLP28404.1	2	A	1	50.0488	31	0	TGCAGCGAAACGTTCACCGATCGACTAGTTTGCTAAATAGGTTCATGCACGTACAATATGCTTC	TGCAGCGAAACGTGCACCGATCGACTAGTTTGCTAAATAGGTTCATGCACGTACAATATGCTTC	1		3	1	3	1	1	1	3	3	3	3	1	3	1	3	1	3	1	3	3	1	3	1	1	1	2	1	1	3	1	1	3		3	3	2	3	3	1	1
RGLP29995.1	2	A	1	50.0488	31	0	TGCAGCGCACATTCGGTGTTACACCCTCAGCGATGATATGGCGCAACACTCATCATCATGCCGA	TGCAGCGCACATTTGGTGTTACACCCTCAGCGATGATATGGCGCAACACTCATCATCATGCCGA	1		3	1	3	1	1	1	3	3	3	3	1	3	1	3	1	3	1	3	3	1	3	1	1	1	2	1	1	3	1	1	3		3	3	2	3	3	1	1
RGLP44738.1	2	A	1	50.0488	31	0	TGCAGGAGAGCTGGCAGCGCGGCGAGGCGGAGATGCGACCGAGCACGGCAGGCAATGGCGGAGA	TGCAGGAGAGCTGGCAGCGCGGCGAGGCGGAGATGCGACCGAGCACGGCAGGCGATGGCGGAGA	1		3	1	3	1	1	1	3	3	3	3		3	1	3	1	3	1	3	3	1	3	1	1	1	2		1	3	1	1	3		3	3	2	3	3	1	1
RGLP61076.1	2	A	1	50.0488	31	0	TGCAGTACCACCTACAACCGCATCCTCTTGTCTGCATAAAGAATTCAAAATGAAAAACCGAGAT	TGCAGTACCACCTACAACCGCATCCCCTTGTCTGCATAAAGAATTCAAAATGAAAAACCGAGAT	1		3	1	3	1	1	1	3	3	3	3	1	3	1	3	1	3	1	3	3	1	3	1	1	1	2	1	1	3	1	1	3		3	3	2	3	3	1	1
RGLP61094.1	2	A	1	50.0488	31	0	TGCAGTACCAGCGAAAGAGGCGGATGAAGAAAGCATTTCTCAGTTTTAGAAAAAAGAGGTCCGA	TGCAGTACCAGCGAAAGAGGCGGATGAAGAAAGCATTTCTCAGATTTAGAAAAAAGAGGTCCGA	1		3	1	3	1	1	1	3	3	3	3	1	3	1	3	1	3	1	3	3	1	3	1	1	1	2	1	1	3	1	1	3		3	3	2	3	3	1	1
RGLP61539.1	2	A	1	50.0488	31	0	TGCAGTAGAAGTCAATGAATCAGAGCAATTGCCGAAGGACGCCGAGATCGGAAGAGCGGTTCAG	TGCAGTAGAAGTCGATGAATCAGAGCAATCGCCGAAGGACGCCGAGATCGGAAGAGCGGTTCAG	2		3	1	3	1	1	1	3	3	3	3	1	3	1	3	1	3	1	3	3	1	3	1	1	1	2	1	1	3	1	1	3		3	3	2	3	3	1	1
RGLP64846.1	2	A	1	50.0488	31	0	TGCAGTCTTGTTCCGTACGGGACCGATTTTCTTCATCGTCGTCACCGACTCGGCTTCAAAAGTC	TGCAGTCTTGTTCCGTACGGGACCGATTTTCTTCATCGTCGTCGCCGACTCGGCTTCAAAAGTC	1		3	1	3	1	1	1	3	3	3	3	1	3	1	3	1	3	1	3	3	1	3	1	1	1	2	1	1	3	1	1	3		3	3	2	3	3	1	1
RGLP2426.1	2	A	1	50.3378	32	0	TGCAGAAGAGGGGTTCGCCTAATGACCCTGTTTGCGTGCTGTGCAATCCCAACCTGAGACCGAG	TGCAGAAGAGGGGTTCGCCTAATGACCCTGTTTGCGCGCTGTGCAATCCCAACCTGAGACCGAG	1		3	1	3	1	1	1	3	3	3	3	1	3	1	3	1	3	1	3	3	1	3	1	1	1	2	1	1	3	1	1	3		3	3	2	3	3	1	1
RGLP11541.1	2	A	1	50.3378	32	0	TGCAGATGAAGGGCGTGAGCTACGAGTACATCGAGCAGGACATCCTCGACAAGGGCGAGCTCCT	TGCAGATGAAGGGGGTGAGCTACGAGTACATCGAGGAGGACATCCTCGACAAGGGCGAGCTCCT	2		3	1	3	1	1	1	3	3	3	3	1	3	1	3	1	3	1	3	3	1	3	1	1	1	2	1	1	3	1	1	3		3	3	2	3	3	1	1
RGLP34064.1	2	A	1	50.6268	33	0	TGCAGCGGTGGCCCATCCGAACTGGGCAAATCCTCTCGCGCCGAGGCACTGTCTGACAAGTGAA	TGCAGCGGTGGCCCATCCGAACTGGGCAAATCCTCTCGCGCCGAGGCACTGTCTGAAAAGTGAA	1		3	1	3		1	1	3	3	3	3	1		2	3	1	3	1	3	3	1	3	1	1	1	2	1	1	3	1	1	3		3	3		3	3	1	1
RGLP41373.1	2	A	1	50.6268	33	0	TGCAGCTTCTCCCCCATCGTCGACCATGTTGGACCTAAGAGCGCCGCCACAGTTCACCATTGTC	TGCAGCTTCTCCCCCATCGTCGACCATGTTGGACCTAAGAGCGCCGCCACAATTCACCATTGTC	1		3	1	3	1	1	1	3	3	3	3	1	3	2	3	1	3	1	3	3	1	3	1	1	1	2	1	1	3	1	1	3		3	3	1	3	3	1	1
RGLP17422.1	2	A	1	50.9158	34	0	TGCAGCAGACTCCTGAACACCTTCTCGCTCCCGTTCTCGAGCTCGCCAATGCGTTCCTCCAACC	TGCAGCAGACTCCTGAACACCTTCTCGCTCCCGCTCTCGAGCTCGCCAATGCGTTCCTCCAACC	1	RGLCS1662	3	1	3	1	1	1	3	3	3	3	1	3	2	3	1	3	1	3	3	1	3	1	1	1	2	1	1	3	1	1	3		3	3	2	3	3	1	1
RGLP5671.1	2	A	1	51.4972	35	0	TGCAGACGGAAAATAGCAGCACCCTGCATTCACCTGCTCACGGCTATATAAACAAGTAATAGGC	TGCAGGCGGAAAATAGCAGCACCCTGCATTCACCTGCTCACGGCTATATAAACAAGTAATAGGC	1		3	1	3	1	1	1	3	3	3	3	1	3	2	3	1	3	1	3	3	1	3	1	1	1	2	1	1	3	1	1	1		3	3	2	3	3	1	1
RGLP64476.1	2	A	1	51.4972	35	0	TGCAGTCTCCAAACAGCGTCCCAAAGCATTATCGGTCAGAAAATCACGTTCAACTGTGTGTCCG	TGCAGTCTCCAAACAGCGTCCCAAAGCATTATCGGTCAGAAAATCACGTTCAACTGTGTGTCCT	1		3	1	3	1		1	3	3	3	3	1	3	2	3	1	3	1	3	3	1	3		1	1	3	1	1	3	1	1	1		3	3		3	3	1	1
RGLP34683.1	2	A	1	52.0786	36	0	TGCAGCGTCTCGCCACCGCCCGCCTGCCTCTGCCCATGATTGACTACTGCGCAACGAGGAGAGG	TGCAGCGTCTCGCCACCGCCCGCCTGCCTCTGCCCATGATTGACTAGTGCGCAACGAGGAGAGG	1		3	1	3	1	1	1	3	3	3	3	1	3	1	3	1	3	1	3	3	1	3	1	1	1	2	1	1	3	1	1	1		3	3	2	3	3	1	1
RGLP5661.2	2	A	1	52.3677	37	0	TGCAGACGCTGGTCTTGGCGCTCTGGCTGGTCACCGTGCAGCTGGGCGCCATGCTGGTGCAGGT	TGCAGACGCTGGTCTTGGCGCTCTGGCTGGTCACCGTGCAGCTTGGCGCCATGCTGGTGCACGT	2		3	1	3	1		1	3	3	3	3	1	3	2	3	1	3	1	3	3	1	3	1	1	1	2	1	1	3	1	1	1		3	3	3	3	3	1	1
RGLP7492.1	2	A	1	52.3677	37	0	TGCAGAGCCACCCATGCAACCATTGGTAAAAAACGCCCTATAGGTCCCGAGATCGGAAGAGCGG	TGCAGAGCCACCCATGCAACCATTGGTAGAAAACGCCTTATAGGTCCCGAGATCGGAAGAGCGG	2		3	1	3	1	1	1	3	3	3	3	1	3	1	3	1	3	1	3	3	1	3	1	1	1	3	1	1	3	1	1	1		3	3	1	3	3	1	1
RGLP29241.1	2	A	1	52.3677	37	0	TGCAGCGAGCACCATAGCAGCGGTGGTGGCGGCACTTTTGGCCGCGTGGGCGGCAATGGTCGCA	TGCAGCGAGCACCATATCAGCGGTGGTGACGGCACTTTTGGCCGCGTGGGCGGCAATAGTCGCA	3		3	1	3		1	1	3	3	3	3	1	3	1	3	1	3	1	3	3			1	1	1	2	1	1	3	1	1	1		3	3	1	3	3	1	1
RGLP31872.1	2	A	1	52.3677	37	0	TGCAGCGCTCGTCCTTGGCCTCCTCCCTTCCTCGTTTGTTCCGCTCCTGTCACGAGTTGTCGAT	TGCAGCGCTCGTGCTTGGCCTCCTCCCTTCCTCGTTTGTTCCGCTCCTGTCACGAGTTGTCGAT	1		3	1	3	1	1	1	3	3	3	3	1	3	2	3	1	3	1	3	3	1	3	1	1	1	2	1	1	3	1	1	1		3	3	2	3	3	1	1
RGLP46438.1	2	A	1	52.3677	37	0	TGCAGGATCCTAAAATTAACAGCAGACATGATGATTTGTTCGTCCGAGATCGGAAGAGCGGTTC	TGCAGGATCCTAAAATTAACAGCAGACATGATGATTTATTCGTCCGAGATCGGAAGAGCGGTTC	1		3	1	3	1	1	1	3	3	3	3	1	3	2	3	1	3	1	3	3	1	3	1	1	1	2	1	1	3	1	1	1		3	3	2	3	3	1	1
RGLP59162.1	2	A	1	52.3677	37	0	TGCAGGTGTAATCTATTGTGTCTTCGCGCAGTTTTGGTTCGTACAAATTTTAAAACACAGTTGC	TGCAGGTGTAATCTATCGTGTCTTCGCGCAGTTTTGGTTCGTACAAATTTTAAAACACAGTTGC	1		3	1	3	1	1	1	3	3	3	3	1	3	2	3	1	3	1	3	3	1	3	1	1	1	2	1	1	3	1	1	1		3	3	2	3	3	1	1
RGLP27855.1	2	A	1	52.6567	38	0	TGCAGCCTGCACTTGATGAGCTCGGTGGGGCAGGCGAGGAAGGAGACGGCGACGCCGAGATCGG	TGCAGCCTGCACTTGATGAGCTCGGTGGGGCAGGCGAGGAAGGAGACGGCGACACCGAGATCGG	1		3	1	3	1	1	1	3	3	3	3	1	3	2	3	1	3	1	3	3	1	3	1	1	1	2	1	3	3	1	1	1		3	3	2	3	3	1	1
RGLP38937.1	2	A	1	52.6567	38	0	TGCAGCTGAGAAAGACGGAGGATGGGGAGGAGGACTACGCCCAGTTCCTCCATTTGCCCAAGCG	TGCAGCTGAGAAAGACGGAGGATGGGGAGGAGGACTATGCCCAGTTCCTCCATATGCCCAAGCG	2		3	1	3	1	1	1	3	3	3	3	1	3	2	3	1	3	1	3	3	1	3	1	1	1	2	1	3	3	1	1	1		3	3	2	3	3	1	1
RGLP54969.1	2	A	1	52.6567	38	0	TGCAGGGGGAGGTGACGGCGAGGGTGCATCGGCGCCGTCTTCGGCTGCCACAGCGCTCGGGAGC	TGCAGGGGGAGGTGACGGCGAGGGTGCATAGGCGCCGTCTTCGGCTGCCACAGCGCTCGGGAGC	1		3	1	3	1	1	1	3	3	3	3	1	3	1	3	1	3	1	3	3	1	3	1	1	1	2	1	3	3	1	1	1		3	3	2	3	3	1	1
RGLP59983.2	2	A	1	52.6567	38	0	TGCAGGTTGGAAGACAACGGCAGGTGGTCGCAAAGGCAGGCGGAATGGCCGCATGGAGGAGGAG	TGCAGGTTGGAAGACAACGGCAGGTGGTCGCAAAGGCAGGCGCAATGGCCGCATGGAGGAGGAG	1		3	1	3	1	1	1	3	3	3	3	1	3	2	3	1		1	3	3	1	3	1	1	1	2	1	3	3	1	1	1		3	3	2	3	3	1	1
RGLP5532.1	2	A	1	52.9457	39	0	TGCAGATGCACGGTCCAACACAAGATGCCAGCAAGGTTGTATGGCTACCCTACCGAGATCGGAA	TGCAGACGCACGGTCCAACACAAGATGCCAGCAACGTTGTATGGCTACCCTACCGAGATCGGAA	2		3	1	3	1	1	1	3	3	3	3	1	3	1	3	1	3	1	3	3	1	3	1	1	1	2		3	3	1	1	1		3	3	2	3	3	1	1
RGLP22756.1	2	A	1	52.9457	39	0	TGCAGCCAGATTGAACGAGCAGCCGACGCGTTGCTATGGCCGCTTCCTTATCGGAGCCGAGATC	TGCAGCCAGATTGAACGAGCAGCCGACGCGTTGCTATCGCCGCTTCCTTATCGGAGCCGAGATC	1		3	1	3	1	1	1	3	3	3	3	1	3		3	1	3	1	3	3	1	3	1	1	1	2	1	3	3	1	1	1		3	3		3	3	1	1
RGLP22852.1	2	A	1	52.9457	39	0	TGCAGCCAGCGGACTAGCCTCTACCAGGCGGCCTTCATTCCAGCCACAAGGATAATCCACGGGT	TGCAGCCAGCGGACTAGGCTCTACCAGGCGGCCTTCATTCCAGCCACAAGGATAATCCACGGGT	1		3	1	3	1	1	1	3	3	3	3		3	2	3	1	3	1	3	3	1	3	1	1	1	2	1	3	3	1	1	1		3	3	1	3	3	1	1
RGLP28483.1	2	A	1	52.9457	39	0	TGCAGCGAACTAAGAGAAACAGAGAGGGGCTGCGCCCGCATCACTATACTATAACGAATGGCTT	TGCAGCGAACTAAGAGAAACAGAGAGGGGCTGCGCCCGCATCACTATACTATAACCAATGGCTT	1		3	1	3	1	1	1	3	3	3	3	1	3	2	3	1	3	1	3	3	1	3	1	1	1	2	1	3	3	1	1	1		3	3	2	3	3	1	1
RGLP35618.1	2	A	1	52.9457	39	0	TGCAGCTACAGGAACGTCCACGAATATCAAAAAGCGTCTCTACTCGTCGGCGTAGAGCTCGCCT	TGCAGCTACAGGAACGTCCACGGATATCAAAAAGCGTCTCTCCTCGTCGGCGTAGAGCTCGCCT	2		3	1	3	1	1	1	3	3	3	3	1	3	2	3	1	3	1	3	3	1	3	1	1	1	2	1	3	3	1	1	1		3	3	2	3	3	1	1
RGLP69794.1	2	A	1	52.9457	39	0	TGCAGTTTCCACCAGCTCGTACGTGCGTGATTCGTCTTAAGAATCACTATAGGAATGGCGTTGT	TGCAGTTTCCACCAACTCGTACGTGCGTGATTCGTCTTAAGAATCACTATAGGAATGGCGTTGT	1		3	1	3	1	1	1	3	3	3	3	1	3	1	3	1	3	1	3	3	1	3	1	1	1	2	1	3	3	1	1	1		3	3	1	3	2	1	1
RGLP6911.1	2	A	1	53.2347	40	0	TGCAGAGAGCCGCAAGAACGAAATGGAAGTTCAACTACTGAAAAACCCCAAACTCTTTGGGCCC	TGCAGAGAGCCGCAAGAACGAAATGGTCGTTCAACTACTGAAAAACCCCAAACTCTTTGGGCCC	2		3	1	3	1	1	1	3	3	3	3	1	3	2	3	1	3	1	3	3	1	3	1	1	1	2	1	3	3	1	1	1		3	3	2	3	3	1	1
RGLP15879.1	2	A	1	54.4112	41	0	TGCAGCACGAGCTCGACGGTCGGCACGGCCGAGATCGGAAGAGCGGTTCAGCAGGAATGCCGAG	TGCAGCACGAGTTCGACGGTCGGCACGGCCGAGATCGGAAGAGCGGTTCAGCAGGAATGCCGAG	1		3	1	3	1	1	1	3	3	3	3	1	3	2	3	3	3	1	3	3	1	3	1	1	1	2	1	3	3	1	1	1		3	3	2	3	3	1	1
RGLP44204.1	2	A	1	54.4112	41	0	TGCAGGACGGAAATTATTGGCGCTCTCGCTCCAGTTTTTTCCCCTAACCACCAGACCGTGATGG	TGCAGGACGGAAATTATTGGCGCTCTCGCTCCAGTTTTTTCCCCTAACCACCAGACCGTGCTGG	1		3	1	3	1	1	1	3	3	3	3	1	3	2	3	3	3	1	3	3	1	3	1	1	1	2	1	3	3	1	1	1		3	3	2	3	3	1	1
RGLP22975.1	2	A	1	54.7002	42	0	TGCAGCCAGTACGGATACTGCGGTAGCAGCGCCGACTACTGCGGCACCGAGATCGGAAGAGCGG	TGCAGCCAGTACGGATACTGCGGCAGCAGCCCCGACTACTGCGGCGCCGAGATCGGAAGAGCGG	3		3	1	3	1	1	1	3	3	3	3	1	3	2	3	3	3	1	3	3	2	3	1	1	1	2	1	3	3	1	1	1		3	3	2	3	3	1	1
RGLP3984.1	2	A	1	54.9892	43	0	TGCAGAATTCAGCTGACTTTGCTAGAAATCCGACCACGCTGCTCCTTTGGTGAGTACTCGCTGT	TGCAGAATTCATCTGACTTTGCTAGAAATCCGACCACGCTGCTCCTTTGGTGAGTACTCGCTGT	1		3	1	3	1	1	1	3	3	3	3	1	3	1	3	3	3	1	3	3	1	3	1	1	1	2	1	3	3	1	1	1		3	3	2	3	3	1	1
RGLP5887.1	2	A	1	56.4685	44	0	TGCAGACGTCAACTAGCTACTACTAGTCGCATTTGGATATGACGATTAGTCCACTTCTTGTCCA	TGCAGACGTCGACTAGCTACTACTAGTCGCATTTCGATATGACGATTAGTCCACTTCTTGTCCA	2		3	1	3	1	1	1	3	3	3	3		3	1	3	3	3	1	3	3	3	3	1	1	1	1	3	3	3	1	1	1		3	3	2	3	3	1	1
RGLP6026.1	2	A	1	56.4685	44	0	TGCAGACTAGAGAAAAGCTGTATCTGTTGGCTGTTGGGCACTTCAGGAATGGTAACTATGTTAG	TGCAGACTAGAGAAAAGCTGTATCTATTGGCTGTTGGGCACTTCAGGAATGGTAACTATGTTAG	1		3	1	3	1	1	1	3	3	3	3	1	3	2	3	3	3	1	3	3	3	3	1	1	1	2	3	3	3	1	1	1		3	3	2	3	3	1	1
RGLP21496.1	2	A	1	56.4685	44	0	TGCAGCATTCTGCTCCCTTTTGCGGATTTCGACGCGGCGGAGTGGTGCGGGGATCTCAGGGGCG	TGCAGCATTCTGCTCCCTTTTGCGGATTTCGACGAGGCGGAGTGGTGCGAGGATCTCAGGAGCG	3		3	1	3	1	1	1	3	3	3	3	1	3	2	3	3	3	1	3	3	3	3	1	1	1	2	3	3	3	1	1	1		3	3	2	3	3	1	1
RGLP23049.1	2	A	1	56.4685	44	0	TGCAGCCATACCTCCAAACAACGGTCCGCAAGTTGCCGAGATCGGAAGAGCGGTTCAGCAGGAA	TGCAGCCATACCTCCAAGCAACGGTCCGCAAGTTGCCGAGATCGGAAGAGCGGTTCAGCAGGAA	1		3	1	3	1	1	1	3	3	3	3	1	3	2	3	3	3	1	3	3	3	3	1	1	1	2	3	3	3	1	1	1		3	3	2	3	3	1	1
RGLP39252.1	2	A	1	56.4685	44	0	TGCAGCTGCATGCTAGGGTGTCTGGCTTAGTTGATTGGTTGGTGAGCTAATGGGAAAAACACCT	TGCAGCTGCATGCTAGGGTGTCTGGCTTAGTCGATTGGTTGGTGAGCTAATGGGAAAAACACCT	1		3	1	3		1	1	3	3	3	3		3	1	3	3	3	1	3	3	3	3	1	1	1	3	3	3	3		1	1		3	3	2	3	3	1	1
RGLP25582.1	2	A	1	56.7575	45	0	TGCAGCCGCATAGAGATTGTCCATAAAGTGTGGCGCGCTACGCCGTCCTGGTTTAGGTGGTGCG	TGCAGCCGCATAGAGATTGTCCATAAAGTGTGGCGCGCTACGCCGTCCTGGTTTTGGTGGTGCG	1		3	1	3	1	1	1	3	3	3	3	1	3	2	3	3	3	1	3	3	3	3	1	1	1	2	3	3	3	1	1	1		3	3	2	3	3	1	1
RGLP29247.1	2	A	1	56.7575	45	0	TGCAGCGAGCACTACTAGTAATGTACGACTGCACGCTACGCCCCAGGCCGCGACCGAGATCGGA	TGCAGCGAGCACTAGTAGTAATGTACGACTGCACGCTACGCCCCAGGCCGCGACCGAGATCGGA	1		3	1	3	1	1	1	3	3	3	3	1	3	1	3	3	3	1	3	3	3	3	1	1	1	2	3	3	3	1	1	1		3	3	2	3	3	1	1
RGLP45007.1	2	A	1	57.934	46	0	TGCAGGAGCAGGTGCCGTAGTAAGCGGCGGGGCTCACACTAGCTCGGCCGAGATCGGAAGAGCG	TGCAGGAGCAGGTGCCGTAGTAAGCGGCGGGGCTCACGCTAGCTCGGCCGAGATCGGAAGAGCG	1		3	1	3	1	1	1	3	3	3	3	1	3	2	3	3	3	1	3	3	3	3	1	1	1	2	3	3	3	1	1	1		3	3	2	3	3	1	1
RGLP239.1	2	A	1	58.223	47	0	TGCAGAAAACTCGATCAAATGTCGCTTTTTATGCATGTGTGGCCATGCCTCGTTCTCCTGCGCT	TGCAGAAAACTCGATCAAATGTCGCTTTTTATGCATGTGTGGCCAGGCCTCGTTCTCCCGCGCT	2		3	1	3	1	1	1	3	3	3	3	1	3	1	3	3	3	1	3	3	3	3	1	1	1	2	3	3	3	1	1	1		3	3	2	3	3	1	1
RGLP3746.1	2	A	1	58.223	47	0	TGCAGAATCTTGAGCTGATTTTGCCGCTTTATTTTGGGGTGATTGACGCCGAGATCGGAAGAGC	TGCAGAATCTTGAGCTGATTTTGTGGCTTTATTTTGGGGTGATTGACGCCGAGATCGGAAGAGC	2		3	1	3	1	1	1	3	3	3	3	1	3	2	3	3	3	1	3	3	3	3	1	1	1	2	3	3	3	1	1	1		3	3	2	3	3	1	1
RGLP4492.1	2	A	1	58.223	47	0	TGCAGACAGCAGGGCTCGTTGCATTAACAGGTGCGGCCATTACTTGTGTGGTTCGTTAAGCAAG	TGCAGACAGCAGGGCTTGTTGCATTAACAGGTGCGGCCATTACTTGTGTGGTTCGTTAAGCAAG	1		3	1	3	1	1	1	3	3	3	3	1	3	1	3	3	3	1	3	3	3	3	1	1	1	2	3	3	3	1	1	1		3	3	3	3	3	1	1
RGLP42688.1	2	A	1	58.223	47	0	TGCAGGAACGCCCTGCCCCCTTCGAGAGGTTTCTCGAAAAGAATCGCAGCGGTAGCTAGGATCA	TGCAGGAACTCCCTGCCCCCTTCGAGAGGTTTCTCGAAAAGAATCGCAGCGGTAGCTAGGATCA	1		3	1	3	1	1	1	3	3	3	3	1	3	1	3	3	3	1	3	3	3	3	1	1	1	2	3	3	3	1	1	1		3	3	2	3	3	1	1
RGLP44949.1	2	A	1	58.223	47	0	TGCAGGAGCACGAGCTCTGGCACCTTGCGCTAGCCGCTTGTCGCTGCTTGTCCAAGAGTGCGAG	TGCAGGAGCACGAGCTCTAGCACCTTGCGCTAGCCGCTTGTCGCTGCTTGTCCAAGAGTGCGAG	1		3	1	3	1	1	1	3	3	3	3		3	1	3	3	3	1	3	3	3	3	1	1	1	2	3	3	3	1	1	1		3	3	2	3	3	1	1
RGLP48952.1	2	A	1	58.223	47	0	TGCAGGCCTATTTTAATGAACAAATATGTGGGGGGCGGCGGCCCTTTTCGCCTCCAAGAAGGTC	TGCAGGCCGATTTTATTGAACAAATATGTGGGGGGCGGCGGCCCTTTTCGCCTCCAAGAAGGTC	2		3	1	3	1	1	1	3	3	3	3	1	3	1	3	3	3	1	3	3	3	3	1	1	1	2	3	3	3			1		3	3	2	3	3	1	1
RGLP58727.1	2	A	1	58.223	47	0	TGCAGGTGGAGACACGAGGGCACGGGCGTTCGAGACGGCGGTTGCGTGGGGCCTCGAGCGACGG	TGCAGGTGGAGACACGAGGGCACGGGCGTTCGAGACGGAGGTTGCGTGGGGCCTCGAGCGACGG	1		3	1	3	1	1	1	3	3	3	3	1	3	1	3	3	3	1	3	3	3	3	1	1	1	2	3	3	3	1	1	1		3	3	2	3	3	1	1
RGLP61485.1	2	A	1	58.223	47	0	TGCAGTACTTGATGAATTAGGAGTGCTTTGGACAGTTACGTAGTGGCTATTGTAACATGTGAAA	TGCAGTACTTGATGAATTAGGAGTGCTTCGGACAGTTACTTAGTGGCTATTGTAACATGTGAAA	2		3	1	3	1	1	1	3	3	3	3	1	3	1	3	3	3	1	3		3	3	1	1	1	2	3	3	3	1	1	1		3	3	2	3	3	1	1
RGLP61962.2	2	A	1	58.223	47	0	TGCAGTAGTAGAAAGCAAGTTTGAAAGCAACATAACGGGACGTATCTTAAATCCTTTATTACCA	TGCAGTAGTAGAAAGCAAGTTTGGAAGCAACATAACGGGACTTATCTTAAATCCTTTACTACCA	3		3	1	3	1	1	1	3	3	3	3		3	1	3	3	3	1	3	3	3	3	1	1	1	3	3	3	3	1	1	1		3	3	3	3	3	1	1
RGLP62715.1	2	A	1	58.223	47	0	TGCAGTCAATTGGTTTCATAGGTATGACCTATATCTGATTACAATTATTCTTTCTTTGTATAGT	TGCAGTCAATTGGTTTCATAGGTATGACCTATATTTGATTACAATTATTCTTTCTTTGTATAGT	1		3	1	3	1	1	1	3	3	3	3	1	3	1		3		1	3	3	3	3	1	1	1	2	3	3	3	1	1	1			3	2	3	3	1	1
RGLP64332.1	2	A	1	58.223	47	0	TGCAGTCTAAAAAAATCCTCTGCTCCGCCTATAAATGGAATGAAGAGGCAAAACCCCAAAGGAG	TGCAGTCTAAAAAAATCCTCTGCTCCGCCTATAAATGGAATGAAGAGGCGAAACCCCAAAGGAG	1		3	1	3	1	1	1	3	3	3	3	1	3	2	3	3	3	1	3	3	3	3	1	1	1	2	3	3	3	1	1	1		3	3	2	3	3	1	1
RGLP67812.1	2	A	1	58.223	47	0	TGCAGTTATCCACTGACTCTCAACTCAATTTCCAGGCAAAACAGATTCAACTGTTAATATCTCC	TGCAGTTATCCACTGACTCTCAACTCAATTTCCAGGCAAAACAGGTTCAACTGTTAATATCTCC	1		3	1	3	1	1	1	3	3	3	3	1	3	2	3	3	3	1	3	3	3	3	1	1	1	2	3	3	3	1	1	1		3	3	2	3	3	1	1
RGLP41274.1	2	A	1	59.1002	48	0	TGCAGCTTCGGACAAGAACACGGCAGAGGGATGCAGAACTTGTTCGGTGTCGTCTAGCCGTTCC	TGCAGCTTCGGACCAGAACACGGCAGAGGGATGCAGAACTTGTTCGGTGTCGTCTAGCCGTTCC	1		3	1	3	1	1	1	3	3	3	3	1		1	3	3	3	1	3		3	3	1	1	1	3	3	3	3	1	1	1		3	3	2	3	3	1	1
RGLP34433.1	2	A	1	59.3892	49	0	TGCAGCGTCCCTGTCACCGAGCACCACTCAATGATTGCGTAGCCTAACCGAGATCGGAAGAGCG	TGCAGCGTTCCTGTCACCGAGCACCACTCAATGATTGCGTAGCCTAACCGAGATCGGAAGAGCG	1		3	1	3	1	1	1	3	3	3	3	1	3	2	3	3	3	1	3	3	3	3	1	1	1	3	3	3	3	1	1	1		3	3	2	3	3	1	1
RGLP47884.1	2	A	1	59.3892	49	0	TGCAGGCATACAAAAAAAGAGTACACGTTATGGACTCACCTAAATGATTTCTTCTTTATAAATT	TGCAGGCATACAAAAAAAGAGTACACGTTATGGACTCACCTAAATGATTTCTTCTTTCTAAATT	1		3	1	3	1	1	1	3	3	3	3	1	3	2	3	3	3	1	3	3	3	3	1	1	1	3	3	3	3	1	1	1		3	3	3	3	3	1	1
RGLP57746.1	2	A	1	59.3892	49	0	TGCAGGTCGGTGCTCGCTCATCTAGTCTCCACCTTTGGTGTTGTCTCTTCGTCGAGCTAGCGGT	TGCAGGTCGGTGCTCGCTCATCTAGTCTCCATCTTTGGTGTTGTCTCTTCGTCGAGCTAGCGGT	1		3	1	3	1	1	1	3	3	3	3	1	3	1	3	3	3	1	3	3	3	3		1	1	3	3	3	3	1	1			3	3	2	3	3	1	1
RGLP31488.1	2	A	1	59.9706	50	0	TGCAGCGCGGCGTCCTCGGAGCTGAGCAGCGGCACGAGGAGTGGAACCGCGCCGAGATCGGAAG	TGCAGCGCGGCGTCCTCGGAGTTGAGCAGCGGCACGAGGAGTGGAACCGCGCCGAGATCGGAAG	1		1	1	3	1	1	1	3	3	3	3	1	3	1	3	3	3	1	3	3	3	3	1	1	1	3	3	3	3	1	1	1		3	3	2	3	3	1	1
RGLP38770.1	2	A	1	59.9706	50	0	TGCAGCTGAACGCCGTGACGGCGCTGCTGAACCTGTCCATCCTGGAGGCGAACAAGAAGCGTAT	TGCAGCTGAACGCCGTGACGGCGCTGCTGAACCTGTCCATCCTGGAGGCGAACAAGAAGCGCAT	1		1	1	3	1	1	1	3	3	3	3	1	3	1	3	3	3	1	3	3	3	3	1	1	1	3	3	3	3	1	1	1		3	3	2	3	3	1	1
RGLP62806.1	2	A	1	60.552	51	0	TGCAGTCACGATCTAAGTGTGCCCATGCCCTTCCGTTTCTTGAACTAAACCCTCTACTCTATTC	TGCAGTCACGATCTAAGTGTGCCCATGCCCTTCCGTTTCTTGAACTAAACGCTCTACTCTATTC	1			1	3		1	1	3	3	3	3		3	1	1	3	3	1	3	3	3	3	1	1	1	3	3	3		1	1	1		3	3	2	3	3	1	1
RGLP18190.1	2	A	1	62.0313	52	0	TGCAGCAGCATGATATTGTGGTCTAAAGAGCCAAGCTCTTGGATGTGGAACCGAGATCGGAAGA	TGCAGCAGCATGATATTGTGGTCTAAAGAGCCAAACTCTTGGATGTGGAACCGAGATCGGAAGA	1		1	1	3	1	1	1	3	3	3	3	1	3	1	1	3	3	1	3	3	3	3	1	1	1	3	3	3	3	1	1	1		3	3	1	3	3	1	1
RGLP5489.1	2	A	1	62.3203	53	0	TGCAGACGATCTGCCTAGGGACAGTGTCGCATGCAAGAACCCGCGCAGCTCGCGTGGTTGATCG	TGCAGACGATCTTCCTAGGGACCGTGTCGCATGCAAGAACCCGCGCAGCTCGCGTGGTTGATCG	2		1	1	3	1	1	1	3	3	3	3	1	3	1	1	3	3	1	3	3	3	3	1	1	1	3	3	3	3	1	1	1		3	3	1	3	3	1	1
RGLP13097.1	2	A	1	62.3203	53	0	TGCAGATTTAACTTCTCTGCCTGTTTGCTGCTTTACTTTAAATCTGAAAAATGTCATTGTACAG	TGCAGATTTAACTTCTCTGTCTGTTTGCTGCTTTACTTTAAATCTGAAAAATGTCATTGTACAG	1		1	1	3	1	1	1	3	3	3	3	1	3	1	1	3	3	1	3	3	3	3	1	1	1	3	3	3	3	1	1	1		3	3	1	3	3	1	1
RGLP56805.1	2	A	1	62.3203	53	0	TGCAGGTCAAAAACTATGCATGCTCGCAACAAGGCGTAGTACATTCTCCTAGATCGTGACACGC	TGCAGGTCAAAAACTATGCAAGCTCGCAACAAGGCGTAGTACATTCTCCTAGATCGTGACACGG	2		1	1	3	1	1	1	3	3	3	3	1	3	1	1	3	3	1	3	3	3	3	1	1	1	3	3	3	3	1	1	1		3	3	1	3	3	1	1
RGLP67501.1	2	A	1	62.3203	53	0	TGCAGTTAAAAACATTACTACTCTTCCTACAGTCGAAACTAAACACCAAAACTAGCAGTACAGG	TGCAGTTAAAAACATTACTACTCTTCCTACAGTCGAAACTAAACACCAAAACTAGCAGTACAGT	1		1	1	3	1	1	1	3	3	3	3	1	3	1	1	3	3	1	3	3	3	3	1	1	1	3	3	3	3	1	1	1		3	3	1	3	3	1	1
RGLP31956.1	2	A	1	62.6093	54	0	TGCAGCGCTGCTGGGCGACACGAGGTTGCTCAGGGTCCTTGCCATCTGCTGCTTCACCTGGCCC	TGCAGCGCTGCTGGGCGACACGAGGTTGCTGAGGGTCCTTGCCATCTGCTGCTTCACCTGGCCC	1		1	1	3	1	1	1	3	3	3	3	1	3	2	1	3	3	1	3	3	3	3	1	1	1	3	3	3	3	1	1	1		3	3	1	3	3	1	1
RGLP47944.1	2	A	1	62.6093	54	0	TGCAGGCATCCGTGCGGACCGTGGGCGCTCATCATGTGGGCGCCGCTCACCGCCTGCTGGCCCG	TGCAGGCATCCGTGCGGACCGTGGGCGCTCATCATGTGGGCGCCGCTCACCGCCTTCTGGCCCG	1		1	1	3	1	1	1	3	3	3	3	1	3	2	1	3	3	1	3	3	3	3	1	1	1	3	3	3	3	1	1	1		3	3	1	3	3	1	1
RGLP4955.1	2	A	1	62.8983	55	0	TGCAGACCCACCGCGCCAATCTCCCGCGAAGAACCTCCCGCCACGTCAGCGATCCGCGTGACTC	TGCAGACCCACCGCGCCAATCTCCCGCGAAGAACCTCCCGCCACGTCAGCGATCCGCGTGACAC	1		1	1	3	1	1	1	3	3	3	3	1	3	2	1	3	3	1	3	3	3	3	1	1	1	3	3	3	3	1	1	1		3	3	1	3	3	1	1
RGLP4548.1	2	A	1	63.1874	56	0	TGCAGACAGGGCAAAGACCATCCTTGCTCTGGCATCCCCTGACTCTAAGCCCAGTGACCTCAGA	TGCAGACAGGGCAAAAACCATCCTTGTTCTGGCATCCCCTGACTCTAAGCCCAGTGACCTCAGA	2		1	1	3	1	1	1	3	3	3	3		3	3	1	3	3	1	3	3	3	3	1	1	1	3	3	3	3	1	1	1		3	3	1	3	3	1	1
RGLP20656.1	2	A	1	63.1874	56	0	TGCAGCTTCCCGAAGCTGCTGATCGACGGGCCATACGGCGCGCCGAGATCGGAAGAGCGGTTCA	TGCAGCTTCCCGAAGTTGCTGATCGACGGGCCGTACGGCGCGCCGAGATCGGAAGAGCGGTTCA	2		1	1	3	1	1	1	3	3	3	3	1	3	3	1	3	3	1	3	3	3	3	1	1	1	3	3	3	3	1	1	1		3	3	1	3	3	1	1
RGLP54608.1	2	A	1	63.1874	56	0	TGCAGGGGCAGCATGCTGACGTGCCAGACGCTGGGGAAGGGAGCGGAGGAGGCCTCGCGGGGCC	TGCAGGGGCAGCATGCCGACGTGCCAGACGCTGGGGAAGGGAGCGGAGGAGGCCTCGCGGGGCC	1		1	1	3	1	1	1	3	3	3	3	1	3	3	1	3	3	1	3	3	3	3	1	1	1	3	3	3	3	1	1	1		3	3	1	3	3	1	1
RGLP60081.1	2	A	1	63.1874	56	0	TGCAGGTTGTAGGCGCGGAGCTTCTGTCCGAGCCCGATGCCCCGCCCTTCGTGGCCGCGGAGGT	TGCAGGTTGTAGGCGCGGAGCTTCTGGCCGAGCCCGATGCCCCGCCCTTCGTGGCCGCGGAGGT	1		1	1	3	1	1	1	3	3	3	3	1	3	3	1	3		1	3	3	3	3	1	1	1	3	3	3	3	1	1	1			3	1	3	3	1	1
RGLP67383.1	2	A	1	63.1874	56	0	TGCAGTGTTAGTACAAAAGGCTATAACTCAAATTAGTTCTTGTTCTTGAAATTTTTGATCAGTC	TGCAGTGTTAGTACAAAAGGCTATAGCTCAAATTAGTTCTTGTTCTTGAAATTTTTGATCAGTC	1		1	1	3	1	1	1	3	3	3	3	1	3	3	1	3		1	3	3	3	3	1	1	1	3	3	3	3	1	1	1		3	3	1	3	3	1	1
RGLP5706.1	2	A	1	65.597	57	0	TGCAGACGGAGCGTGCCTCGCTGAGATCATGAAAACGGCCGCCCATTCATTCGCTCATGCACAC	TGCAGACGGAGCGTGCCTCGCTGAGATCATGACAACGGCCGCCCATTCATTCTCTCATGCACAC	2		1	1	3	1	1	1	3	3	3	3	1	3	3	1	3	3	1	3	3	3	3	2	1	1	2	3	3	3	1	1	1		3	3	1	3	3	1	1
RGLP36773.1	2	A	1	65.886	58	0	TGCAGCTCATACACGGCATATGTTTATAGAAATGGTATAGCCGAGATCGGAAGAGCGGTTCAGC	TGCAGCTCATACACGGCATATGTTTATAGAGATGGTATAGCCGAGATCGGAAGAGCGGTTCAGC	1		1	1	3	1	1	1	3	3	3	3	1	3	3	1	3		1	3	3	3	3	2	1	1	2	3	3	3	1	1	1		3	3	1	3	3	1	1
RGLP46395.1	2	A	1	65.886	58	0	TGCAGGATCATGCATGGTGATCTAGCAGGTGGATCATGCGCCAACAGTCCGAGATCGGAAGAGC	TGCAGGATCATGCATGGTGATCTAGCAGGTCGATCATGCGCCAACAGTCCGAGATCGGAAGAGC	1		1	1	3	1	1	1	3	3	3	3	1	3	3	1	3	3	1	3	3	3	3	2	1	1	2	3	3	3	1	1	1		3	3	1	3	3	1	1
RGLP22875.1	2	A	1	66.4674	59	0	TGCAGCCAGCTCTGTGCAACACCACGTAGCGATCCGTGTGCACTTGGCTTCCCTGTGCGATAGC	TGCAGCCAGCTCTGTGCAACACCACCTAGCGATCCGTGTGCACCTGGCTTCCCTGTGCGATAGC	2		1	1	3	1	1	1	3	3	3	3	1	3	3	1	3	3	1	3	3	3	3	2	1	1	2	3	3	3	1	1	1		3	3	1	3	3	1	1
RGLP51558.1	2	A	1	66.4674	59	0	TGCAGGCTTCTTCTCGCCCTCTTCCTTCTTGCCCCCGTCGTCCGCGGGCTTCTGCTCGGCCTCG	TGCAGGCTTCTTCTCGTCCTCTTCCTTCTTGCCCCCGTCGTCCGCGGGCTTCTGCTCGGCCTCG	1	RGLC29428.1	1	1	3	1	1	1	3	3	3	3	1	3	3	1	3	3	1	3	3	3	3	2	1	1	2	3	3	3	1	1	1		3	3	1	3	3	1	1
RGLP65011.1	2	A	1	66.4674	59	0	TGCAGTGAATATAGACTGGGTCTCGTAGAATTTTTTTTCCGAGATCGGAAGAGCGGTTCAGCAG	TGCAGTGAATATAGACTGGGTCTCGTAGAAATTTTTTTCCGAGATCGGAAGAGCGGTTCAGCAG	1		1	1	3	1	1	1	3	3	3	3	1	3		1	3		1	3		3	3	1	1	1	2	3	3		1	1	1			3	1	3	3	1	1
RGLP66623.1	2	A	1	67.6439	60	0	TGCAGTGGCGTTGAGAGAGACGGATTTGGAAATCAAGCCTGCATGCCTTGCCGTATGTGTACTC	TGCAGTGGCGTTGAGAGAGACGGATTTGGAAATCAAGCCTGCCTGCCTTGCCGTATGTGTACTC	1		1	1	3	1	1	1	3	3	3	3	1	3	3	1	3	3	1	3	3	3	3	2	1	1	2	3	3	3	1	1	1		3	3	1	3	3	1	1
RGLP13404.1	2	A	1	68.2253	61	0	TGCAGCAAAACAACAAGAATGCCGATAGACATACAAAATTAAAGGCGGAAGGAGGAAGCCTGCC	TGCAGCAAAACAGCAAGAATGCCGATAGACATACAAAATTAAAGGCGGAAGGAGGAAGCCTGCC	1	RGLC8866.1	1	1	3	1	1	1	3	3	3	3	1	3	3	1	3	3	1	3	3	3	3	3	1	1	2	3	3	3	1	1	1		3	3	1	3	3	1	1
RGLP50072.1	2	A	1	68.2253	61	0	TGCAGGCGGAAAGATAAGGGACTAAGGCCAACACTCTGGCCGAGATCGGAAGAGCGGTTCAGCA	TGCAGGCGGAAAGATAAGGGACCAAGGCCAACACTCTGGCCGAGATCGGAAGAGCGGTTCAGCA	1		1	1	3	1	1	1	3	3	3	3	1	3	3	1	3	3	1	3	3	3	3	3	1	1	2	3	3	3	1	1	1		3	3	1	3	3	1	1
RGLP9191.1	2	A	1	69.1025	62	0	TGCAGAGTATCTTGAAACGTATGCTTCTACCGCCCTCTCCACCTCCACCGCTGCTGACGCTGGT	TGCAGAGTATCTTGAAGCGTATGCTTCTACCGCCCTCTCCACCTCCACCGCTGCTGACGCTGGT	1		1	1	3	1	1	1	3	3	3	3		3	3	3	3	3	1	3	3	3	3	3	1	1	1	3	3	3	1	1	1			3	1	3	3	1	1
RGLP13274.1	2	A	1	69.6839	63	0	TGCAGATTTTACATCTGCAATTATTCTACCACCTGGTCTCTGTAATCAGAATATCCTCAATGTC	TGCAGATTTTACACCTGCAATTATTGTACCACCTGGTCTCTGTAATCAGAATATCCTCAATGTC	2		1	1	3		1	1	3	3	3	3	1	3	3	3	3		1	3	3	3	3	3	1	1	2	3	3	3	1	1	1		3	3	1	3	3	1	1
RGLP27216.1	2	A	1	69.6839	63	0	TGCAGCCTCACCTTCAGCAGCCTCTCGAACTCCACCGCCGCGTTCTGAATCAAACACAAAAAAG	TGCAGCCTCACCTTCAGCAGCCTCTCGAACTCCACCGCCGCGTTCTGAATCAAACACAAAAAGA	2			1	3	1	1	1	3	3	3	3	1	3	3	3	3	3	1	3		3	3	3	1	1	2	3	3	3	1	1	1		3	3	1	3	3	1	1
RGLP42874.1	2	A	1	69.6839	63	0	TGCAGGAAGAAGAAGGGCCCTGACCCAACCCTACCCCATGGCAGAGGGAGAAGCAGGCCGAGAT	TGCAGGAAGAAGAAGGGCCCTGACCCAATCCCACCCCATGGCAGAGGGAGAAGCATGCCGAGAT	3			1	3	1	1		3	3	3	3	1	3	3	3	3	3	1	3		3	3	3	1	1	2	3	3	3	1	1	1		3	3	1	3	3	1	1
RGLP27006.1	2	A	1	69.9729	64	0	TGCAGCCTACCATGGTCTAAGGAGCCCTACGCGAACTTTTGAGCTAGTCCTGAGTAGCCACCGC	TGCAGCCTACCATGGTCTAAGGAGCCCTACGCGAACTTTTGAGCTAGTCCTGAGTAGCCACCAC	1		1	1	3	1	1	1	3	3	3	3	1	3	3	3	3	3	1	3	3	3	3	3	1	1	2	3	3	3	1	1	1		3	3	1	3	3	1	1
RGLP27381.1	2	A	1	69.9729	64	0	TGCAGCCTCCGCAGCAGCTGCTGGTTGGCGGCGCGGAGCTTCTTGACCTCCTCCTCCAGGAAGG	TGCAGTCTCCGCAGCAGCTGCTGGTTGGCGGCGCGGAGCTTCTTGACCTCCTCCTCCAGGAACG	2		1	1	3	1	1	1	3	3	3	3	1	3	3	3	3	3	1	3	3	3	3	3	1	1	2	3	3	3	1	1	1		3	3	1	3	3	1	1
RGLP41763.1	2	A	1	69.9729	64	0	TGCAGCTTGGCCTTCAGCAGCTCCTGCGCCAGGGCGCCCACGAAGCCCACCACGCCGCCCCCCT	TGCAGCTTGGCCTTCAGCAGCTCCTGCGCCAGGGCACCCACGAAGCCCACCAGGCCGCCCCCCT	2		1	1	3	1	1	1	3	3	3	3	1	3	3	3	3		1	3	3		3	3	1	1	2	3	3	3	1	1	1		3	3	1	3	3	1	1
RGLP51004.1	2	A	1	69.9729	64	0	TGCAGGCTCGAGCTCGCCATGCGCTGCATTCAAAGTCGCACGACTCATTTGTTTTCCTTCGCCG	TGCAGGCTCGAGCTCGCCATGCACTGCATTCAAAGTCGCACGACTCATTTGTTTTCCTTCGCCG	1		1	1	3	1	1	1	3	3	3	3	1	3	3	3	3	3	1	3	3	3	3	3	1	1	2	3	3	3	1	1	1		3	3	1	3	3	1	1
RGLP63310.1	2	A	1	69.9729	64	0	TGCAGTCCCACTCGCTTTTGAATTCCGCCGCCAACCCGTCCGTCGCCCCCACGCGCATCACGCC	TGCAGTCCCACTCGCTTTTGAATTCCGCCGCCAACCCGTCCGTCGCCCCCACGCGCATTACGCC	1		1	1	3	1	1	1	3	3	3	3	1	3	3	3	3	3	1	3	3	3	3	3	1	1	2	3	3	3	1	1	1		3	3	1	3	3	1	1
RGLP63724.1	2	A	1	69.9729	64	0	TGCAGTCCTCTGCTTTTTAGTTTCTTTATGTATCTGAACCTAGAACGCGGGCTGTTTTGGTTTC	TGCAGTCCTCTGCTTTTTAGTTTCTTTCTGTATCTGAACCTAGAACGCGGGCTGTTTTGGTTTC	1		1	1	3	1	1	1	3	3	3	3	1	3	3	3	3	3	1	3	3	3	3	3	1	1	2	3	3	3	1	1	1		3	3	1	3	3	1	1
RGLP24820.1	2	A	1	70.5543	65	0	TGCAGCCCGTCGCTGACCGCTGTCCGTGTCGCGCCGTGCCGAGCTGCACGCGCCCGCACACCGA	TGCAGCCCGTCGCTGACCGCTGTCCGTGTCGCGCCGTGCCGAGCCGCACGCGCCCGCACACCGA	1		1	1	3	1	1	1	3	3	3	3	3	3	3	3	3	3	1	3	3	3	3	3	1	1	2	3	3	3	1	1	1		3	3	1	3	3	1	1
RGLP51454.1	2	A	1	71.1357	66	0	TGCAGGCTTAATAATAGCTACTCCTGTAACATATGTCGTGCTTAACAACGCAAAGCGAGTGTGG	TGCAGGCTTAATACTAGCTACTCCTATAACATATGTCGTGCTTAACAACGCAAAGCGAGTGTGG	2		1	1	3	1	1	1	3	3	3	3	3	3	3	3	3	3	1	3	3	3	3	3	1	3	2	3	3	3	1	1	1		3	3	1	3	3	1	1
RGLP19425.1	2	A	1	71.7171	67	0	TGCAGCAGGCCGTGCGACGTGCGTGTGCAAGCGCGTACGACGAAGACGCCCGTTCGTGCGACTG	TGCAGCAGGCCGTGCGACGTGCGTGTGCAAGCGCGTACGACGAAGACGCCCGTTCGTGCAACTG	1		1	1	3	1	1	1	3	3	3	3	3	3	3	3	3	3	1	3	3	3	3	3	1	3	2	3	3	3	1	1	1		3	3	1	3	3	1	1
RGLP52447.1	2	A	1	72.8935	68	0	TGCAGGGAGCTGAAACGGGCCGAGCGGGCTAAGTGGACCTATCTATGAAGCCCATCTAAATTAC	TGCAGGGAGCTGAAACGGGCCGAGCGGGCTAAGTGGACCTATCCGTGAAGCCCATCTAAATTAC	2		1		3	1	1	1	3	3	3	3		3	3	3	3	3	1	3	3	3	3	3	1	3	3	3	3	3	1	1	1		3	3	1	3	3	1	1
RGLP3573.1	2	A	1	73.7707	69	0	TGCAGAATCAGAGCGCTGCTGGTCATCGGCCTTCCTCTTCTTGCCGCGCGCTGATGGCGCCGCC	TGCAGAATCAGAGCGCTGCTGGTCATCGGCCTTCCTCTTCTTGCCGCGCGCTGATGGCGTCGCC	1		1	3	3	1	1	1	3	3	3	3	3	3	3	3	3	3	1	3	3	3	3	3	1	3	1	3	3	3	1	1	1		3	3	1	3	3	1	1
RGLP13085.1	2	A	1	73.7707	69	0	TGCAGATTGTTTAACATCGCCCAGTAGAAGGCATGTTGCATGTCTTTCAATGGTATTGGACCGA	TGCAGATTGTTTAACATCGCCCAGTAGAAGGCATGTTGCATGTCTTTCAATGTTATTGGACCGA	1		1	3	3	1	1	1	3	3	3	3	3	3	3	3	3	3	1	3	3	3	3	3	1	3	1	3	3		1	1	1		3	3	1	3	3	1	1
RGLP14308.1	2	A	1	73.7707	69	0	TGCAGCAACTTCTCCTGCGAGCACGCACGGTCGTCGAGGAGGCGGATGGGCGGTACATCACAAA	TGCAGCAACTTCTCCTGCGAGCACGCACAGTCGTCGAGGAGGCGGATGGGCGGTACATCACAAA	1		1	3	3	1	1	1	3	3	3	3	3	3	3	3	3	3	1	3	3	3	3	3	1	3	1	3	3	3	1	1	1		3	3	1	3	3	1	1
RGLP29994.1	2	A	1	73.7707	69	0	TGCAGCGCACACTCGGTGATCTCACCTTCCTTCTCAAAGGACAGCACCTGCGCCTCGCCCATGT	TGCAGCGCACACTCGGTGATCTCACCTTCCTTCTCAAAGGGCAGCACCTGCGCCTCGCCCATGT	1		1	3	3	1	1	1	3	3	3	3	3	3		3	3	3	1	3	3		3	3	1	3	1	3	3	3	1	1	1			3	1	3	3	1	1
RGLP32241.1	2	A	1	73.7707	69	0	TGCAGCGGAGATCAAGATGGATTCGCGATGTGATGGTCATAGTCATCATGGGATGGGCCGTTGG	TGCAGCGGAGATCAAGATAGATTCGCGATGTGATGGTCGTAGTCATCATGGGATGGGACGTTGG	3		1	3	3	1	1	1	3	3	3	3	3	3	3	3	3	3	1	3	3	3	3	3	1	3	1	3	3	3	1	1	1		3	3	1	3	3	1	1
RGLP34312.1	2	A	1	73.7707	69	0	TGCAGCGTATTTACTTCCTCTGTCGCATTAAATAAGTATACGTCTAACATCTCTCTTAGTCAAA	TGCAGCGTATTTACTTCCTCTGTCGCATTAAATAAGTATACGTCTAACAGCTCTCTTAGTCAAA	1		1	3	3	1	1	1	3	3	3	3	3	3	3	3	3		1	3		3	3	3	1	3	1	3	3	3	1	1	1		3	3	1		3	1	1
RGLP49265.1	2	A	1	73.7707	69	0	TGCAGGCCTACCATACCGCATGATCACTTTCAGATCGCTAGACATGCAAGATTGTTATATGAAG	TGCAGGCCTACCATACCGCGTGATCACTTTCAGATCGCTAGACATGCAAGATTTTTATATGAAG	2		1	3	3	1	1	1	3	3	3	3	3	3	3	3	3	3	1	3	3	3	3	3	1	3	1	3	3	3	1	1	1		3	3	1	3	3	1	1
RGLP65258.1	2	A	1	73.7707	69	0	TGCAGTGAGTACCACACATGTCTCGATCACTACCAAAACTCAAAAGGAAGAGTAGTCCGAGATC	TGCAGTGAGTACCACACATGTCTCGATCACTACCGAAACTCAAAAGGAAGAGTAGGCCGAGATC	2		1	3	3	1	1	1	3	3	3	3	3	3	3	3	3	3	1	3	3	3	3	3	1	3	1	3	3	3	1	1	1		3	3	1	3	3	1	1
RGLP66821.1	2	A	1	73.7707	69	0	TGCAGTGGGTTGGGAGTATAGGGAGCTAAGGCCAAGGTCTTTTTTTCTCGTTCTGAAAAAATAC	TGCAGTGGGTTGGGAGTATAGGGAGCTATGGCCAAGGTCTTTTTTTCTCGTTCTGAAAAAATAC	1		1	3	3	1	1	1	3	3	3	3	3	3	3	3	3	3	1	3	3	3	3	3	1	3	1	3	3	3	1	1	1		3	3	1	3	3	1	1
RGLP50540.1	2	A	1	74.3521	70	0	TGCAGGCGTCACAGCTTCCTCCGCAGACGTAGTAGCATGCATGGGGGCCGCCGAGATCGGAAGA	TGCAGGCGTCACAGCTTCCTCCGCAGACATAGTAGCATGAGTGGGGGCCGCCGAGATCGGAAGA	3		1	3	3	1	1	1	3	3	3	3	3	3	3	3	3	3	1	3	3	3	3	3	1	3	1	3	3	3	1	1	1		3	3	1	3	3	1	1
RGLP42987.1	2	A	1	74.6412	71	0	TGCAGGAAGCAATGCTCCTCTCCAAACTGCGTACCCTCGAGTCCTGAGATCCCCCCACCGAGAT	TGCAGGACGCAGTGCTCCTCGCCAAACTGCGTACCCTCGAGTCCTGAGATCCCCCCACCGAGAT	3		1	3	3	1	1	1	3	3	3	3	3	3	3	3	3	3	1	3	3	3	3	3	1	3	1	3	3	3	1	1	1		3	3	1	3	3	1	1
RGLP16897.1	2	A	1	74.9302	72	0	TGCAGCACGTCCTCCAGACGGGCCTAGTCCTCTGGCTCGTCCTCAACGCCACCGAGATCGGAAG	TGCAGCACGTCCTCCAGACGGGCCTCGTCCTCTGGCTCGTCCTCAACGCCACCGAGATCGGAAG	1		1	3	3	1	1	1	3	3	3	3	3	3	3	3	3	3	1	3	3	3	3	3	1	3	1	3	3	3	1	1	1		3	3	1	3	3	1	1
RGLP65426.1	2	A	1	75.5116	73	0	TGCAGTGATTCGGGAAGGGAATGAGAGGTGTCGTGTCTTGATTTTCGATACCGAGATCGGAAGA	TGCAGTGATTCGGGAAGGGAACGAGAGGTGTCGTGTCTTGATTTCCGATACCGAGATCGGAAGA	2		1	3	3	1	1	1	3	3	3	3	3	3	3	3	3	3	1	3	3	3	3	3	1	3	1	3	3	3	1	1	1		3	3	1	3	3	1	1
RGLP28485.1	2	A	1	75.8006	74	0	TGCAGCGAACTCTTCTGTGAAAGTTGGTTAATCTCTTCCTACGATGCAGCTTGACAGGGGGTTC	TGCAGCGAACTCTTCTATGAAAGTTGGATAATCTCTTCCTACGATGCAGCTTGACAGGGGGTTC	2		1	3	3	1	1	1		3	3	3	3	3	3	3	3	3	1	3	3	3	3	3	1	3	1	3	3	3	1	1	1		3	3	1	3	3	1	1
RGLP39161.1	2	A	1	76.6778	75	0	TGCAGCTGCGCATATGTCCCCTTCACCGCCAAGACGCTGGCAAAGAGGCTGGCGAGGAGGAAGT	TGCAGCTGCACATATGTCCCCTTCACCGCCAAGACGCTGGCAAAGAGGCTGGCGAGGAGGAAGT	1		1	3	3	1	1	1	1	3	3	3	3	3	3	3	3	3	1	3	3	3	3	3	1	3	1	3	3	3	1	1	1		3	3	1	3	3	1	1
RGLP25630.1	2	A	1	77.8542	76	0	TGCAGCCGCCACCGCGGGCAGCAGCGGCGCCTCCTCGTAGGTCACCGAGATCGGAAGAGCGGTT	TGCAGCCGCCACCGCGGGAAGCAGCGGCGCCTCCTCGTAGATCACCGAGATCGGAAGAGCGGTT	2		1	3	3	1	1	1	1	3	3	3	3	3	3	3	3	3	1	3	3	3	3	3	1	3	1	3	3	3	1	1	1		3	3	1	3	3	1	1
RGLP26094.1	2	A	1	77.8542	76	0	TGCAGCTGCGGCCTGGGAGAGGCTCACACCTGGCTTGTCGGTGTCTCCTCCACAACCGAGATCG	TGCAGCTGCGGCCTAGGAGAGGCTCACACCTGGCTTGTCGGTGTCTCCTCCACAACCGAGATCG	1		1	3	3	1	1	1	1	3	3	3	3	3	3	3	3	3	1	3	3	3	3	3	1	3	1	3	3	3	1	1	1		3	3	1	3	3	1	1
RGLP27913.1	2	A	1	78.4356	77	0	TGCAGCCTGCGCCAAGAAACGCCTCCCTGAAACGGGCGCTCGGGTCGGGCCACAGGAGGAGCGC	TGCAGCCTGCGCGAAGAAACGCCTCCTTGAAACGGGCGCTCGGGTCGGGCCACAGGAGGAGCGC	2		1	3	3	1	1	1	1	3	3	3	3	3	3	3	3	3	1	3	3	3	3	3	1	3	1	3	3	3	1	1	1		3	3	1	3	3	1	1
RGLP57760.1	2	A	1	79.017	78	0	TGCAGGTCGTAGAGCTGGATCGCCGTGGGCACGGAGAGGCGCACGCGGCGGTCGCGCAGCCCCT	TGCAGGTCGTAGAGCTGGATCGCCGTCGGCACGGAGAGGCGCACGCGGCGGTCGCGCAGCCCCT	1	RGLC32767.1	1	3	3	1	1	1	1	3	3	3	3	3	3	3	3	3	1	3	3	3	3	3	1	3	1	3	3	3	1	1	1		3	3	1	3	3	1	1
RGLP10506.1	2	A	1	79.8942	79	0	TGCAGATCATGTATCCGTACCCACCCGCCGCCGCCTGGCGCCATGATGGACGACCTTGGCCTGA	TGCAGATCATGTATCCGTACCCACCCGCCGCCGCCTGGCGCCATGATGGACGACTTTGGCCTGA	1		1	3	3		1	1	1	3	3	3	3	3	3	3	3		1	3	3	3	3	3	1	3	1	3	3	3	1	1	3		3	3	1	3	3	1	1
RGLP53982.1	2	A	1	79.8942	79	0	TGCAGGGCGTGCCACCGCTACTGGACGTCCGAGATCGGAAGAGCGGTTCAGCAGGAATGCCGAG	TGCAGGGCGTGCCACCGCTACTGGACGGCCGAGATCGGAAGAGCGGTTCAGCAGGAATGCCGAG	1		1	3	3	1	1	1	1	3	3	3	3	3	3	3	3	3	1	3	3	3	3	3	1	3	1	3	3	3	1	1	3		3	3	1	3	3	1	1
RGLP53115.1	2	A	1	83.2685	80	0	TGCAGGGCAGGGCCAGTCCAAACCCTCAACCCCACATGGCCTCCTCCTCCCGCTCCATCGCCGC	TGCAGGGCAGGGCCAGTCCAAACCCTCAACCCCACATGGCCTCCTCCTCCCGCACCCCCGCCGC	3		1	3	3	1	1	1	1	3	3	3	3	3	3	3	3	3	1	2	3	3	3	3	1	3	2	3	3	3	1	1	3		3	3	1	3	3	1	1
RGLP64888.1	2	A	1	83.2685	80	0	TGCAGTGAAAATGACCCCCGCACGGAGACGGAGGTCGGAGTCGCGGTGGAAACGGTGAGAAAGC	TGCAGTGAAAATGACCCCCGCACGGGCACGGAGGTCGGAGTCGCGGTGGAAACGGTGAGAAAGC	2		1	3	3	1	1	1	1	3	3	3	3	3	3	3	3	3	1	2	3	3	3	3	1	3	2	3	3	3	1	1	3		3	3	1	3	3	1	1
RGLP66554.1	2	A	1	83.2685	80	0	TGCAGTGGCGCAGAGACCATCGGGCGTGCTCGGCACGCCGAGATCGGAAGAGCGGTTCAGCAGG	TGCAGTGGCGCAGAGACCCTCGGGCGTGCTCGGCACGCCGAGATCGGAAGAGCGGTTCAGCAGG	1		1	3	3	1	1	1	1	3	3	3	3	3	3	3	3	3	1	2	3	3	3	3	1	3	2	3	3	3	1	1	3		3	3	1	3	3	1	1
RGLP13579.1	2	A	1	84.7478	81	0	TGCAGCAAAGAACAGGGTGTGATCCAAACTGCATATGTAATTCCGAGAAGCCCAGAGCAGAGTC	TGCAGCAAAGAACAGGGTGGGATCCAAACTGCATATGTAATTCCGAGAAGCTCAGAGCAGAGTC	2		1	3	3	1	1	1	1	3	3	3	3	3	3	3	1	3	1	2	3	3	3	3	1	3	2	3	3	3	1	1	3		3	3	1	3	3	1	1
RGLP16901.1	2	A	1	84.7478	81	0	TGCAGCACGTCCTTCATGGTCGGCCGCGTCGACGGCTGCACGCCGAGATCGGAAGAGCGGTTCA	TGCAGCACGTCCTTCATGGTCGGCCGCGTCGACGGCTGCGCGCCGAGATCGGAAGAGCGGTTCA	1		1	3	3	1	1	1	1	3	3	3	3	3	3	3	1	3	1	3	3	3	3	3	1	3	2	3	3	3	1	1	3		3	3	1	3	3	1	1
RGLP26176.1	2	A	1	84.7478	81	0	TGCAGCCGCTCCTCCAACGCTCTCACGATTTTGAGCTCCAGCTTCGGCTTGGCACGGAAGCCCA	TGCAGCCGCTCCTCCAACGCTCTCACGATTTTGAGCTCCAGCTTCGGCTTGGCGCGGAAGCCCA	1	RGLC15698.1	1	3	3	1	1	1	1	3	3	3	3	3	3	3	1		1	2	3	3	3	3	1	3	2	3	3	3	1	1	3		3	3	1	3	3	1	1
RGLP42303.1	2	A	1	84.7478	81	0	TGCAGGAAACCACGAACGGAGTCGTACCAGGTACCCTCGGAAGGCCTTCTGGATGAGGACGGCC	TGCAGGAAACCACGAACGGAGTCGTACCAGGTACCCTCGGAAGGCCTTCTGGATGAGGATGGCC	1		1	3	3	1	1	1	1	3	3	3	3	3	3	3	1	3	1	2	3	3	3	3	1	3	2	3	3	3	1	1	3		3	3	1	3	3	1	1
RGLP17951.1	2	A	1	85.0368	82	0	TGCAGCAGCAGAGGAACAGACACAAGCAGCTCCCGCACGGTCAGCCTCCGTCGTCGGCGGCGTC	TGCAGCAGCAGAGGAACAGACACAAGCAGCTCCCGCACGGTCAGCCTCCGTCGTCGTCGGCGTC	1		1	3	3	1	1	1	1	3	3	3	3	3	3	3	1	3	1	2	3	3	3	3	1	3	2	3	3	3	1	1	3		3	3	1	3	3	1	1
RGLP34318.1	2	A	1	85.6182	83	0	TGCAGCGTCAACATAAAACGGATATCTCTTCTGATACAGACCGAGATCGGAAGAGCGGTTCAGC	TGCAGCGTCAACATAAAACGGATATCTCTTCTAATACAGACCGAGATCGGAAGAGCGGTTCAGC	1		1	3	3	1	3	1	1	3	3	3	3	3	3	3	1		1	2	3	3	3	3	1	3	2	3	3	3	1	1	3		3	3	1	3	3	1	1
RGLP68592.1	2	A	1	85.6182	83	0	TGCAGTTCTACTCGGAATCCTCTACAGCGGGACGGTGGCCGAGATCGGAAGAGCGGTTCAGCAG	TGCAGTTCTACTCGGAATCCTGTACAGCGGGACGGTGGCCGAGATCGGAAGAGCGGTTCAGCAG	1		1	3	3	1	3	1	1	3	3	3	3	3	3	3	1	3	1	2	3	3	3	3	1	3	2	3	3	3	1	1	3		3	3	1	3	3	1	1
RGLP4556.1	2	A	1	85.9072	84	0	TGCAGACAGTAGCTAGTACTAGATTATAACTAATCGATGATTGGTGCAGTTTAATGTAGGATAT	TGCAGACAGTAGCTAGTACTAGATTATAACTAATCGATGATTGGTGCAGTTTAGTGTAGGATAT	1		1	3	3	3	3	1	1	3	3	3	3	3	3	3	1	3	1	1	3	3	3	3	1	3	2	3	3	3		1	3		3	3	1	3	3	1	1
RGLP10239.1	2	A	1	87.3865	85	0	TGCAGATCAACCAATTAGGGGCTGTATTCAGTTAGTTTGACGTATTGCTAGGATTTTATTTGCC	TGCAGATCAACCAATTAGGGGCTGTATTCAATTAGTTTGACGTATTGCTAGGATTTTATTTGCC	1		1	3	3	3	3	1	1	3	3	3	3	3	3	3	1	3	1	2	3	3	3	3	1	3	1	3	3	3	1	1	3		3	3	1	3	3	1	1
RGLP25998.1	2	A	1	87.3865	85	0	TGCAGCCGCGCAATGGCGCCCAGCTCGGGCGGCAGCGGCACGCCCATCGGGTTGTTCTCCATGA	TGCAGCCGCGCGATGGCGCCCAGCTCGGGCGGCAGCGGCACGCCCATCGGGTTGTTCTCCATGA	1		1	3	3	3	3	1	1	3	3	3	3	3	3	3	1	3	1	2	3	3	3	3	1	3	2	3	3	3	1	1	3		3	3	1	3	3	1	1
RGLP48848.1	2	A	1	87.6755	86	0	TGCAGGCCGAATGGGCAGCCCACACATCCTCTTACGCCCATTATCTGAATGCCATGGATCTTGG	TGCAGGCGGAATGGGCAGCCCACACATCCTCTTCCGCCCATTATCTGAATGCCATGGATCTTGG	2		1	3	3	3	3	1	1	3	3	3	3	3	3	3	1	3	1	2	3	3	3	3	1	3	2	3	3	3	1	1	3		3	3	1	3	3	1	1
RGLP730.1	2	A	1	88.2569	87	0	TGCAGAAAGAAGAAGACCTATGATGAGGAGGTGAGTCACTCCTCGTTTGCTCAATCCAAGTTTA	TGCAGAAAGAAGAAGACCGATGATGAGGAGGTGAGTCACTCCTCGTTTGCTCAATCCAAGTTTA	1		1	3	3	3	3	1	1	3	3	3	3	3	3	3	1	3	1	2	3	3	3	3	1	1	2	3	3	3	1	1	3		3	3	1	3	3	1	1
RGLP6831.1	2	A	1	88.2569	87	0	TGCAGAGAGACCGATGAAAGCCGAGTGGAGACGCTGAAGACAGACGCCAGTCGATCATAACCGA	TGCAGAGAGACCGATGAAAGCTGAGTGGAGACGCTGAAGACAGACGCCAGTCGATCATCACCGA	2		1	3	3	3	3	1	1	3	3	3	3	3	3	3	1	3	1	2	3	3	3	3	1	1	2	3	3	3	1	1	3		3	3	1	3	3	1	1
RGLP15107.1	2	A	1	88.2569	87	0	TGCAGCAATGCACGTCGCTTTTCAGTTGGAGGCACTAGCACTAGTACAGATGAAAGGCAACGCG	TGCAGCAATGCACGTCGCTTTTCAGTTGGAGGCACTAGCACTACTACAGATGAAAGGCAACGCG	1		1	3	3	3	3	1		3	3	3	3	3	3	3	1	3	1	1	3	3	3	3	1		1	3	3	3	1	1	3		3	3	1	3	3	1	1
RGLP37886.1	2	A	1	88.2569	87	0	TGCAGCTCGCCACCGATGATCACTGTCCGTATTGCCGCCGAGGCCATGCTCCCGAGATCGGAAG	TGCAGCTCGCCACCGATGATCACTGTCCACGTTGCCGCCGAGGCCATGCTCCCGAGATCGGAAG	3		1	3	3	3	3	1	1	3	3	3	3	3	3	3	1	3	1	2	3	3	3	3	1	1	2	3	3	3	1	1	3		3	3	1	3	3	1	1
RGLP41515.1	2	A	1	88.2569	87	0	TGCAGCTTGAAGGTATCTAATACCTGTAACAGAAAATTGTTTTATAACTCAACACTTCAGTTTT	TGCAGCTTGAAGGTATCTAATACCTGTAATAGAAAATTGTTTTATAACTCAACACATCAGTTTT	2		1	3	3	3	3	1	1	3	3	3	3	3	3	3	1	3	1	2	3	3	3	3	1	1	2	3	3	3	1	1	3		3	3	1	3	3	1	1
RGLP59780.1	2	A	1	88.2569	87	0	TGCAGGTTCTGTGGGACAAGCAGCTCAAGACTGTGGTGAACAACGAGAGCTCCGAGATAATCCG	TGCAGGTTCTGTGGGACAAGCAGCTCAAGACCGTGGTGAACAACGAGAGCTCCGAGATAATCCG	1		1	3	3	3	3	1	1	3	3	3	3	3	3	3	1	3	1	2	3	3	3	3	1	1	2	3	3	3	1	1	3		3	3	1	3	3	1	1
RGLP35757.1	2	A	1	91.3057	88	0	TGCAGCTACGCCTCGCCACCACATCTCTTCCAACCTGCACTGTGTCGTTGCTCCCCCCCTGCTC	TGCAGCTACGCCTCGCCACCACATCTCTTCCAACCTGCACTGTGTCGTTGCTCCTCCCCTGCTC	1		1	3	3	3	3	1	3	3	3	3	3	3	3	3	3	3	3	2	3	3	3	3	1	1	3	3	3	3	1	1	3		3	3	1	3	1	1	1
RGLP11921.1	2	A	1	97.4347	89	0	TGCAGATGCCGTGCGACGCCGAGAACTTCTACCCGTTCCCGCCGTTCATGTCCGAGATCGGAAG	TGCAGATGCCGTGCGACACCGAGAACTTTTACCCGTTCCCGCCGTTCATGTCCGAGATCGGAAG	2		3	3	3	3	3	1	3	3	1	3	3	3	3	3	3	3	3	1	3	3	3	3	1	1	1	3	3	1	3	3	3		3	3	1	3	1	3	1
RGLP28164.1	2	A	1	97.4347	89	0	TGCAGCCTTCCTCAACAAAGAGGCATCGGGGTTGGAGCGGATGCTTGGTGCATCGAAGAAGTTG	TGCAGCCTTCCTCAACAAAGAGGCATCGGGGTTAGAGCGGATGCTTGGTGCATCGAAGAAGTTG	1		3	3	3	3	3	1	3	3	1	3	3	3	3	3	3	3	3	2	3	3	3	3	1	1	1	3	3	1	3	3	3		3	3	1	3	1	3	1
RGLP29653.1	2	A	1	97.4347	89	0	TGCAGCGAGTTTAGGACCTTTCTGAAGAGGATTAATTGCAAATTGAGGTCCAGTAATCCTACGG	TGCAGCGAGTTTAGGACCTTGCTGAAGAGGATTAATTGCAAATTGAGGTCCAGTAATCCTACGG	1		3	3	3	3	3	1	3	3	1	3	3	3	3	3	3	3	3	1	3	3	3	3	1	1	1	3	3	1		3	3		3	3	1	3	1	3	1
RGLP33540.1	2	A	1	97.4347	89	0	TGCAGCGGGCAAGAGACGAGGAGGACGTGCGGCTGCGCCGAGATCGGAAGAGCGGTTCAGCAGG	TGCAGCGGGCAAGAGACGAAGAGGACGTGCGGCTGCGCCGAGATCGGAAGAGCGGTTCAGCAGG	1		3	3	3	3	3	1	3	3	1	3	3	3	3	3	3	3	3	2	3	3	3	3	1	1	1	3	3	1	3	3	3		3	3	1	3	1	3	1
RGLP52515.1	2	A	1	97.4347	89	0	TGCAGGGAGGCCACGATCGTTCAGGTTTCGTTTCGAGAACTTTAGGCCGAAGCTACCCGAGATC	TGCAGGGAGGCCACGATCGTTCAGGTTTTGTTTCGAGAACTTTAGGCCGAAGCTACCCGAGATC	1		3	3	3	3	3	1	3	3	1	3	3	3	3	3	3	3	3	2	3	3	3	3	1	1	1	3	3	1	3	3	3		3	3	1	3	1	3	1
RGLP58776.1	2	A	1	103.564	90	0	TGCAGGTGGAGTGCAACAACCGCCATTGCGTTGCGGCAGCCGAGCCGAGATCGGAAGAGCGGTT	TGCAGGTGGAGTGCAACAACCGCCATTGCGTTGCGGCGGCCGAGCCGAGATCGGAAGAGCGGTT	1		3	3	3	3	3	1	3	3	1	3	3	3	3	1	3	3	3	2	3	3	3	3	1	1	1	3	3	1	3	3	3		3	3	1	3	1	3	1
RGLP27832.1	2	A	1	103.853	91	0	TGCAGCCTGATCTTCTCCAGCTGTGCGACGCCGAGGCCTCGCTGCGGCTGCTTCGGCTTGTCGA	TGCAGCCTGATCTTCTCCAGCTGCGCGACACCGAGGCCTCGCTGCGGCTGCTTCGGCTTGTCGA	2		3	3	3	3	3	1	3	3	1	3	3	3	3	1	3	3	3	2	3	3	3	3	1	1	1	3	3	1	3	3	3		3	3	1	3	1	3	1
RGLP61083.1	2	A	1	105.332	92	0	TGCAGTACCACTTCTCGCCTCCCCAGACCTAGCCGCCTCCCTCCTCTCCCCAAGATGTCTCTCG	TGCAGTACCACTTCTCGCCTCCCCAGACCTAGCCGCCTCCCTCCTCTCCCCAAGATGTCTCTTG	1		3	3	3	3	3	1	3	3	1	3	3	3	3	1	3	3	3	2	3	3	1	3	1	1	1	3	3	1	3	3	3		3	3	1	3	1	2	1
RGLP68613.1	2	A	1	105.332	92	0	TGCAGTTCTATACTGTAATATTACAGAGCCGCGTATCTTTCGGCATGTCCGAGATCGGAAGAGC	TGCAGTTCTATAGTGTAATATTACAGAGCCGCGTATCTTTCGGCATGTCCGAGATCGGAAGAGC	1		3	3	3	3	3	1	3	3	1	3	3	3	3	1	3	3	3	2	3	3	1	3	1	1	1	3	3	1	3	3	3		3	3	1	3	1	2	1
RGLP32902.1	2	A	1	107.742	93	0	TGCAGCGGCGATGCCTTCAACAAGGTAACGATGAGAAAGCGCTGCCATCGCCCGCCAAGATTAG	TGCAGCGGCGATGCCTTCAACAAGGTAACGACGAGAAAGCGCTGCCATCGCCCGCAAAGATTAG	2		3	3	3	3	3	1	3	3	1	3	3	3	3	1	3	3	1	1	3	3	1	3	1	1	1	3	1	1	3	3	3		3	3	1	3	1	1	1
RGLP52113.1	2	A	1	107.742	93	0	TGCAGGGACCTTTCTCCCCAACTCAGCTTATTAGCCTCCGAGATCGGAAGAGCGGTTCAGCAGG	TGCAGGGACCTTTCTCCCCTACTCAGCTCATTAGCCTCCGAGATCGGAAGAGCGGTTCAGCAGG	2		3	3	3	3	3	1	3	3	1	3	3	3	3	1	3	3	1	2	3	3	1	3	1	1	1	3	1	1	3	3	3		3	3	1	3	1	1	1
RGLP68794.1	2	A	1	107.742	93	0	TGCAGTTCTTGCCCTCCGCCGTGGCGGCCACGGCGCTCTTCCTCGCCAGCCACATTCTCGACCC	TGCAGTTCTTGCCCTCCGCCGTGGCCGCCACGGCGCTCTTCCTCGCCAGCCACATTCTCGACCC	1		3	3	3	3	3	1	3	3	1	3	3	3	3	1	3	3	1	2	3	3	1	3	1	1	1	3	1	1	3	3	3		3	3	1	3	1	1	1
RGLP1803.1	2	A	1	108.323	94	0	TGCAGAACGAACTGTTGCCATCGATCTCATCATCGTCCTCGTTGCCGAGATCGGAAGAGCGGTT	TGCAGAACGAACTGTTGCCGTCGATCTCATCATCATCCTCGTTGCCGAGATCGGAAGAGCGGTT	2		3	3	3	3	3	1	3	3	1	3	3	3	3	1	3	3	1	2	3	3	1	3	1	1	1	3	1	1	3	3	3		3	3	1	3	1	1	1
RGLP21136.1	2	A	1	108.323	94	0	TGCAGCATGGAATTCCCATAAATGCACTTAGCATAGGCTAACTCTACAGCTTGGTAAATGAACT	TGCAGCATGGAATTCCCATAAATGCACTTAGCATAGGCTAAATCTACAGCTTGGTAAATGAACT	1		3	3	3	3	3	1	3	3	1	3	3	3	3	1	3	3	1	2	3	3	1	3	1	1	1	3	1	1	3	3	3		3	3	1	3	1	1	1
RGLP38794.1	2	A	1	108.323	94	0	TGCAGCTGAAGCTCCACGCGTTCCTGCTCTGGTCGTCCGTGGGGTTCCTGATGCCGAGATCGGA	TGCAGCTGAAGCTCCACGCGTTCCTGCTCTGGTCATCCGTGGGGCTTCTGATGCCGAGATCGGA	3		3	3	3	3	3	1	3	3	1	3	3	3	3	1	3	3	1	2	3	3	1	3	1	1	1	3	1	1	3	3	3		3	3	1	3	1	1	1
RGLP5579.1	2	A	1	108.904	95	0	TGCAGACGCCGCCGCTCGACTACGCCGACGCGTTCGGCGACGTGCTGACCGAGATCGGAAGAGC	TGCAGACGCCGCCGCTGGACTACGCCGACGCGTTCGGCGACGTGCTGACCGAGATCGGAAGAGC	1		3	3	3	3	3	1	3	3	1	3	3	3	3	1	3	3	1	2	3	3	1	3	1	1	1	3	1	1	3	3	3		3	3	1	3	1	1	1
RGLP2967.1	2	A	1	108.904	95	0	TGCAGCAGGCCGTAGTCCTGCGACATGAAGTGCTCCACCCGCAGCGGCGCGCCAGTATTTGCCG	TGCAGCAGCCCGTAGTCCTGCGCCATGAAGTGCTCCACCCGCAGCGGCGCGCCAGTATTTGCCG	2		3	3	3	3	3	1	3	3	1	3	3	3	3	1	3	3	1	2	3	3	1	3	1	1	1	3	1	1	3	3	3		3	3	1	3	1	1	1
RGLP16954.1	2	A	1	108.904	95	0	TGCAGGACGTGTGAAAATAAACATTCAGTCGTCGACGATGTTCATGAAATATTCCGAGATCGGA	TGCAGCACGTGTGAAAATAAACATTCAGTCGTCGACGATGTTCATGAAATATTCCGAGATCGGA	1		3	3	3	3	3	1	3	3	1	3	3	3	3	1	3	3	1	2	3	3	1	3	1	1	1	3	1	1	3	3	3		3	3	1	3	1	1	1
RGLP67356.1	2	A	1	108.904	95	0	TGCAGTGTGTGGTCAAAATTTCAGCATGTTCGTCTCTGTTTCTGTAGTCCCACGCCCCCACGCT	TGCAGTGTGTGGTCAAAATTTCAGCGTGTTCGTCTCTGTTTCTGTAGTCCCACGCCCCCACGCT	1	RGLC38963.1	3	3	3	3	3	1	3	3	1	3	3	3	3	1	3	3	1	2	3	3	1	3	1	1	1	3	1	1	3	3	3		3	3	1	3	1	1	1
RGLP20492.1	2	A	1	109.486	96	0	TGCAGCATCAAGCATAGCCCATTGGAAAGATTGGCATAAGAGAAACATAGTGGTATCGAGTTAA	TGCAGCATCAACCATAGCCCATTGGAAAGATTGGCATAAGAGAAACATAGTGGTATCGAGTTAA	1		3	3	3	3	3	1	3	3	1	3	3	3	3	1	3		1	3	3	3	1	3	1	1	1	3	1	1	3	3	3		3	3	1	3	1	1	1
RGLP25341.1	2	A	1	109.486	96	0	TGCAGCCGAGATGTTTTCATCCAAATAAGACTTCTCATGTGAGTAAACCACATCGCCAACAAGC	TGCAGCCGAGATGTTTTCATCCAAATAAGACTTCTCATGTGAGTAAACCACATCGCCGACAAGC	1		3	3	3	3	3	1	3	3	1	3	3	3	3	1	3	3	1	3		3	1	3	1	1	1	3	1	1	3	3	3		3	3	1	3	1	1	1
RGLP31674.1	2	A	1	109.486	96	0	TGCAGCGCGTCGCCTGAAACAGATTGTGGGAAGCAAGTCTCAAGCGAGCCATCGACAGCGCTTC	TGCAGCGCGTCGCCTGAAACAGATTGTGGGAAGCAAGTCTGAAGCGAGCCAGCGACAGCGCTTC	2		3	3	3	3	3	1	3	3	1	3	3	3	3	1	3	3	1	3	3	3	1	3	1	1	1	3	1	1	3	3	3		3	3	1	3	1	1	1
RGLP33457.1	2	A	1	109.486	96	0	TGCAGCGGGACGGCGTCGATTGGGTGGGAGTGGGAGGACATTGTCGCCGAGATCGGAAGAGCGG	TGCAGTGGGACGGCGTCGATTGGGTCGGAGTGGGAGGCCATTGTCGCCGAGATCGGAAGAGCGG	3		3	3	3	3	3	1	3	3	1	3	3	3	3	1	3	3	1	3	3	3	1	3	1	1	1	3	1	1	3	3	3		3	3	1	3	1	1	1
RGLP47871.1	2	A	1	109.486	96	0	TGCAGGCAGTTTGCATCCGTGGCGGAGTCCCGCACCAGATCAGGCTCAGCGGCGGCGCCAGCAG	TGCAGGCAGTTTGCATCCGCGGCGGAGTCCCGCACCAGATCAGGCTCAGCGACGGCGCCAGCAG	2		3	3	3	3	3	1	3	3	1	3	3	3	3	1	3	3	1	3	3	3	1	3	1	1	1	3	1	1	3	3	3		3	3	1	3	1	1	1
RGLP13441.1	2	A	1	116.723	97	0	TGCAGCAAAAGAGAGTTCTCGGCTAGTCAGAGAGCTGATTGAGATTCAGGAGGATCGACGACGG	TGCAGCAAAAGAGAGTTCTCGGCTAGTCAGAGAGCTGATTGAGATTCAGGAGGATTGACGACGG	1		3	3	1	3	3	3	3	3	1	3	3	3	3	1	3	3	1	3	3	3	1	3	3	3	1	3	1	1	3	3	1		3	3	1	3	1	3	3
RGLP35447.1	2	A	1	117.304	98	0	TGCAGCTAACTAGGGGCGCAAGACAAGACAATTTTTGCTCGTTGGGTAGGGTCGTAGGGAACGA	TGCAGCTAACTAGGGGCGCAAGACAAGACAATTTTGGCTCGTTGGGTAGGGTCGTAGGGAACGA	1		3	3	1	3	3	3	3	3	1	3	3	3	3	1	3	3	1	3	3	3	1	3	3	3	1	3	1	1	3	3	1		3	3	1	3	1	3	3
RGLP70478.1	2	A	1	117.885	99	0	TGCAGTTTTTGTAGACCACTTCCATTGCTAAAATTTGGGTGAGACCGTGAGAGATCCTAGATTA	TGCAGTTTTTGTAGACCACTTCCATTGCTAAAATTTGGGTGAGACCGTGAGAGATCCTAGATCA	1		3	3	1	3	3	3	3	3	1	3	3	3	3	1	3	3	1	3	3	3	1	3	3	3	1	3	1	1	1	3	1		3	3	1	3	1	3	3
RGLP6451.1	2	A	1	118.174	100	0	TGCAGAGAAAGTACAGAGTCATGCGTCAGTTTACTAGACGATGCAGTTATATATAGCAATTCTA	TGCAGAGAAAGTACAGAGTCATGCGTCAGTTTAGTAGTTGATGCAGTTATATATAGCAATTCTA	3		3	3	1	3	3	3	3	3	1	3	3	3	3	1	3	3	1	3	3	3	1	3	3	3	1	3	1	1	1	3	1		3	3	1	3	1	3	3
RGLP21543.1	2	A	1	118.174	100	0	TGCAGCATTGGCAGCTGGGACTTTACGGACCCGAGATCGGAAGAGCGGTTCAGCAGGAATGCCG	TGCAGCATTGGCAGCTGGGACTTTACTGACCCGAGATCGGAAGAGCGGTTCAGCAGGAATGCCG	1		3	3	1	3	3	3	3	3	1	3	3	3	3	1	3		1	3	3	3	1	3	3	3	1	3	1	1	1	3	1		3	3	1	3	1	3	3
RGLP44223.1	2	A	1	118.174	100	0	TGCAGGACGGATGCAGCGATCCCTGTGCCGCCAAGGGGCGCCACCGTCGCGAAGATAGCACAAG	TGCAGGACGGATGCAGCGATCCCTGTGCCGCCAAGGGGCGCCGCCGTCGCGAAGATAGCACAAG	1		3	3	1	3	3	3	3	3	1	3	3	3	3	1	3	3	1	3	3	3	1	3	3	3	1	3	1	1	1	3	1		3	3	1	3	1	3	3
RGLP67017.1	2	A	1	118.174	100	0	TGCAGTGTACCAGGACAGGCGGGCAGCAGTACTCGAACATGGGCGAGATCTCCCTGGTGGCCCA	TGCAGTGTACCAGGACAGGCGGGTAGCAGTACTCGAACATGGGCGAGATCTCTCTGGTGGCCCA	2		3	3	1	3	3	3	3	3	1	3	3	3	3	1	3	3	1	3	3	3	1	3	3	3	1	3	1	1	1	3	1		3	3	1	3	1	3	3
RGLP68709.1	2	A	1	118.174	100	0	TGCAGTTCTGCACTTCCCACGCAAAGGTAAAAAATTCGATTGCAAGGTGGAGCTGAATTGTTCG	TGCAGTTTTGCACTTCCCACGCAAAGGTAAAAAATTCGATTGCAAGGTGGAGCTGAATTGTTCG	1		3	3	1	3	3	3	3	3	1	3	3	3	3	1	3	3	1	3	3	3	1	3	3	3	1	3	1	1	1	3	1		3	3	1	3	1	3	3
RGLP2861.1	2	A	1	118.463	101	0	TGCAGATGGAAAGTATTAACTAGGGCGATTCTTGGGCAGAGGGGCAAACGAAGCCGTGAGGCCG	TGCAGAAGGAAAGTATTAACTAGGGCAATTCTTGGGCAGAGGGGCAAACGAAGCCGTGAGGCCG	2		3	3	1	3	3	3	3	3	1	3	3		3	1	3	3	1	3	3	3	1	3	3	3	1	3	1	1	1	3	1		3	3	1	3	1	3	3
RGLP58864.1	2	A	1	118.752	102	0	TGCAGGTGGCGCTGGACTACGCGTGCGGGCAGGGCGCGGACTGCTCCGCGATCCAGCCCGAGAT	TGCAGGTGGCGCTGGACTACGCGTGCGGGCAGGGCGCCGACTGCTCGGCGATCCAGCCCGAGAT	2		3	3	1	3	3	3	3	3	1	3	3	3	3	1	3	3	1	3	3	3	1	3	3	3	1	3	1	1	1	3	1		3	3	1	3	1	3	3
RGLP67200.1	2	A	1	118.752	102	0	TGCAGTGTCTTCTGCCCCGTTCCATCTATCGCCGACGTAGTCCTGAACATGTACAAGCTGCGCG	TGCAGTGTCTTCTGCCCCGTTCCATCTATCGCCGACGTAGTCCTGAACATGTACGAGCTGCGCG	1	RGLC38863.1	3	3	1	3	3	3	3	3	1	3	3	3	3	1	3	3	1	3	3	3	1	3	3	3	1	3	1	1	1	3	1		3	3	1	3	1	3	3
RGLP7805.1	2	A	1	119.334	103	0	TGCAGAGCGGGCAGGTGCTTTTGCCGTTCTTCCTCCACTCCTCGATGCAGTCCCGAGATCGGAA	TGCAGAGCGGGCATGTGCTCTTTCCGTTCTTCCTCCACTCCTCGATGCAGTCCCGAGATCGGAA	3		3	3	1	3	3	3	3	3	1	3	3	3	3	1	3	3	1	3	3	3	1	3	3	3	1	3	1	1	1	3	1		3	3	1	3	2	3	3
RGLP52369.1	2	A	1	119.334	103	0	TGCAGGGAGATTTATTCCAGCCCAGTACCCATCGATACAGTTTACGTGTATTCACAATAAGGTG	TGCAGGGAGATTTATTCCAGCCCAGTACCCATCGATACCGTTTACGTGTATTCACAATAAGGTG	1		3	3	1	3	3	3	3	3	1	3	3	3	3	1	3	3	1	3	3	3	1	3	3	3	1	3	1	1	1	3	1		3	3	1	3	2	3	3
RGLP61194.1	2	A	1	119.334	103	0	TGCAGTACCTCGACGACGCTTTTCCCGACCCACTCCTCCTCCCCGCCGACCCCTACCACCGCGC	TGCAGTACCTCGACGACGCTTTTCCTGGCCCACTCCTCCTCCCCGCCGACCCCTACCACCGCGC	2	RGLC34829.PAV.1	3	3	1	3	3	3	3	3	1	3	3	3	3	1	3	3	1	3	3	3	1	3	3	3	1	3	1	1	1	3	1		3	3	1	3	2	3	3
RGLP21290.1	2	A	1	119.915	104	0	TGCAGCATGGTGTCCACGACGACGACGAGCGGGAGAGGCGCACGAGGGGTCCGCTTGCTGCCAC	TGCAGCATGGTGTCCACGACGACGACGAGCGGGAGCGGCGCACGAGGGGTCCGCTTGCTGCCAC	1		3	3	1	3	3	3	3	3	1	3	3	3	3	1	3	3	1	3	3	3	1	3	3	3	3	3	1	1	1	3	1		3	3	1	3	2	3	3
RGLP25279.1	2	A	1	119.915	104	0	TGCAGCCGACCGAGACGAAGGTGGATGTCCACCATCCCGCGCTGTCCTCGCAGCTACTGAAGCA	TGCAGCCGACCGAGACGAAGGTGGATGTCCACCATCCCGCGGTGTCCTCGCAGCTACTGAAGCA	1		3	3	1	3	3	3	3	3	1	3	3	3	3	1	3	3	1	3	3	3	1	3	3	3	3	3	1	1	1	3	1		3	3	1	3	1	3	3
RGLP52765.1	2	A	1	119.915	104	0	TGCAGGGATGATCAACAGGAGGGCGAGGTCCAGGACCTCACCCCATTCATGCAGTGAGAGTCCG	TGCAGGGATGATCAACAGGAAGGCGAGGTCCAGGACCTCACCCCATTCATGCAGTGAGAGTCCG	1		3	3	2	3	3	3	3	3	1	3	3	3	3	1	3	3	1	3	3	3	1	3	3	3	3	3	1	1	1	3	1		3	3	1	3	2	3	3
RGLP8186.1	2	A	1	120.204	105	0	TGCAGAGGAGAATGTCGTCGCAGGAACTTAGGAGAGACGGAGAGATGGATCTGTAGCCGCGCCA	TGCAGAGGAGAATGTCGTCGCAGCAACTTAGGAGAGACTGAGAGATGGATCCGTAGCCGCGCCA	3		3	3	1	3	3	3	3	3	1	3	3	3	3	1	3	3	1	3	3	3	1	3	3	3	3	3	1	1	1	3	1		3	3	1	3	2	3	3
RGLP11614.1	2	A	1	120.204	105	0	TGCAGATGACGGTGGTTGTCAGTTTGTGCGGCACTCAGCAGTCAGTACCGAGATCGGAAGAGCG	TGCAGATGACGGTGGTTGTCAGTTTGTGCGGCACTCAGCAGTCACTACCGAGATCGGAAGAGCG	1		3	3	1	3	3	3	3	3	1	3	3	3	3	1	3	3	1	3	3	3	1	3	3	3	3	3	1	1	1	3	1		3	3	1	3	2	3	3
RGLP16283.1	2	A	1	120.786	106	0	TGCAGCACCTAGACCTTGGCGGTAACTACGACCTCACCGAGATCGGAAGAGCGGTTCAGCAGGA	TGCAGCACCTAGACCTTGGCAGTAACTACGACCTCACCGAGATCGGAAGAGCGGTTCAGCAGGA	1		3	3	1	3	3	3	3	3	1	3	2	3	3	1	3	3	1	3	3	3	1	3	3	3	3	3	1	1	1	3	1		3	3	1	3	2	3	3
RGLP13684.1	2	A	1	121.075	107	0	TGCAGCAAATAGATGTTCCAGGGGCGGATTATTCCCCCCTGTCAAGGGCCGAGATCGGAAGAGC	TGCAGCAAATAGATGTTCCAGGGGCGGATTATTCGCCCCTGTCAAGGGCCGAGATCGGAAGAGC	1		3	3	1	3	3	3	3	3	1	3	3	3	3	1	3	3	1	3	3	3	1	3	3	3	3	3	1	1	1	3	1		3	3	1		2	3	3
RGLP21740.1	2	A	1	121.075	107	0	TGCAGCCAAAGGCAGAGCTGAGAGCTCGCTGCCTCGCCGAGATCGGAAGAGCGGTTCAGCAGGA	TGCAGCCAGACGCAGAGCTGAGAGCTCGCTGCCTCGCCGAGATCGGAAGAGCGGTTCAGCAGGA	2		3	3	1	3	3	3	3	3	1	3	3	3	3	1	3	3	1	3	3	3	1	3	3	3	3	3	1	1	1	3	1		3	3	1	3	2	3	3
RGLP30430.1	2	A	1	121.075	107	0	TGCAGCGCCAGTGACGCGGCCTTTTCGGCCCTGGCGAGAGAGTACTGCCCGTCCAGCCGAGATC	TGCAGCGCCAGTGATGCCGCCTTTTCGGCCCTGGCGAGAGAGTACTGCCCGTCCAGCCGAGATC	2		3	3	1	3	3	3	3	3	1	3	3	3	3	1	3	3		3	3	3	1	3	3	3	3	3	1	1	1	3	1		3	3	1	3	2	3	3
RGLP53816.1	2	A	1	121.075	107	0	TGCAGGGCTGACTTGTCGAGCACCTGGTCGTCGGACATGGAGCCCGAGATCGGAAGAGCGGTTC	TGCAGGGCTGACTTGTCGAGCACCTGGTCGTCGGACATAGAGCCCGAGATCGGAAGAGCGGTTC	1		3	3	1	3	3	3	3	3	1	3	3	3	3	1	3	3	1	3	3	3	1	3	3	3	3	3	1	1	1	3	1		3	3	1	3	2	3	3
RGLP58140.1	2	A	1	121.075	107	0	TGCAGGTGACGCCGCTCCACTGGCAGCAGTCGTGTCGTCCTTCCCGCCATGAGCCGAGGCGATT	TGCAGGTGACGCCGCTCCACTGGCAGAAGTCGTGTCGTCCTTCCCGCCATGAGCCGAGGCGATT	1		3	3	1	3	3	3	3	3	1	3	3	3	3	1	3	3	1	3	3	3	1	3	3	3	3	3	1	1	1	3	1		3	3	1	3	2	3	3
RGLP63138.1	2	A	1	121.075	107	0	TGCAGTCCACACTGCATGGTGTAGCGGCAAACGGTGGACGGCGTAGAGCTCTGCTCGCCGAGAT	TGCAGTCCACACTGCATGGTGTAGCGGCAAAAGGTGGACGGCGTAGAGCTCTGCTCGCCGAGAT	1		3	3	1	3	3	3	3	3	1	3	3	3	3	1	3	3	1	3	3	3	1	3	3	3	3	3	1	1	1	3	1		3	3	1	3	2	3	3
RGLP1563.1	2	A	1	121.364	108	0	TGCAGAACGCTTCTCAGAACGGATCGAGTCACTGTCTCCCATGCTCGTCTTAGTTGTTCTATCG	TGCAGAACGTTTCTCAGAACGGATCGAGTCACTGTCTCCCATGCTCGTCTTAGTTGTTCTATCG	1		1	3	1	3	3	3	3	3	1	3	3	3		1	3	3	1	3		3	1	3	3	3	3	3	1	1	1	3	1		3	3	1	3	2	3	3
RGLP22959.1	2	A	1	121.364	108	0	TGCAGCCAGGGTACGTGACAGCGTGGAACAACCTGGGCGACGCGTACGAGCAGCAGAAGGACCT	TGCAGCCAGGGTACGTGACGGCGTGGAACAACCTGGGCGACGCATACGAGCAGCAGAAGGACCT	2		1	3	1	3	3	3	3	3	1	3		3	3	1	3	3	1	3		3	1	3	3	3	3	3	1	1	1	3	1		3	3	1	3	2	3	3
RGLP27882.1	2	A	1	121.364	108	0	TGCAGCCTGCCGCTCCTCTATACGGTTGACTTTCCATACGCTGCGACGCGTGATCACATGCGCA	TGCAGCCTGCCGCTCCTCTATACGGTTGACTTTCCATACGCTGCCACGCGTGATCACATGCGCA	1		1	3	1	3	3	3	3	3	1	3	3	3	3	1	3	3	1	3	3	3	1	3	3	3	3	3	1	1	1	3	1		3	3	1	3	2	3	3
RGLP15244.1	2	A	1	121.364	108	0	TGCAGCGCAAAATCTGTTTAGAACGGAGATACTCTTTTGTTGCCAGACTTGTGGTGATTCCGAA	TGCAGCACAAAATCTGTTTAGAACGGAGATACTCTTTTGTTGCCAGACTTGTGGTGATTCCGAA	1		1	3	1	3	3	3	3	3	1	3	3	3	3	1	3	3	1	3	3	3	1	3	3	3	3	3	1	1	1	3	1		3	3	1	3	2	3	3
RGLP49597.1	2	A	1	121.364	108	0	TGCAGGCGAGCCAGACACCATGGATCTCTCTCTTCTATATATAGGTGCAGCTAGCTAGCTCAAC	TGCAGGCTAGCCAGACACCATGGATCTCCCTCTTCTATATATAGGTGCAGCTAGCTAGCTCAAC	2		1	3	1	3	3	3	3	3	1	3	3	3		1	3	3		3	3	3		3	3		3	3	1			3	1		3	3	1	3	3	3	3
RGLP63734.1	2	A	1	121.364	108	0	TGCAGTCCTGATTTAGCGATCCACTCGTCTCCTACTGGGTCTAACCGAGATCGGAAGAGCGGTT	TGCAGTCCTGATTTAGCGATCCACTCGTCTCCTACTGGGTCTGACCGAGATCGGAAGAGCGGTT	1		1	3	1	3	3	3	3	3	1	3	3	3	3	1	3	3	1	3	3	3	1	3	3	3	3	3	1	1	1	3	1		3	3	1	3	2	3	3
RGLP66995.1	2	A	1	121.653	109	0	TGCAGTGTAAGCAGCCCTGCACGCAGACCTTCTTGGACACAGAAAAGAGTCATGGGAGCCGAGA	TGCAGTGTAAGCAGCCCTGCACGCAGACGTTCTTGGACACAGAAAAGAGTCATGGGAGCCGAGA	1		1	3	1	3	3	3	3	3	1	3	3	3	3	1	3	3	1	3	3	3	1	3	3	3	3	3	1	1	1	3	1		3	3	1	3	2	3	3
RGLP70086.1	2	A	1	121.653	109	0	TGCAGTTTGGAAGAAGCGGAAGAAAGCAGATGATCCCGTGTGCGATCCAAAAAATTGGGGCTGC	TGCAGTTTGGAAGAAGCGGAAGAAAGCAGATGATCCCGTGTGGGATCCAAAAAATTGGGGCTGC	1			3	1	3	3	3	3	3	1	3		3	3	1	3		1	3	3	3	1	3	3	3	3		1	1	1	3	1		3	3	1	3	3	3	3
RGLP64870.1	2	A	1	122.234	110	0	TGCAGTCTTTGTGCAAACACGCATCATGAGCCTTGTCATGGCCAAGTAATTATTCTAGAGAAAA	TGCAGTCTTTGTGCAAGCACCCATCATGAGCCTTGTCATGGCCAAGTAATTATTCCAGAGAAAA	3		1	3	1	3	3	3	3	3	1	3	3	3	3	1	3	3	1	3	3	3	1	3	3	3	3	3	1	1	1	3	1		3	3	1	3	2	3	3
RGLP70078.1	2	A	1	122.523	111	0	TGCAGTTTGGTCTTTGTCCTTCAACAAGACAACAGCAATTCTCAAAGTTGCCGTTTCGCTAGCT	TGCAGTTTGCTCTTTGTCCTTCAACAGGACAACAGCAATTCTCAAAGTTGCCGTTTCGCTAGCT	2		1	3	1	3	3	3	3	3	1	3	3	3	3	1	3	3	1	3	3	3	1	3	3	3	3	3	1	1	1	3	1		3	3	1	3	2	3	3
RGLP45579.1	2	A	1	122.812	112	0	TGCAGGAGGCAGTGTGAGTGCTCGCTGCTAAGTGGAGGAGAAGTTTCTACTGATCGATGTTGGC	TGCAGGAGGCAGTGTGAGTGCTCGCTGCTAAGTGGTGGAGAAGTTTCTACTGATCGATGTTGGC	1		1	3	1	3	3	3	3	3	1	3	3	3	3	1	3	3	1	3	3	3	1	3	3	3	3	3	1	1	1	3	1		3	3	1	3	2	3	3
RGLP9811.1	2	A	1	123.394	113	0	TGCAGATACGAACGTGTGCCACCATCTCCGCGGATGATGTCATGCGAGCCGAGATCGGAAGAGC	TGCAGATACGAACGTGTGCCACCATCTCCGCGGATGATGGCATGCGAGCCGAGATCGGAAGAGC	1		1	3	1	3	3	3	3	3	1	3	3	3	3	1	3	3	1	3	3	3	1	3	3	3	3	3	1	1	1	3	1		3	3	1	3	2	3	3
RGLP34917.1	2	A	1	123.394	113	0	TGCAGCGTGCTGATGAAGAACATGAGGGCGGTGCTGGAGTAGATGGCCGAGATCGGAAGAGCGG	TGCAGCGTGCTGATAAAGAACATGAGGGCGGTGCTGGAGTAGATGGCCGAGATCGGAAGAGCGG	1		1	3	1	3	3	3	3	3	1	3	3	3	3	1	3	3	1	3	3	3	1	3	3	3	3	3	1	1	1	3	1		3	3	1	3	2	3	3
RGLP41524.1	2	A	1	123.394	113	0	TGCAGCTTGACACCATGAGCATTCCCAGGGTCGAGGTTGACGGTGAAGAAGATGAAGTGTTCGA	TGCAGCTTGACACCATGAGCATTCCCACGGTCGAGGTTGACGGTGAAGAAGAGGAAGTGTTCGA	2		1	3	1	3	3	3	3	3	1	3	3	3	3	1	3	3	1	3	3	3	1	3	3	3	3	3	1	1	1	3	1		3	3	1	3	3	3	3
RGLP60399.1	2	A	1	123.394	113	0	TGCAGTAAAAAGAGCAATATTCTTTCACTTCATAGCCCATTAATGCCATATATGAGAAAAGGCC	TGCAGTAAAAAGAGCAATATTCTTTCACTTCATAGCCCATTAATGCCATATATGAGAAAAGTTG	3		1	3	1	3	3	3	3	3	1		3		3	1	3		1	3	3	3	1	3	3	3	3	3	1	1	1	3	1		3	3	1			3	3
RGLP66509.1	2	A	1	123.394	113	0	TGCAGTGGCCGATCGAGGAGATCGAGACGCTGAGGAAAAAGCGGGTCCAGTTGCTAGGAGCGAA	TGCAGTGGCCGATCGAGGAGATCGAGACGCTGAGGAAAAAGCGGGCCCAGTTGCTAGGAACGAA	2		1	3	1	3	3	3	3	3	1	3	3	3	3	1	3	3	1	3	3	3	1	3	3	3	3	3	1	1	1	3	1		3	3	1	3	2	3	3
RGLP68806.1	2	A	1	123.394	113	0	TGCAGTTCTTGTCGCGCGACGATGTGGCATGCAAGCATCATGGCTGCAAGGGTTCGAACGGGTC	TGCAGTTCTTGTCGCGCGACGATGTGGCATGCAAGCATCATGGCTGCAAGTGTTCGAACGGGTC	1	RGLC39955.1	1	3	1	3	3	3	3	3	1	3	3	3	3	1	3	3	1	3	3	3	1	3	3	3	3	3	1	1	1	3	1		3	3	1	3	2	3	3
RGLP70041.1	2	A	1	123.394	113	0	TGCAGTTTGCCGTGCACCTGTGCTTTGTCGTGTCTTCTTGGTTTACACATGACAAAGATACTCT	TGCAGTTTGCCATGCACTTGTGCTTTGTCGTGTCTTCTTGGTTTACACACGACAAAGATACTCT	3		1	3	1	3	3	3	3	3		3	3	3	3	1	3		1	3	3	3	1	3	3	3	3	3	1	1	1	3	1		3	3	1	3	2	3	3
RGLP15179.1	2	A	1	123.683	114	0	TGCAGCAATTGACGACACACATATACTACGTAGTTGCAATGCAATCAGACCTTCAGTTCAAACG	TGCAGCAATTCACGACACACATATACTACGTAGTTGCAATGCAATCAGACCTTCAGTTCAAACG	1		1	3	1	3	3	3	3	3		3	3		3	1	3	3	1	3	3	3	1	3	3	3	3	3	1	1	1	3	1		3	3	1	3	1	3	3
RGLP18612.1	2	A	1	123.683	114	0	TGCAGCAGCGCCACCATCTCCTCCTCCGCGCCGCCGCCCATCCGCACCAGCTCCGCGTCGAACA	TGCAGCAGCGCCACCATCTCCTCCTCCGCGCCGCCGCCCATCCGCGCCAGCTCCGCGTCGAACA	1		1	3	1	3	3	3	3	3	1	3	3	3	3	1	3	3	1	3	3	3	1	3	3	3	3	3	1	1	1	3	1		3	3	1	3	1	3	3
RGLP30891.1	2	A	1	123.683	114	0	TGCAGCGCCGTCCTGACTGGTGTTGTGCTTGCGGCGCCATGAAAGCTGGCGCTGCACGCACGCG	TGCAGCGCCGTCCTGACTGGTGTTGTGCTTGCGGCGCCGTGAAAGCTGGCGCTGCACGCACGCG	1			3	1	3	3	3	3	3	1	3	3	3	3		3	3	1	3		3	1	3	3	3	3	3	1		1	3	1			3	1	3	3	3	3
RGLP46259.1	2	A	1	123.683	114	0	TGCAGGATAGCAGCTTCTACTAACGACAGGTATGGGGTAATGGTCCGTATGGACAAATTGTATT	TGCAGGATAGCAGCTTCTACTAACGACAGGTATGGGGTAATGGTTCGTATGGACAAATTGTATT	1		1	3	1	3	3	3	3	3	1	3	3	3	3	1	3	3	1	3	3	3	1	3	3	3	3	3	1	1		3	1		3	3	1	3	3	3	3
RGLP53487.1	2	A	1	123.683	114	0	TGCAGGGCCTCCCTGTCGGCGGCGGCGGGACGGTGGTGTCCACCCTGTTCCACGCGGCCGAGAT	TGCAGGGCCTCCCTCTCGGCGGCGGCGGGACGGTGGTGTCCACCCTGTTCCACGCGGCCGAGAT	1		1	3	1	3	3	3	3	3	1	3	3	3	3	1	3	3	1	3	3	3	1	3	3	3	3	3	1	1	1	3	1		3	3	1	3	2	3	3
RGLP64226.1	2	A	1	123.683	114	0	TGCAGTCGTACTCGTAGTAGTAGACGGCCTTGGTGGGCCAGAACTTGTAGGTGAGCGTCGTCTT	TGCAGTTGTACTCGTAGTAGTAGACGGCCTTGGTGGGCCAGAACTTGTAGGTGAGCGTCGTCTT	1			3	1	3	3	3	3	3	1	3		3	3	1	3	3	1	3	3	3	1	3	3	3	3	3	1	1	1	3	1		3	3	1	3	1	3	3
RGLP70006.1	2	A	1	123.683	114	0	TGCAGTTTGTGTTCCTCCGTGCATCATGGTGGTTTGCTCATTGGCGATATTTGCTCATTGTTGA	TGCAGTTTGAGTTCCTCCGTGCATCATGGTGGTTTGCTCATTGGCGATATTTGCTCATTGTTGA	1		1	3	1	3	3	3	3	3	1	3	3	3	3	1	3	3	1	3	3	3	1	3	3	3	3	3	1	1	1	3	1		3	3	1	3	2	3	3
RGLP66728.1	2	A	1	124.264	115	0	TGCAGTGGGCCGAATGTCCGTGAGGCCAGCTTGGAGAGCCCAGGGAGCAGGCAAGTTGACCACA	TGCAGTGGGCCGAATGTCTGTGAGACCAGCTTGGAGAGCCCAGGGAGCAGGCAAGTTGACCACA	2	RGLC38510.1	1	3	1	3	3	3	3	3	1	3	3	3	3	1	3	3	1	3	3	3	1	3	3	3	3	3	1	1	1	3	1		3	3	1	3	2	3	3
RGLP4017.1	2	A	1	124.845	116	0	TGCAGAATTCTTTTATTCCATGGCTGAGAAGGGCCATAAACCTGATGTTTTCTCATATGCCGAG	TGCAGAATTCTTTTATTCCATGGCTGAGAAGGGCCATAAACCCAATGTTTTCTCATATGCCGAG	2		1	3	1	3	3	3	3	3	1	3	3	3	3	1	3	1	1	3	3	3	1	3	3	3	3	3	1	1	1	3	1		3	3	1	3	2	3	3
RGLP14861.1	2	A	1	124.845	116	0	TGCAGCAAGTAAGATGCAAGATGCACACGCACATGCGGCAGTTGCGGAGGGATTTTTACGGACT	TGCAGCAAGTAAGATGCAAGATGCACACGCACATGCGGCAGTTGCGGAGGGATTTTTACAGACC	2		1	3	1	3	3	3	3	3	1	3	3	3	3	1	3	1	1	3	3	3	1	3	3	3	3	3	1	1	1	3	1		3	3	1	3	2	3	3
RGLP20410.1	2	A	1	124.845	116	0	TGCAGCATAGTAGCTCTGATGGTGCTCCAACCATCCATTTTCCTTAAGAAGCTTCATAATGTAG	TGCAGCATAGTAGCTCTGATGGTGCTCCAACCATCCATTTTCCTGAAGAAGCTTCATAATGTAG	1		1	3	1	3	3	3	3	3	1	3	3	3	3	1	3	1	1	3	3	3	1	3	3	3	3	3	1	1	1	3	1		3	3	1	3	2	3	3
RGLP22709.1	2	A	1	124.845	116	0	TGCAGCCAGAGCAGCACTGATGAGCATTTCCCCCTGACGACGGCCGAGATCGGAAGAGCGGTTC	TGCAGCCAGAGCAGCACCGATGGGCATTTCCCGCTGACGACGGCCGAGATCGGAAGAGCGGTTC	3		1	3	1	3	3	3	3	3	1	3	3	3	3	1	3	1	1	3	3	3	1	3	3	3	3	3	1	1	1	3	1		3	3	1	3	2	3	3
RGLP27593.1	2	A	1	124.845	116	0	TGCAGCCTCGCGAGTCGCGAAGCGCACACCGAGAACTACCAGCTCCTCGCCTCTCCTCCTCCCC	TGCAGCCTCGCGAGTCGCGAAGCGCACGCGGAGAACTACCAGCTCCTCGCCTCTCCTCCTCCCC	2		1	3	1	3	3	3	3	3	1	3	3	3	3	1	3	1	1	3	3	3	1	3	3	3	3	3	1	1	1	3	1		3	3	1	3	2	3	3
RGLP28636.1	2	A	1	124.845	116	0	TGCAGCGACAAGGACTCTAGGTGTTGAAGGTTGCCTGATATGACATCACACAGCTTGCGCCAGT	TGCAGCGACAAGGACTCTAGGTGTTGAAGGTTGCCTGATATGGCATCACACAGCTTGCGCCAGT	1		1	3	1	3	3	3	3	3	1	3	3	3	3	1	3	1	1	3	3	3	1	3	3	3	3	3	1	1	1	3	1		3	3	1	3	2	3	3
RGLP33458.1	2	A	1	124.845	116	0	TGCAGCGGGACGGTTGCCTCCCTCGCTGGTCAGCGACAACTCATGAGGGACAGGGAAGGAGCAC	TGCAGCGGGACGGTGGCCTCCCTCGCTGGTCTGCGACAACTCATGAGGGACAGGGAAGGAGCAC	2		1	3	1		3	3	3	3	1	3	3	3	3	1	3		1	3	3	3	1	3	3	3	3	3	1	1	1	3	1		3	3	1	3	2	3	3
RGLP39996.1	2	A	1	124.845	116	0	TGCAGCTGGAAGCAGCGGCGACAAGGACCAGAAAGAGGATGACACTGCCGCACCACGCCGAGAT	TGCAGCTGGAAGCAGCGGCGACAAGGACGAGAAAGAGGATGACACTGCCGCACCACGCCGAGAT	1		1	3	1	3	3	3	3	3	1	3	3	3	3	1	3	1	1	3	3	3	1	3	3	3	3	3	1	1	1	3	1		3	3	1	3	2	3	3
RGLP47446.1	2	A	1	124.845	116	0	TGCAGGCACGCGGTCGATCGATCGTCGCGGCCGCCAAACGATGGATGGATCGATCAGTGGTGCA	TGCAGGCACGCGGTCGATCGATCGTCGCGGCCGCCCAACGATGGATGGATCGATCAGTGGTGCA	1		1	3	1	3	3	3	3	3	1	3	3	3	3	1	3	1	1	3	3	3	1	3	3	3	3	3	1	1	1	3	1		3	3	1	3	2	3	3
RGLP53989.1	2	A	1	124.845	116	0	TGCAGGGCGTGGCGAGAGATCGAAATTCACTAAAAAGAATTCCTACCGAGATCGGAAGAGCGGT	TGCAGGGCGTGGCGAGAGATCGAAATTCACTAAAAAGAACTCCTACCGAGATCGGAAGAGCGGT	1		1	3	1	3	3	3	3	3	1	3	3	3	3	1	3	1	1	3	3	3	1	3	3	3	3	3	1	1	1	3	1		3	3	1	3	2	3	3
RGLP43124.1	2	A	1	125.135	117	0	TGCAGGAAGGAGCGCGACATCCTAGGTGGCGGCAATGTCGCGCCTCCAGCCCCGCTATTTCTCT	TGCAGGAAGGAGCGCGACATCCTAGGTGGCGGCAATGTCGCGCCTCCAGCCCCGCTATTTCTCC	1		1	3	1	3	3	3	3	3	1	3	3	3	3		3	1	1	3	3	3	1	3	3	3	3	3	1	1	1	3	1		3	3	1	3	1	3	3
RGLP49223.1	2	A	1	126.012	118	0	TGCAGGCCGTTCCCCTCGAGGAACACCCCGTCCGCCGAGATCGGAAGAGCGGTTCAGCAGGAAT	TGCAGGCCGTTTCCCTCGAGGAACACCCCGTCCGCCGAGATCGGAAGAGCGGTTCAGCAGGAAT	1		1	3	1	3	3	1	3	3	1	3	3	3	3	1	3	1	1	3	3	3	1	3	3	3	3	3	1	1	1	3	1		3	3	1	3	1	3	3
RGLP14611.1	2	A	1	126.301	119	0	TGCAGCAAGCGCCGCCTGGACCCCCGATCCCACCTGGAATTTGCGAGCACCCCACCGAGATCGG	TGCAGCAAGCGCCGCGTGGACCCCCGATCCCACCTGGAATTTGCGAGCACCCCACCGAGATCGG	1		1	3	1	3	3	1	3	3	1	3	3	3	3	1	3	1	1	3	3	3	1	3	3	3	3	3	1	1	1	3	1		3	3	1	3	1	3	3
RGLP2609.1	2	A	1	126.59	120	0	TGCAGATGCAGGCACACATCCTCCAGAGCAGGATCGACGCTAGGAACCGAGATCGGAAGAGCGG	TGCAGAAGCAGGCACACATCCTCCAGAGCAGGATCGACGCTAGGAACCGAGATCGGAAGAGCGG	1		1	3	1	3	3	1	3	3	1	3	3	3	3	1	3	1	1	3	3	3	1	3	3	3	3	3	1	1	1	3	1		3	3	1	3	1	3	3
RGLP18902.1	2	A	1	126.59	120	0	TGCAGCAGCTCCACCCAAAGAACCTCGTCGGAAGGACTACTATGGCTTCACACGGCGGACTCTT	TGCAGCAGCTCCACCCAAAGAACCTCGTCGGAAGGACTACTATGGCTTCACATAGCGGACTCTT	2		1	3	1	3	3	1	3	3	1	3	3	3	3	1	3	1	1	3	3	3	1	3	3	3	3	3	1	1	1	3	1		3	3	1	3	1	3	3
RGLP63374.1	2	A	1	126.59	120	0	TGCAGTCCCCTTCGTCGGTTAGCTCCGCGTCCTGCAACACGTTATACAGAGAGGCAAGTTGCTC	TGCAGTCCCCTTCGTCGGTTAGCTCCACGTCCTGCAACACGTTAGACAGAGAGGCAAGTTGCTC	2		1	3	1	3	3	1	3	3		3	3	3	3	1		1	1	3	3		1	3	3	3		3	1	1	1	3	1		3	3	1	3	1	3	3
RGLP1750.1	2	A	1	127.171	121	0	TGCAGAACCTCGCGTCACTTGTTTCGCTGGAGATATCTGAATGCCAGCACATAACATCCATTCC	TGCAGAACCTCGTGTCACTTGTTTCGCTGGAGATATCTGAATGCCAGCACATAACATCCATTCC	1		1	3	1	3	3	1	3	3	1	3	3	3	3	1	3	1	1	3	3	3	1	3	3	3	3	3	1	1	1	3	1		3	3	1	3	1	3	3
RGLP6397.1	2	A	1	127.171	121	0	TGCAGAGAAAACGGAACCACCCCGCGATTCGCCCCCCGAGATCGGAAGAGCGGTTCAGCAGGAA	TGCAGAGAAATCGAAACCACCCCGCCATTCGCCCCCCGAGATCGGAAGAGCGGTTCAGCAGGAA	3		1	3	1	3	3	1	3	3	1	3	3	3	3	1	3	1	1	3	3	3	1	3	3	3	3	3	1	1	1	3	1		3	3	1	3	1	3	3
RGLP13437.1	2	A	1	127.171	121	0	TGCAGCAAAACTTTGGATGTGAATGCGGAAGAACTCCGAGATCGGAAGAGCGGTTCAGCAGGAA	TGCAGCAAAACTTTGGATGGGAACGCGGCAGAACTCCGAGATCGGAAGAGCGGTTCAGCAGGAA	3		1	3	1	3	3	1	3	3	1	3	3	3	3	1	3		1	3	3	3	1	3	3	3	3	3	1	1	1	3	1		3	3	1	3	1	3	3
RGLP20304.1	2	A	1	127.171	121	0	TGCAGCATAAGCTGCCGTCGGGGATGCAACGGCGGCAACACCCGCCGAGGTCCCAGAATGCATG	TGCAGCATAAGCTGCCGTCGGGGATGCAACGGCCGCAACACCCGCCGAGGTCCCAGAATGCATG	1		1	3	1	3	3	1	3	3	1	3	3	3	3	1	3	1	1	3	3	3	1	3	3	3	3	3	1	1	1	3	1		3	3	1	3	1	3	3
RGLP40493.1	2	A	1	127.171	121	0	TGCAGCTGGTTCTGTTTTTCTTCAGAGATACAGCTACCACGCCTGAGTCGACAGAGAGGCAGAG	TGCAGCTGGTTCTGTTTTTCTTCAGAGATACAGCAACCTCGCCTGAGTCGACAGAGAGGCAGAG	2		1	3	1	3	3	1	3	3	1	3	3	3	3	1	3	1	1	3	3	3	1	3	3	3	3	3	1	1	1	3	1		3	3	1	3	1	3	3
RGLP12159.1	2	A	1	127.752	122	0	TGCAGATGGATGTATTTTGCTGATTACCAAAATCCAGCCCAAAACCAAATTTTGAAGATAGTCG	TGCAGATGGATGTATTTTGCTGATTACCAAAATCCAGCCCAAAACCAAATTTTGAAAATAGCCG	2		1	3	1	3	1	1	3	3	1	3	3	3	3	1	3	1	1	3	3	3	1	3	3	3	3	3	1	1	1	3	1		3	3	1	3	1	3	3
RGLP66325.1	2	A	1	127.752	122	0	TGCAGTGGAGCCATCTGACCTAGCTTCTTCGGTGCCGCCAAGTGACCGAGATCGGAAGAGCGGT	TGCAGTGGAGCCATCTGACCTAGCTTATTCGGTACTGCCAAGTGACCGAGATCGGAAGAGCGGT	3		1	3	1	3	1	1	3	3	1	3	3	3	3	1	3	1	1	3	3	3	1	3	3	3	3	3	1	1	1	3	1		3	3	1	3	1	3	3
RGLP25554.1	2	A	1	128.334	123	0	TGCAGCCGCAGCTACGGCGAGCGCGGGCTCCCCCACCGACCCGCCCGAGCCGAAAGTCCCTGGG	TGCAGCCGCAGCTACGGCGAGCAGGGGCTCCCCCACCGACCCGCCCGAGCCGAAAGTCCCTGGG	2		1	3	1	3	1	1	3	3	1	3	3	3	3	1	3	1	1	3	3	3	1	3	3	3	3	3	1	1	1	3	1		3	3	1	3	1	3	3
RGLP44079.1	2	A	1	129.813	124	0	TGCAGGACGAGCTATCAGCAGAGAAGCAGAAGAAAAACTCCGAGATCGGAAGAGCGGTTCAGCA	TGCAGGACGAGCTATCAGCAGAGAAGCAGAATAAAAACTCCGAGATCGGAAGAGCGGTTCAGCA	1		1	1	1	3	1	1	3	3	1	3	3	3	3	1	3		1	3	3	3	1	3	3	3	3	3	1	1	1	3	1		3	3	1	3	1	1	3
RGLP67340.1	2	A	1	129.813	124	0	TGCAGTGTGTCCATCGTATCACTGGTTATGTTCCCGAGATCGGAAGAGCGGTTCAGCAGGAATG	TGCAGTGTGTCCGTCGTGTCACTGGTTATGTTCCCGAGATCGGAAGAGCGGTTCAGCAGGAATG	2		1	1	1	3	1	1	3	3	1	3	3	3	3	1	3	3	1	3	3	3	1	3	3	3	3	3	1	1	1	3	1		3	3	1	3	1	1	3
RGLP67695.1	2	A	1	130.395	125	0	TGCAGTTACTGCTTGTGGCTGCGGCTAGCAGTGCTGCCTCTGGGGCGAAGGTTCCGAGATCGGA	TGCAGTTACTGCTTGTGGCTGTGGCGAGCAGTGCTTCCTCTGGGGCGAAGGTTCCGAGATCGGA	3		1	1	1	3	1	1	3	3	1	3	3	3	3	1	3	3	1	3	3	3	1	3	3	3	3	3	1	1	1	3	1		3	3	1	3	1	1	1
RGLP1873.1	2	A	1	130.684	126	0	TGCAGAACGCGATCACCTCCTCCGCATTCACACCCTCCTTCCTCGCCACGACGAACGCGCACGG	TGCAGAACGCGATCACCTCCTCCGCATTCACGCCCTCCTTCCTCGCCACCACGAACGCGCACGG	2		1	1	1	3	1	1	3	3	1	3	3	3	3	1	3	3	1	3	3	3	1	3	3	3	3	3	1	1	1	3	1		3	3	1	3	1	1	1
RGLP9903.1	2	A	1	130.684	126	0	TGCAGATCGACGACGGGGACTGACTCTATCCCCGTGGGTGCCGCCATGGGCTCGTACTGATCTT	TGCAGATCGACGACGGGGACCGACTCTATCCCCGTGGGTGCCGCCATGGGCTCGTACTGATCTT	1		1	1	1	3	1	1	3	3	1	3	3	3	3	1	3	3	1	3	3	3	1	3	3	3	3	3	1	1	1	3	1		3	3	1	3	1	1	1
RGLP14641.1	2	A	1	130.684	126	0	TGCAGCAAGCTGCACTCTGCACATGTTCTGAGTTTACTGAATACGTGCAGGAAGCTAGCCATCC	TGCAGCAAGCTACACTCTGCACATGTTCTGAGTTTACTGAATACGTGCAGGAAGCTAGCCATCC	1		1	1	1	3	1	1	3	3	1	3	3	3	3	1	3	3	1	3	3	3	1	3	3	3	3	3	1	1	1	3	1		3	3	1	3	1	1	1
RGLP16288.1	2	A	1	130.684	126	0	TGCAGCACTTAGCCTACCAGTATGCTACCAAGGGGGCATCCCTGGTCCTGGTCGCGAGAAGGGA	TGCAGCACTTAGCCTACCAGTATGCTACCAAGGGGGCATCCCTGGTCCTGGTTGCGAGAAGGGA	1		1	1	1		1	1	3	3	1	3	3	3	3	1	3	3	1	3	3	3	1	3	3	3	3	3	1	1	1	3	1		3	3	1	3	1	1	1
RGLP33845.1	2	A	1	130.684	126	0	TGCAGCGGTACCCGCTGGAGAAGCGCGGGCTGTTTTCGCGCGTGTCCGAGATCGGAAGAGCGGT	TGCAGCGGTACCCGCTGGAGAAGCGCGGGCTGTTCTCGCGCGTGTCCGAGATCGGAAGAGCGGT	1		1	1	1	3	1	1	3	3	1	3	3	3	3	1	3	3	1	3	3	3	1	3	3	3	3	3	1	1	1	3	1		3	3	1	3	1	1	1
RGLP62163.1	2	A	1	130.684	126	0	TGCAGTATAGACACTTTCATATGTAAAATAGTGTTTTGTGGTGTTGAATCCGAGATCGGAAGAG	TGCAGTATAGACACTTTCGTATGAAAAATAGTGTTTTGTGGTGTTGAATCCGAGATCGGAAGAG	2		1	1	1	3	1	1	3	3	1	3	3	3	3	1	3	3	1	3	3	3	1	3	3	3	3	3	1	1	1	3	1		3	3	1	3	1	1	1
RGLP64882.1	2	A	1	130.684	126	0	TGCAGTGAAAAGACTCCTCTGTCTCTCACTTGCTCCCCGTACCGTCAGTCTAAATTCCACTGAG	TGCAGTGAAAAGACTCCTCTGTCTCTCACTTGCTCCCCGTACCGTCAGTCTAAATTCCACCAAA	3		1	1	1	3	1	1	3	3	1	3		3	3	1	3	3	1	3	3	3	1	3	3	3	3	3	1	1	1	3	1		3	3	1	3	1	1	1
RGLP32460.1	2	A	1	130.973	127	0	TGCAGCGGCACAACAGGAAGCAAGCCGCCGCCCACAGCCAGGGGGTTGCCGAGATCGGAAGAGC	TGCAGCGGCATAGCAGGAAGCAAGCCGCCGCCCACAGCCAGGGGGTTGCCGAGATCGGAAGAGC	2		1	1	1	3	1	1	3	3	1	3	3	3	3	1	3	3	1	3	3	3	1	3	3	3	3	3	1	1	1	3	1		3	3	1	3	1	1	1
RGLP11899.1	2	A	1	131.554	128	0	TGCAGATGCCCACCACTTCCAGGTGGTACTGGTAGCCTACACACCAGAAGAAAATCCGCGAGCG	TGCAGATGCCCACCACTTCCAGGTGGTACTGGTAGCCTACACGCCAGAAGAAAATCCACGAGCG	2		1	1	1	3	1	1	3	3	1	3		3	3	1	3	3	1	3	3	3	1	3	3	3	3	3	1	1	1	3	1		3	3	1	3	1	1	1
RGLP14138.1	2	A	1	131.554	128	0	TGCAGCAACGCGAATCACAGTCCCTTCAATCGGGGTTTCGAGCATGTAAAACTCCGAGATCGGA	TGCAGCAACGCGAATCACAGTCCCTTTAATCGGGGTTTCGAGCATGTCATACTCCGAGATCGGA	3		1	1	1	3	1	1	3	3	1	3	3	3	3	1	3	3	1	3	3	3	1	3	3	3	3	3	1	1	1	3	1		3	3	1	3	1	1	1
RGLP59237.1	2	A	1	132.135	129	0	TGCAGGTGTCTTTACGCGAGCCTCTCCGCCGTCCAACAGCGATCCATCTCGGCCAACCAATGGA	TGCAGGTGTCTTTACGCGAGCCTCTCCGCCGTCCAACAGCGATCCATCTTGGCCAACCAATGGA	1			1	1	3	1	1	3	1	1	3	3	3	3			3	1		3	3	1	3	3	3	3	3	1	1	1	3	1		3	3	1	3	1	1	1
RGLP53854.1	2	A	1	132.424	130	0	TGCAGGGCGGCCGCGAGCTCGTGCGCGGACGGCGCGGCGAGGAGGCAGTCGAGCGCCAGCTCCA	TGCAGGGCGGCCGCGAGCTCGTGCGCGGACGGCGCGGCGAGGAGGCAGTCGAGCGCCAGCTCGG	2		1	1	1	3	1	1	3	1	1	3		3	3	1	3	3	1	3	3	3	1	3	3	3	3	3	1	1	1	3	1		3	3	1	3	1	1	1
RGLP38952.1	2	A	1	132.424	130	0	TGCAGTTGAGCACACGCTGTTGCTCCCTACTCTCCGATGAGAGGTTGCTAGACGATTCCGCCTG	TGCAGCTGAGCACACGTTGTTGCTCCCTACTCTCCGATGAGAGGTTGCTAGACGATTCCGCCTG	2		1	1	1	3	1	1	3	1	1	3	3	3	3	1	3	3	1	3	3	3	1	3	3	3	3	3	1	3	1	3	1			3	1	3	1	1	1
RGLP1225.1	2	A	1	133.006	131	0	TGCAGAAATTTTGTCCCCATGTGAAGGTGAAGATAGTGTGAAGTGGAACTACAATAACTCCCTG	TGCAGAAATTTTGTCCCCATGTGAAGGTGAAGATAGTGTGAAGTGGAACTGCAATAACTCCCTG	1		1	1	1	3	1	1	3	1	1	3	3	3	3	1	3	3	1	3	3	3	1	3	3	3	3	3	1	2	1	3	1		3	3	1	3	1	1	1
RGLP18845.1	2	A	1	134.792	132	0	TGCAGCAGCGTTAGTGTCCATACTCCATGTTCAAGTACTAGAGGTGTTGGCTTGCTACAAAGGC	TGCAGCAGCGTTAGTGGCCATACTCCATGTTCAAGTACTAGAGGTGTTGGCTTGCTACAAAGGC	1		1	1	1	3	1	1	3	1	1	3	3	3	3	1	3	3	3	3	3	3	1	3	3	3	3	3	1	2	1	3	1		3	3	2	3	1	1	1
RGLP28876.1	2	A	1	134.792	132	0	TGCAGCGACGACGGTGTGGGCTGCTTCTACTTCGGAGGATCTTCTTCTTCCGAGATCGGAAGAG	TGCAGCGACGACGGCGAGGGCTGCTTCTACTTCGGAGGATCTTCTTCTTCCGAGATCGGAAGAG	2		1	1	1	3	1	1	3	1	1	3	3	3	3	1	3	3	3	3	3	3	1	3	3	3	3	3	1	2	1	3	1		3	3	2	3	1	1	1
RGLP46095.1	2	A	1	134.792	132	0	TGCAGGAGTGCGGGCTAGATGATTGTGTTATCTCCAAGTTGTTCCTCTCTTTGCCATGGTTGCT	TGCAGGAGTGCGGGCTAGATGATTGTGTTATCTCCAAGTTGTTCCTCTCTTTGCCACGGTTGCT	1		1	1	1	3	1	1	3	1	1	3	3	3	3	1	3	3	3	3	3	3	1	3	3	3	3	3	1		1	3	1		3	3	2	3	1	1	1
RGLP43711.1	2	A	1	135.081	133	0	TGCAGGACATAGGCCGCCTAAGCCCTGCTTCGTCTCCAGAAGCAGCCCCGACCGAGATCGGAAG	TGCAGGACATAGGCCGCCTAAGCCCTGCGTCGTCTCCAGAAGCAGCCCCGACCGAGATCGGAAG	1		3	1	1	3	1	1	3	1	1	3	3	3	3	1	3	3	3	3	3	3	1	3	3	3	3	3	1	2	1	3	1		3	3	2	3	1	1	1
RGLP43279.1	2	A	1	135.369	134	0	TGCAGGAATAAACACAGGTTGCCCAAGATGGTGCAAAATGATCATGCCAGGAGCAACCGAGATC	TGCAGGAATAAACACAGGTTGCCCAGGATGGTGCAAAATGATCATGCCAGGAGCAACCGAGATC	1		3	1	1	3	1	1	3	1	1	3	3	3	3	1	3	3	3	3	3	3	1	3	3	3	3	3	1	2	1	3	1		3	3	2	3	1	1	1
RGLP52986.1	2	A	1	135.369	134	0	TGCAGGGCACACCTAGTCCTTCGACGCGCGTCACCATTGCCCGAGATCGGAAGAGCGGTTCAGC	TGCAGGGCACACCTAGTCCTTGGACTCGCGTCACCATTGCCCGAGATCGGAAGAGCGGTTCAGC	2		3	1	1	3	1	1	3	1	1	3	3	3	3	1	3	3	3	3	3	3	1	3	3	3	3	3	1	2	1	3	1		3	3	2	3	1	1	1
RGLP32119.1	2	A	1	135.951	135	0	TGCAGCGGAAGCGGTTGGGGAAGGTGGCGACGAGGCGGGCGATATCAGGAGTCGAGAGGCCGAG	TGCAGCGGAAGCGGTTGGGGAAGGTGGCGACGAGGCGGGCGATATCAGGAGTCGAGATGCCGAG	1		3	1	1	3	1	1	3	1	1	3	3	3	3	1	3	3	3	3	3	3	1	3	3	3	3	3	1	2	1	3	1		3	3	2	3	1	1	1
RGLP6946.1	2	A	1	136.24	136	0	TGCAGAGAGGAAACATATGGAGGCGATGGAGGTCGGCGCTGCCCAGGCAGACAAGGCGTCGGGG	TGCAGAGAGGAAACATATGGAAGCGATGGAGGTCGGCGCTGCCCAGGCAGACAAGGCGTCGGGG	1		3	1	1	3	1	1	3	1	1	3	3	3	3	1	3	3	3	3	3	3	1	3	3	3	3	3	1	3	1	3	1		3	3	2	3	1	1	1
RGLP25305.1	2	A	1	136.24	136	0	TGCAGCCGACGCTGTCGGGGCCGCGGCGGACGGCGCCGCCGAGATCGGAAGAGCGGTTCAGCAG	TGCAGCCGACGCTATCGGGGCCGCGGCGGACGGCGCCGCCGAGATCGGAAGAGCGGTTCAGCAG	1		3	1	1	3	1	1	3	1	1	3	3	3	3	1	3	3	3	3	3	3	1	3	3	3	3	3	1	3	1	3	1		3	3	2	3	1	1	1
RGLP48019.1	2	A	1	136.24	136	0	TGCAGGCATGTACATGTTTGCTCTGGATCACCCGTCGCCCGTCATCCATCATTTCTCGTCTCCG	TGCAGGCATGTACATGTTTGCTCTGGATCACCCGTCGCCCGTCATCCATCATCTCTCGTCTCCG	1		3	1	1	3	1	1	3	1	1	3		3	3	1	3	3	3	3	3	3	1	3	3	3	3	3	1	3	1	3	1		3	3	2	3	1	1	1
RGLP10365.1	2	A	1	136.529	137	0	TGCAGATCACTGATCTTGGCATGGCGAAGTGCCTGATGAACGATGGCGTGACGAGCTGCTCGAG	TGCAGATCACGGATCTTGGCATGGCGAAGTGCCTGATGAACGATGGCGTGACGAGCTGCTCGAG	1		3	1	1	3	1	1	3	1	1	3	3	3	3	1	3	3	3	3	3	3	1	3	3	3	3	3	1	3	1	3	1		3	3	2	3	1	1	1
RGLP12249.1	2	A	1	136.529	137	0	TGCAGATGGGCCCCTTAGATACGTCATACGTAGCCACACATGTTAGTGTCTTTGTGCTGGTCTG	TGCAGATGGGCCCCTTAGATACGTCATACGTAGCCACACACGTTAGTGTCTTTGTGCTGGTCTG	1		3	1	1	3	1	1	3	1	1	3	3	3	3	1	3	3	3	3	3	3	1	3	3	3	3	3	1	3	1	3	1		3	3	2	3	1	1	1
RGLP67086.1	2	A	1	136.529	137	0	TGCAGTGTATGCATGCCAGGTTTATATATCTTCCCTCTTTGAGTAACCCCTATACAGCAACGTG	TGCAGTGTATGCATGCCAGGTTTATATATCTTCCCTCTTTGAGTAACCCCTATATAGCAACGTA	2		3	1	1	3	1	1	3	1	1	3	3	3	3	1	3	3	3	3	3	3	1	3	3	3	3	3	1	3	1	3	1		3	3	2	3	1	1	1
RGLP66492.1	2	A	1	137.11	138	0	TGCAGTGGCCATGAGGTACTGCCATGAGCTGGATCCACCTTGCGGTCATAGATCTGCAAGGTCG	TGCAGTGGCCATGAGGTACTGCCATGAGCTGGATCCACCTTGCGGCCATAGATCTGCAAGGTCG	1	RGLC38362.1	3	1	1	3	1	1	3	1	1	3	3	3	3	1	3	3	3	3	3	3	1	3	3	3	3	3	1	3	1	3	1		3	3	2	3	1	1	1
RGLP44985.1	2	A	1	137.692	139	0	TGCAGGAGCAGCGTCGCCAGCTCGCGGTCCCCTGCGTCAGCGCCAACTCGTCAAAATCAGTGCG	TGCAGGAGCAGCGTCGCCAGCTCGCGGTCCCCTGCGTCAGCGCCAACTCGTCAAAATCAATGCG	1	RGLC25446.1	3	1	1	3	1	1	3	1	1	3	3	3	3	1	3		3	3	3	3	1	3	3	3	3	3	1	3	1	3	1		3	3	2	3	1	1	1
RGLP3470.1	2	A	1	138.569	140	0	TGCAGAATAGTAGCTCCGCTCACGATCTAGCAAACCATTCTCCTTTAGGAACTTCATAACATAG	TGCAGAATAGTAGCTCCGCTCACGATCTAGCAAACCATTTTCCTTTAGGAACTTCATAACATAG	1	RGLC2270.1	3	1	1	3	1	1	3	1	1	3	3	3	3	1	3	3	3	3	3	3	1	1	3	3	3	3	1	3	1	3	1		3	3	2	3	1	1	1
RGLP8103.1	2	A	1	138.569	140	0	TGCAGAGGAAGTCAGAATTCCTTATCTCTGAGGTGGGTTTGGAACCAACATACATTGCTTATCG	TGCAGAGGAAGTCAGAATTCCTTATCTCTGAGGTGGGTTTGGAACCCACATACATTGCTTATCG	1	RGLC5457.1	3	1	1	3	1	1	3	1	1	3	3	3		1	3	3	3	3	3	3	1	1	3	3	3	3	1	3	1	3	1		3	3	2	3	1	1	1
RGLP14279.1	2	A	1	138.569	140	0	TGCAGCAACTCGCTGCCATGGTGCTCATCATCTTGGTGCAGCTTCTGTACTACATACAGGGAAG	TGCAGCAGCTCGCTGCCATGATGCTCATCATCTTGGTGTAGCTTCTGTACTACATACAGGGAAG	3		3	1	1	3	1	1	3	1	1	3	3	3	3	1	3	3	3	3	3	3	1	1	3	3	3	3	1	3	1	3	1		3	3	2	3	1	1	1
RGLP62397.1	2	A	1	138.569	140	0	TGCAGTATGGTAGTCACGGCCACGATCTAGCAATCCATTTTCCTTAAGAAACTTGAGAACATAG	TGCAGTATGGTAGTCACGGCCATGATCTAGCAATCCATTTTCCTTAAGAAACTTAAGAACATAG	2	RGLC35691.1	3	1	1	3	1	1	3	1	1	3	3	3	3	1	3	3	3	3			1	1	3	3	3	3	1	3	1	3	1		3	3	2	3	1	1	1
RGLP3451.1	2	A	1	138.858	141	0	TGCAGAATAGATTGGAGGTAGCTACAGAGGAACCTGCGAGAGCTCTCAATTGTTGGCGCCGAGA	TGCAGAATAGATTGGAGGTAGCTACAGAGGAACCTGCGAGAGCTATCAATTGTTGGCGCCGAGA	1		3	1	1	3	1	1	3	1	1	3	3	3	3	1	3	3	3	3	3	3	1	1	3	3	3	3	1	3	1	3	1		3	3	2	3	1	1	1
RGLP25192.1	2	A	1	138.858	141	0	TGCAGCCGAACACCATGGCGACAGGCGTGGTGGTGGTCGTGGTCCCAGTCCCAGCTGCGACGGC	TGCAGCCGAACACCATGGCGACAGGCGTGGTAGTGGTCGTGGTCCCAGTCCCAGCTGCGACGGC	1		3	1	1	3	1	1	3	1	1	3	3	3	3	1	3	3	3	3	3	3	1	1	3	3	3	3	1	3	1	3	1		3	3	2	3	1	1	1
RGLP27099.1	2	A	1	138.858	141	0	TGCAGCCTAGGCCCTAGTCGCCGCGCCTGCGCCAGTCCAAAGGGACCGAGATCGGAAGAGCGGT	TGCAGCCTAGGCCCTAGTCGCCGCGCTTGCGCCAGTCCAAAGGGACCGAGATCGGAAGAGCGGT	1		3	1	1	3	1	1	3	1	1	3	3	3	3	1	3	3	3	3	3	3	1	1	3	3	3	3	1	3	1	3	1		3	3	2	3	1	1	1
RGLP28052.2	2	A	1	138.858	141	0	TGCAGCCTGGTGGCCACGACCCAGACGTGGAACGCCATCTTCTCCGTGGCGACCCCCACGGCGG	TGCAGCCTGGTGGCCACGACCCACACGTGGGACGCCATCTTCTCCGTGGCGACCCCGACGGCGG	3	RGLC16525.1 & RGLC16525.PAV.1	3	1	1	3	1	1	3	1	1	3		3	3	1	3	3	3	3	3	3	1	1	3	3	3	3	1	3	1	3	1		3	3	2	3	1	1	1
RGLP44494.1	2	A	1	138.858	141	0	TGCAGGAGAAAAGCTCTCCGTAATGTTTATCCCTGAACCGAGATCGGAAGAGCGGTTCAGCAGG	TGCAGGAGAAAAGGTCTCCGTAATGTTTATCCCTGAACCGAGATCGGAAGAGCGGTTCAGCAGG	1		3	1	1	3	1	1	3	1	1	3	3	3	3	1	3		3	3	3	3	1	1	3	3	3	3	1	3	1	3	1		3	3	2	3	1	1	1
RGLP46839.1	2	A	1	138.858	141	0	TGCAGGATGTTCTGCGGGAGACGACGAGGGCGTAATGGATTCCCGAGATCGGAAGAGCGGTTCA	TGCAGGATGTTCTGCGGGAGACGATGAGGGCGTAATAGATTCCCGAGATCGGAAGAGCGGTTCA	2		3	1	1	3	1	1	3	1	1	3	3	3	3	1	3	3	3	3	3	3	1	1	3	3	3	3	1	3	1	3	1		3	3	2	3	1	1	1
RGLP67878.1	2	A	1	138.858	141	0	TGCAGTTATTTCCTCACCAGCAAGGATCGATTCCAGTACATCAATAAGTCCAGCTGCCTTCCGA	TGCAGTTATTTTCTCACCAGCTAGGATCGATTCCAGTGCATCAATAAGTCCAGCTGCCTTCCGA	3		3	1	1	3	1	1	3	1	1	3	3	3	3	1	3	3	3	3	3	3	1	1	3	3	3	3	1	3	1	3	1		3	3	2	3	1	1	1
RGLP67948.1	2	A	1	138.858	141	0	TGCAGTTCAAGTCGGTCACGCAGAATGCCTACGTGGCAGCCGAGAATGGTGGCGGCGGGCCGCT	TGCAGTTCAAGTCGGTCACGCAGAACGCCTACGTGGCAGCCGAGAATGGTGGCGGTGGGCCGCT	2		3	1	1	3	1	1	3	1	1	3	3	3	3	1	3	3	3	3	3	3	1	1	3	3	3	3	1	3	1	3	1		3	3	2	3	1	1	1
RGLP6886.1	2	A	2	0	142	0	TGCAGAGAGCAACCACTGCCATCAGCTGAACTCACATCTACTTATCTATGCTTGGAAAAGCCGA	TGCAGAGAGCAACCACTGCCATCAGCTGAACTCACTTCTACTTATCTATGCTTGGAAAAGCCGA	1		3	1	1	1	3	3	3	1	3	1	1	1	1	1	3	3	3	1	1	1	3	3	3	1	2	1	3	3	3	1	1		3	1	3	3	1	1	1
RGLP16444.1	2	A	2	1.4793	143	0	TGCAGCACCTTGACCTCTCTCGCAACTCGCTGGCCGAGATCGGAAGAGCGGTTCAGCAGGAATG	TGCAGCACCTTGACCTCTCTCGCAACTCGCTGTCCGAGATCGGAAGAGCGGTTCAGCAGGAATG	1		3	1	1	1	3	3	3	1	3	1	1	3	1	1	3	3	3	1	1	1	3	3	3	1	2	1	2	3	3	1	1		3	1	3	3	1	3	1
RGLP68754.1	2	A	2	1.4793	143	0	TGCAGTTCTTGGCGGGGCTCTCACACGACGGTGGCCTCGCCGCCTCATGGCGGGACGACACAGA	TGCAGTTCTTAGAGGGGCTCTCACACGACGGCGGCCTCGCCGCCTCATGGCGGGACGACACAGA	3		3	1	1	1	3	3	3	1	3	1	1	3	1	1	3	3	3	1	1	1	3	3	3	1	2	1	2	3	3	1	1		3	1	3	3	1	3	1
RGLP56046.1	2	A	2	2.6558	144	0	TGCAGGTAAACGAGTCGAGGAGCAGCAGATAACTGAAGCAAGAACGGCGCCGAATTGGTATATG	TGCAGGTAGACGAGTCGAGGAGCAGCAGATAACTGAAGCAAGAACGGCGCCGAATTGGTATATG	1		3	1	1	1	3	3	3	1	3	1	1	3	1	1	3	3	3	1	1	1	3	3	3	1	2	1	2	3	3	1	1		3	1	3	3	1	3	1
RGLP59453.1	2	A	2	2.9448	145	0	TGCAGGTTAGTAAGGTTGCAGATCGGACCTGGAATCTCTCCAGATAATCTGTTGGAGCTCAGAT	TGCAGGTTAGTAAGGTTGCAGATCGGACCTGGGATCTCTCCAGATAATCTGTTGGAGCTCAGAT	1		3	1	1	1	3	3	3	1	3	1	1	3	1	1	3	3	3	1	1	1	3	3	3	1	1	1	2	3	3	1	1		3	1	3	3	1	3	1
RGLP33116.1	2	A	2	3.5262	146	0	TGCAGCGGCGGCTCAGAATTTCAGAGGGCGCTACACGCGCCGAGATCGGAAGAGCGGTTCAGCA	TGCAGCGGCGGCTCAGAATTTCAGAGGGCGCTACGCGCGCCGAGATCGGAAGAGCGGTTCAGCA	1		3	1	1	1	3	3	3	1	3	1	1	3	1	1	3	3	3	1	1	1	3	3	3	1	1	1	2	3	3	1	1		3	1	3	3	1	3	1
RGLP1351.1	2	A	2	3.8152	147	0	TGCAGAACACAGGCTATCTCGCTTTCACGTGGATCGGTACCCAATCCAGACAACAAAAGAAATC	TGCAGAACACAGGCTATCTCGCTTTCACGTGGATCGGTACCCAATCCAGACAATAAAAGAAATC	1		3	1	1	1	3	3	3	1	3	1	1	3	1	1	3	3	3	1	1	1	3	3	3	1	1	1	2	3	3	1	1		3	1	3	3	1	3	1
RGLP17290.1	2	A	2	22.8628	148	0	TGCAGCAGAAGCTTTATTTTGCATTTTCTTTGGTGGAACAAAAGGCCTATGTACCGAGATCGGA	TGCAGCAGAAGCTTTATTTTGCACTTTCTTTGGTGGAACAAAAGGCCTATGTACCGAGATCGGA	1		3	1	1	1	3	3	3	3	1	1	1	3	1	1	3	1	1	3	1	1	3	1	3	1	3	1	3	3	3	1	1		3	1	3	3	3	3	1
RGLP63433.1	2	A	2	27.2378	149	0	TGCAGTCTCTATCGTCGTCCTCGGCAATCGTGTCAAGGATCCTCGGGACCTCCCTCCGAGATCG	TGCAGTCCCTATCGTCGTCCTCGGCAATCGTGTCAAGGATCCTCGGGACCTCCCTCCGAGATCG	1		3	1	3	1	3	3	3	3	1	1	1	3	1	3	3	1	1	3	1	1	3	1	3	3	3	1	3	3	3	1	1		3	1	3	3	3	3	1
RGLP34596.1	2	A	2	27.8192	150	0	TGCAGCGTCGGAGCTCAGTGGAGTCGAGCAGTGGTGCCGCCGACCTCCATGGCGGCGCTGCCGA	TGCAGCGTCGGAGCTCAGTGGAGTCGAGCCGTGGTGCCGCCGACCTCCATGGCGGCGCTGCCGA	1		3	1	3	1	3	3	3	3	1	1	1	3	1	3	3	1	1	3	1	1	3	1	3	3	3	3	3	3	3	1	1		3	1	3	3	3	3	1
RGLP41801.1	2	A	2	29.2985	151	0	TGCAGCTTGGGCTGGACCAGTCAACCGTGTTTCTTGGATGGATTCGTCCCCTGACAGCGTCCCC	TGCAGCTTGGGCTGGACCAGTCAACCGTGTTTCTTGGATGGATTCGTCCCCTGACAGCGTCCCG	1		3	1	3	1	3	3	3	1	1	1	1	3	1	3	3	1	1	3	1	1	3		2	3	3	3	3	3	3	1	1		3	3	3	3	3	3	1
RGLP42030.1	2	A	2	31.0842	152	0	TGCAGCTTTGCCCCCATAAAAAAGGTATCACTCATTTTTAAAAACCTACGATCAATGGCCAAAC	TGCAGCTTTGCCCCCATAAAAAATGTATCACTCATTTTTAAAAACCTATGATCAATGGCCAAAC	2		3	1	3	1	3	1	3	1	1	1	1	3	1	1	3		1	3	1	1	3	1	2	3	3	3	3	3	3	1	1		1	3	3	3	3	3	1
RGLP46213.1	2	A	2	38.3211	153	0	TGCAGGATACAGAAGATGTTCCTCTGGCATTTCCGCATGTCCCGCGCGGCCGCGCTGAAGCGGC	TGCAGGATACAGAAGATGTTCCTCTGGCACTTCCTCATGTCCCGCGCCGCCGCGCTGAAGCGGC	3		3	1	3	1	3	1	3	1	1	3	3	3	1	1	3	1	1	3	1	1	3	1	3	3	3	3	3	3	1	1	1		1	3	3	3	3	3	1
RGLP11653.1	2	A	2	39.8003	154	0	TGCAGATGAGCGAGCTTCAATGACGGTAATAAGCAATGTTGTGTTCTACTGTAGGTGTTCTTGC	TGCAGATGAGCGAGCTTCAATGACGGTAATAAGCAATGCTGTGTTCTACTGTAGGTGTTCTTGC	1		3	1	3	1	3	1	3	1	1	3	3	3	1	1	3	1	1	3	1	1	3	1	3	3	3	1	3	3	1	1	1		1	3	3	3	3	3	1
RGLP18014.1	2	A	2	39.8003	154	0	TGCAGCAGCAGCATGCGCCGATGGATAGCTTCTTCGCGTGCAGCGATGGCGGTGGCAGCCTTGG	TGCAGCAGCAGCATGCGCCGATGGATAGCTTCTTCGCGTGCAGCGATGGCGGCGGCAGCCTTGG	1		3	1	3	1	3	1	3	1	1	3	3	3	1	1	3	1	1	3	1	1	3	1	3	3	3	1	3	3	1	1	1		1	3	3	3	3	3	1
RGLP41976.1	2	A	2	41.2796	155	0	TGCAGCTTTCGAAGGTGTAGATACTGTTTTTCACACTGCCGCTCCGAGATCGGAAGAGCGGTTC	TGCAGCTTTCGAAGGTGTAGATACTTTTTTCCACACTGCCGCTCCGAGATCGGAAGAGCGGTTC	2		3	1	3	1	3	1	3	3	1	3	3	3	1	1	3	1	1	3	1	1	3	1	3	3	3	1	3	3	1	1	3		1	1	3	3	3	3	1
RGLP53865.1	2	A	2	41.2796	155	0	TGCAGGGCGGCGATGAGAACAAAAATGACGAGCAGATGATTCATTTGCGGGAGGCTAGCGGGAG	TGCAGGGCGGCGATGAGAACAAAAATGACGAGCAGAGGATTCATTTGCGGGAGGCTAGCAGGAG	2		3	1	3	1	3	1	3	3	1	3	3	3	1	1	3	1	1	3	1	1	3	1	3	3	3	1	3	3	1	1	3		1	1	3	3	3	3	1
RGLP17001.1	2	A	2	41.5686	156	0	TGCAGCACTAGCATGCAGTAATAGGGGAAGAGGCGTTAGAGTGAACCGACGTACCTGCCAGGGT	TGCAGCACTAGCATGCAGTAATAGGGGAAGAGGCGTTAGGGTGAACCGACGTACCTGCCAGGGT	1		3	1	3	1	3	1	3	3	1	3	3	3	1	1	3	1	1	3	1	1	3	1	3	3	3	1	3	3	1	1	3		1	1	3	3	3	3	1
RGLP51561.1	2	A	2	41.8577	157	0	TGCAGGCTTCTTGTCCATCGAGCGTGCATTGATTCCTAGCCGAGATCGGAAGAGCGGTTCAGCA	TGCAGGCTTCTTGTCCATCGAGCGTGCGTTGATTCCTAGCCGAGATCGGAAGAGCGGTTCAGCA	1		3	1	3	1	3	1	3	3	1	3	3	3	1	1	3	1	1	2	1	1	3	1	3	3	3	1	3	3	1	1	3		1	1	3	3	3	3	1
RGLP24299.1	2	A	2	44.5849	158	0	TGCAGCCCCGCGATTGGGCCACGGGAAGACGGTGGGAAAGCCGTGCCAAAGCGCTCCACGGCAG	TGCAGCCCCGCGGTTGGGCCACGGGAGGACGGTGGTAAAGCCGTGCCAAAGCGCTCCACGGCAG	3		2	1	3	1	3	1	1	3	1	3	3	3	1	1	3	1		3	1	1	3	1	3	3	3	1	3	3	1	1	3		1	1	3	3	3	3	1
RGLP37227.1	2	A	2	46.0642	159	0	TGCAGCTCCCGCCGCAGCTCGCGGCCGCGGCCTACGCCGCCCTGCTGTCGCCGAGATCGGAAGA	TGCAGCTCCCGCCGCAGCTCGCGGTCGCGGCCTACGCCGCCCTGCTGTCGCCGAGATCGGAAGA	1		2	1	3	1	3	1	1	3	1	3	3	3	1	1	3	1	1	1	1	1	3	1	3	3	3	1	3	3	1	1	3		1	1	3	3	3	3	1
RGLP18067.1	2	A	2	46.6456	160	0	TGCAGCAGCAGCTCCGATCGAGAGTCGCGTCCCAAGGTACTGTAGATGCAACGATAGATGATGA	TGCAGCAGCAGCTCCGATCGAGAGTCGCGTCCCGAGGTACTGTAGATGCAACGATAGATGATGA	1		2	1	3	3	3	1	1	3	1	3	3	3	1	1	1	1	1	2	1	1	3	1	3	3	3	1	3	3	1	1	3		1	1	3	3	3	3	1
RGLP31202.1	2	A	2	46.6456	160	0	TGCAGCGCGAGCTTGGCGGTGTCCTTCCACAGCCGCGCCTCCATCTCCTTCTCTATCAGCTTCC	TGCAGCGCGAGCTTGGCGGTGTCCTTCCACAGCCGCGCCTCCATGTCCTTCTCCATCAGCTTCC	2	RGLC17962.1	2	1	3	3	3	1	1	3	1	3	3	3	1	1	1	1	1	1	1	1	3	1	3	3	3	1	3	3	1	1	3		1	1	3	3	3	3	1
RGLP45736.1	2	A	2	46.6456	160	0	TGCAGGAGGCTAGCGACAGTACTACATGACGTAGCGAGACGGCACCGAGATCGGAAGAGCGGTT	TGCAGGAGGCTAGCGACAGTACTACATAACGTAGCGAGACGGCACCGAGATCGGAAGAGCGGTT	1		2	1	3	3	3	1	1	3	1	3	3	3	1	1	1	1	1	2		1	3	1	3	3	3	1	3	3	1	1	3		1	1	3	3	3	3	1
RGLP61421.1	2	A	2	46.6456	160	0	TGCAGTACTGAACACCACTTCCCTCTGTGTGCCGAGATCGGAAGAGCGGTTCAGCAGGAATGCC	TGCAGTATTGAACACCACTTCCCTCTGTGTGCCGAGATCGGAAGAGCGGTTCAGCAGGAATGCC	1		1	1	3	3	3	1	1	3	1	3	3	3	1	1	1		1	1	1	1		1	3	3	3	1	3	3	1	1	3		1	1	3	3	3	3	1
RGLP67448.1	2	A	2	46.6456	160	0	TGCAGTGTTGTCTGCAAACGGGGAGACACAGACAGTCATGAAGGGCATAACCCATGGAGCATGC	TGCAGTGTTGTCTGCAAACGGGGAGACACAGACAGTCATGAAGGGCATAACCCATGGAGCATGT	1		2	1	3	3	3	1	1	3	1	3	3	3	1	1	1	1	1	2	1	1	3	1	3	3	3	1	3	3	1	1	3		1	1	3	3	3	3	1
RGLP4775.1	2	A	2	47.227	161	0	TGCAGACCAATTTTCCTATCATGAAAATCCTGGGCTAAGGCATTGAATTCTTTCTGAATAATGT	TGCAGACCAATTTTCCTATCATGAAAATCCTGGGCTAAGGCATAGAATTCTTTCTGAATAATGT	1			1	3	3	3	1	1	3	1	3	3	3	1	1	1	3	1	1	1	1	3	1	3	3	3	1	3	3	1	1	3		1	1	3	3	3	3	1
RGLP18878.1	2	A	2	47.227	161	0	TGCAGCAGCTAGCTCAGCTCATGAGTTAGCAGTGGTCCTTGCCTCCCACGTATGTGCATGCATG	TGCAGCAGCTAGCTCAGCTCATGAGTTAGCAGTGGTCCTTGGCTCCCACGTATGCGCATGCATG	2		2	1	3	3	3	1	1	3	1	3	3	3	1	1	1	3	1	2	1	1	3	1	3	3	3	1	3	3	1	1	3		1	1	3	3	3	3	1
RGLP21507.1	2	A	2	47.227	161	0	TGCAGCATTGACCGCTACCTGGCCGCTGCTGTGTTTTTCCCTAGCGCTGGGTTAGTCGGGTCCG	TGCAGCATTGACCGCTACCTGGCCGCTGCTGTTTTTTTCCCTAGCGCTGGGTTAGTCGGGTCCG	1		3	1	3	3	3	1	1	3	1	3	3			1	1	3	1	1	1		3	1	3	3	3	1	3		1	1	3			1	3	3	3	3	1
RGLP25163.1	2	A	2	47.227	161	0	TGCAGCCCTTGGGGCGCCGCCATCTCAGCTTCTCACACGGGAGAATTCCCTCGTGTGGAAGGCT	TGCAGCCCTTGGGGCACCGCCATCTCAGCTTCTCACACGGGAGAATTCCCTCGTGTGGAAGGCT	1		2	1	3	3	3	1	1	3	1	3		3	1	1	1	3	1	1	1		3	1	3	3	3	1	3	3	1	1	3			1	3	3	3	3	1
RGLP26914.1	2	A	2	47.227	161	0	TGCAGCCGTTCGTCTTCCCCCACGACCAAGAAGCTTCAAGACGAGCCACCGCACGCCGTTGATC	TGCAGCCGTTCGTCTGCCCCCACGACCAAGAAGCTTCAAGACGAGCCACTGCACGCCGTTGATC	2		2	1	3	3	3	1	1	3	1	3	3	3	1	1	1	3	1	1	1	1	3	1	3	3	3	1	3	3	1	1	3		1	1	3	3	3	3	1
RGLP41697.1	2	A	2	47.227	161	0	TGCAGCTTGCGTGCCTGCGACCACGAATCCTTGCTGCTGAGCTGATCGATGCGCCGCGTGCAAC	TGCAGCTTGCGTGCCTGCGACCACGAATCATTGCTGCTGAGCTGATCGATGCGCCGCGTGCAAC	1		2	1	3	3	3	1	1	3	1	3	3	3	1	1	1	3	1	1	1	1	3	1	3	3	3	1	3	3	1	1	3		1	1	3	3	3	3	1
RGLP18475.1	2	A	2	47.227	161	0	TGCAGTAGCCTCAGCTCCACCGTCGAGTCCTTCGGCGGCCCGAGGGCGCGGCCGAGATCGGAAG	TGCAGCAGCCTCAGCTCCACCGTCGAGTCCTTCGGCGGCCCGAGGGCGCGGCCGAGATCGGAAG	1		2	1	3	3	3	1	1	3	1	3	3	3	1	1	1	3	1	2	1	1	3	1	3	3	3	1	3	3	1	1	3		1	1	3	3	3	3	1
RGLP64960.1	2	A	2	47.227	161	0	TGCAGTGAACTGCTCTGGCCCTGCCGAACCATCGCCGCCGAGATCGGAAGAGCGGTTCAGCAGG	TGCAGTGAACTGGTCTGGCCCTGCCGAACCATCGCCGCCGAGATCGGAAGAGCGGTTCAGCAGG	1		2	1	3	3	3	1	1	3	1	3	3	3	1	1	1	3	1	2	1	1	3	1	3	3	3	1	3	3	1	1	3		1	1	3	3	3	3	1
RGLP68088.1	2	A	2	47.227	161	0	TGCAGTTCAGTTTCGTCAGCGCGTTGCTGTTTTTTCCTCTCTGTTCACATCAAGTTCACTTCCT	TGCAGTTCAGTTTTGTCAGCGCGTTGCTGTTTTTTCCTCTCTGTTCACATCAAGTTCACTTCCT	1		2	1	3	3	3	1	1	3	1	3	3	3	1	1	1	3	1	2	1	1	3	1	3	3	3	1	3	3	1	1	3		1	1	3	3	3	3	1
RGLP68699.1	2	A	2	47.227	161	0	TGCAGTTCTGCAACATGATCGGTGGCCACAACATTGCATCGCTGGAGAAGCAGCTCTGGTGGTG	TGCAGTTCTGCAACATGATCGGTGACCACAACATTGCATCGCTGGAGAAGCAGCTCTGGTGGTG	1		2	1	3	3	3	1	1	3	1	3	3	3	1	1	1	3	1	1		1	3	1	3	3	3	1	3	3	1	1	3		1	1	3	3	3	3	1
RGLP8636.1	2	A	2	47.8084	162	0	TGCAGAGGCTTGGGAGCTACTCCAGACGATTGAAGCGTCGCTGAGTGCCACGGCGAGGAGGCTA	TGCAGAGGCTTGGGAGCTACTCCAGACGATTGAAGCGTCGCTAAGTGCCACGGCGAGGAGGCTA	1		2	1	3	3	3	1	1	3	1	3	3	3	1	1	1	3	1	2	1	1	3	1	3	3	3	1	3	3	1	1	3		1	1	3	3	3	3	1
RGLP55281.1	2	A	2	47.8084	162	0	TGCAGGGGTTATGCCGTCGAGCGGTGCGTCCGCGAGAGCGATTGGGCCCTGCTGTCGCACCCGA	TGCAGGGGTTATGCCGTCGAGCGGCGCGTCCGCGAGAGCGATTGGGCCCTGCTGTCGCACCCGA	1		2	1	3	3	3	1	1	3	1	3	3	3	1	1	1	3	1	1	1	1	3	1	3	3	3	1	3	3	1	1	3		1	1	3	3	3	3	1
RGLP24548.1	2	A	2	48.0974	163	0	TGCAGCCCGAGCATCCACTACATCAAGGGCGAGCCAACCGAGGACCTTCCGAGATCGGAAGAGC	TGCAGCCCGAGCATCCACTACATCAAGGGCGAGCCAACTGAGGACCTTCCGAGATCGGAAGAGC	1		2	1	3	3	3	1	1	3	1	3	3	3	1	1	1	3	1	1	1	1	3	1	3	3	3	1	3	3	1	1	3		1	1	3	3	3	3	1
RGLP35997.1	2	A	2	48.0974	163	0	TGCAGCTAGCCCCACCTTGCTCAGCGTATCACGCTCCTCGATCTCTCCGTCCGTCTCACTCACT	TGCAGCTAGCCCCACCTTGCTCAGCGCATCACGCTCCTCGATCTCTCCGTCCGTCTCACTCACT	1		3	1	3	3	3	1	1	3	1	3	3	3	1	1	1	3	1	2	1	1	3	1	3	3	3	1	3	3	1	1	3		1	1	3	3	3	3	1
RGLP53703.1	2	A	2	48.0974	163	0	TGCAGGGCGCACGCGTGAGCAGAGGCGATCCCGAGATCGGAAGAGCGGTTCAGCAGGAATGCCG	TGCAGGGCGCACGCGTGAGAAGAGGCGATCCCGAGATCGGAAGAGCGGTTCAGCAGGAATGCCG	1		2	1	3		3	1	1	3	1	3		3	1	1	1		1	1	1	1	3	1	3	3	3	1	3		1	1	3		1	1	3	3	3	3	1
RGLP55308.1	2	A	2	48.0974	163	0	TGCAGGGGTTGGTTCCATGTGAAAATAAAACACTGACAGCCGAACAAGGCCTTATGCCGAAACC	TGCAGGGGTTGGTTCCATGTGGAAATAAAACACTGACAGCCGAACAAGGCCTTATGCCGAAACC	1	RGLC31363.1	3	1	3	3	3	1	1	3	1	3		3	1	1	1	3	1	1	1	1	3	1	3	3	3	1	3	3	1	1	3		1	1	3	3	3	3	1
RGLP27331.1	2	A	2	48.3864	164	0	TGCAGCCTCCCACCGCGGTTCGGCCGATTCTCCGTCGAGCTCCCCCACGCGCGGCCGCCCACAG	TGCAGCCTCCCACCGCGGTTCGGCCGATTCTCCGTCGAGCTCCCCCGCGCGCGGCCGCCCACAG	1		2	1	3	3	3	1	1	3	1	3	3	3	1	1	1	3	1	2	1	1	3	1	3	3	3	1	3	3	1	1	3		1	1	3	3	3	3	1
RGLP1098.1	2	A	2	48.6755	165	0	TGCAGAAATGCAGACTGCAACACTTGCGTGATCCCAATTTCTACTCCCTCCCACTGACTCGATT	TGCAGAAATGCAGACTGCAACACTTGCGTGATCCCAATTTCTACTCCCTCCCACTGGCTCGATT	1		2	1	3	3	3	1	1	3	1	3	3	3	1	1	1	3	1	2	1	1	3	1	3	3	3	1	3	3	1	1	3		1	1	3	3	3	3	1
RGLP3026.1	2	A	2	48.6755	165	0	TGCAGAAGGGAACTGGCGAGGAGTAAGCTAGTAACAGGGGGACGTGACAAGGAAGGGTTGCTCG	TGCAGAAGGGAACTGGCGAGGAGTAAGCTAGTAACAGGGGGACGTGACAAGGTAGGGTTGCTCG	1		2	1	3	3	3	1	1	3	1	3	3	3	1	1	1	3	1	2	1	1	3	1	3	3	3	1	3	3	1	1	3		1	1	3	3	3	3	1
RGLP16695.1	2	A	2	48.6755	165	0	TGCAGCACGCGGCATCGCTCGACGCATGCGCGAAGAAACCCCGTGCTGAAATTTCCCCCCATGC	TGCAGCACGCGGCATCGCTCGACGCATGCGCGAAGAAACCCCGTGCCGAAATTTCCACCCATGC	2			1	3	3	3	1	1	3	1	3	3	3	1	1	1	3	1	1	1	1	3	1	3	3	3	1	3	3	1	1	3		1	1	3	3	3	3	1
RGLP18317.1	2	A	2	48.6755	165	0	TGCAGCAGCCCAGGACCAAAATACGAAGACATGCAAACAGCCAACTCCAGCTTGGCCGAGATCG	TGCAGCAGCCCAGGACCAAAATACGAAGACATGCAAACAGCCATCTCCAGCTTGGCCGAGATCG	1		2	1	3	3	3	1	1	3	1	3	3	3	1	1	1	3	1	2	1	1	3	1	3	3	3	1	3	3	1	1	3		1	1	3	3	3	3	1
RGLP35786.1	2	A	2	48.6755	165	0	TGCAGCTACGGTGCTCGTCGGCAGCGTTGGAGGCAGAAGGAGGAGGAGCACCGAGATCGGAAGA	TGCAGCTACGTTGCTCGTCGGCAGCGTTGGAGGCAGAAGGAGGAGGAGCACCGAGATCGGAAGA	1		2	1	3	3	3	1	1	3	1	3	3	3	1	1	1	3	1	1	1	1	3	1	3	3	3	1	3	3	1	1	3		1	1	3	3	3	3	1
RGLP41523.1	2	A	2	48.6755	165	0	TGCAGCTTGACACACACAGACCTAGACTCACGCACACACCGAGATCGGAAGAGCGGTTCAGCAG	TGCAGCTTGACACACACAGACCTAGACTCACGCACGCACCGAGATCGGAAGAGCGGTTCAGCAG	1		2	1	3	3	3	1	1	3	1	3	3	3	1	1	1	3	1	2	1	1	3	1	3	3	3	1	3	3	1	1	3		1	1	3	3	3	3	1
RGLP66793.1	2	A	2	48.6755	165	0	TGCAGTGGGTCGCAGGATTCGAAGGAGCCCCCAAGTCACTGGATCTAAAGACCATAGCGGGTTG	TGCAGTGGGTCGCAGGATTCGAAGGAGCCCCCAAGTCACTAGATCTAAAGACCATAGCGGGTTG	1		2	1	3	3	3	1	1	3	1	3	3	3	1	1	1	3	1	1	1	1	3	1	3	3	3	1	3	3	1	1	3		1	1	3	3	3	3	1
RGLP6350.1	2	A	2	48.9645	166	0	TGCAGACTTGTAGAATGTCAAAAAAGAACAGTATTCACCATTTATTCGACCGACTTCTACGTAA	TGCAGACTTGTAGAGTGTCAAAAAAGAACAGTATTCACCATTTATTCGACCGACTTCTACGTAA	1		2	1	3	3	3	1	1	3	1	3	3	3	1	1	1		1	2	1	1	3	3	3	3	3	1	3	3	1	1	3		1	1	3	3	3	3	1
RGLP28792.1	2	A	2	48.9645	166	0	TGCAGCGACCCCTGGTATCCCATAGCAATCGCCGCCGCCGAGATCGGAAGAGCGGTTCAGCAGG	TGCAGCGACCCCTGGTCTCCCATAGCAATCGCCGCCGCCGAGATCGGAAGAGCGGTTCAGCAGG	1			1	3	3	3	1	1	3	1	3	3	3	1	1	1	3	1	1		1	3	3	3	3	3	1	3	3	1	1	3		1	1	3	3	3	3	1
RGLP61429.1	2	A	2	48.9645	166	0	TGCAGTACTGATTAAACCCGTGTCGTTAACTTATTTTTGTATAATATTATGAAAGTTGCGTCGG	TGCAGTACTGATTAAACCCGTGTCGTTAACTTATTTTTGTATAATATTATGAAAGTTGTGTCGG	1		1		3	3	3	1	1	3	1	3	3	3	1	1	1	3	1	2	1	1	3	3	3	3	3	1	3			1	3		1	1	3	3	3	3	1
RGLP63891.1	2	A	2	48.9645	166	0	TGCAGTCGAGCAGTTCCACCCGCGCCACCCCGCTCAAGGCCCAGCCGAGATCGGAAGAGCGGTT	TGCAGTCGAGCAGTTCCACCCGCGCCACCCCACTCAAGGCCCAGCCGAGATCGGAAGAGCGGTT	1		2	1	3	3	3	1	1	3	1	3		3	1	1	1	3	1	2	1	1	3	3	3	3	3	1	3	3	1	1	3		1	1	3	3	3	3	1
RGLP3005.1	2	A	2	49.2535	167	0	TGCAGAAGGCGTTGGCCAGCACCTCCCCCCAGTCACCGCCGCCTCCGATCCATCCCCTAGCTCG	TGCAGAAGGCGTTGGCTAGCACCTCCCCCCAGTCACCGCCGCCTCCGATCCATCCCCTAGCTCG	1		3	1	3	3	3	3	1	3	1	3	3	3	1	1	1	3	1	2	1	1	3	3	3	3	3	1	3	3	1	1	3		1	1	3	3	3	3	1
RGLP17858.1	2	A	2	49.2535	167	0	TGCAGCAGCACCAGCAGCATCCAAGCGGCGGAGGCGCAGCCTACGGGATGCTCAGGCGCGCTTG	TGCAGCAGCACCAGCAGCATCCAAGCGGCGGAGGCGCAGCCTACGGGATGCTCAGGCGCGCCTG	1			1	3	3	3	3		3	1	3	3	3	1	1	1	3	1		1	1	3	3	3	3	3	1			1	1	3			1	3	3	3	3	1
RGLP18371.1	2	A	2	49.2535	167	0	TGCAGCAGTCCGTAAACGAATAATGCTGGAGTCAACCACCGAGATCGGAAGAGCGGTTCAGCAG	TGCAGCAGTGCGTAAACGAATAATGCTGGAGTCAACCACCGAGATCGGAAGAGCGGTTCAGCAG	1		2	1	3	3	3	3	1	3	1	3	3	3	1	1	1	3	1	2	1	1	3	3	3	3	3	1	3	3	1	1	3		1	1	3	3	3	3	1
RGLP22890.1	2	A	2	49.2535	167	0	TGCAGCCAGGAAGAGATACGAGGCGCTAATGCAGGTGCGCGCCAAGGCGGTCAAGGGCAAGGGC	TGCAGCCAGGAAGAGATACGAGGCGCTGATGCAGGTGCGCGCCAAGGCGGTCAAGGGCAAGGGC	1		2	1	3	3	3	3	1	3	1	3	3	3	1	1	1	3	1	1	1	1	3	3	3	3	3	1	3	3	1	1	3		1	1	3	3	3	3	1
RGLP26230.1	2	A	2	49.2535	167	0	TGCAGCCGCTGCCCCTTCCCCCTCTACCTCGCACCGCCGCTCATTGGAGGGGACGCCGAGATCG	TGCAGCCGCTGCCCCTTCCCCCTCTACCTTGCACCGCCGCTCATTGGAGGGGACGCCGAGATCG	1		2	1	3	3	3	3	1	3	1	3	3	3	1	1	1	3	1	1	1	1	3	3	3	3	3	1	3	3	1	1	3		1	1	3	3	3	3	1
RGLP27946.1	2	A	2	49.2535	167	0	TGCAGCCTGCTCCGTTGCTGGACTGCGTTCTGTTGGTGTTTATGCCTGCCGAGATCGGAAGAGC	TGCAGCCTGCTCCGTTGCTGGACTGCGTTATGTTGGCGTTTATGCCTGCCGAGATCGGAAGAGC	2		2	1	3	3	3	3	1	3	1	3	3	3	1	1	1	3	1	2	1	1	3	3	3	3	3	1	3	3	1	1	3		1	1	3	3	3	3	1
RGLP36827.2	2	A	2	49.2535	167	0	TGCAGCTCATGACGCCTTGGATCATCTCTTCTCCTACTCGCACTGCTGGTGGCGCGGCCGTTCA	TGCAGCTCCTGACGCCTTGGATCATCTCTTCTCCTACTCGCACTGCTGGTGGCGCGGCCGTTCA	1		3	1	3	3	3	3	1	3	1	3		3	1	1	1	3	1	1	1	1	3		3	3	3	1	3	3	1	1	3			1		3	3	3	1
RGLP41052.1	2	A	2	49.2535	167	0	TGCAGCTTCATCTCTTCCATAACCATGGCCTCTGCTGCCTTGCAAGATTGCTCATCTCTGAAGG	TGCAGCTTCATCTCTTCCATAACCATGGCCTCTGCTGCCTTGCAAGACTGCTCATCTCTGAAGG	1		2	1	3	3	3	3	1	3	1	3		3	1	1	1	3	1	1	1	1	3	3	3	3	3	1	3	3	1	1	3		1	1	3	3	3	3	1
RGLP57048.1	2	A	2	49.2535	167	0	TGCAGGTCGTAGCCAAACCTCACGGCGCCGCGTCTAGGCCGCCGCATCACGGTGTTCTTCCAGC	TGCAGGTCGTAGCAAAACCTCACGGCGCCGCGTCTAGGCCGCCGCATCACGGTGTTCTTCCAGC	1		2	1	3	3	3	3	1	3	1	3	3	3	1	1	1	3	1	3	1	1	3	3	3	3	3	1	3	3	1	1	3		1	1	3	3	3	3	1
RGLP60411.1	2	A	2	49.2535	167	0	TGCAGTAAAACAAACACAAAATTGCAGCTCGCCAGCCAGGACATGGTACATCGGTACCGAGATC	TGCAGTAAAACAAACACAAAATTGCAACTCGCCAGCCAGGACATGGTACATCGGTACCGAGATC	1		2	1	3	3	3	3	1	3	1	3	3	3	1	1	1	3	1	2	1	1	3	3	3	3	3	1	3	3	1	1	3		1	1	3	3	3	3	1
RGLP1897.1	2	A	2	49.8349	168	0	TGCAGAACGTCGTCCAGATGATATCCGTTATGTTTGTCGGTCATCTCGGTGAGCTTGCTCTCTC	TGCAGAACGTCGTCCAGATGATATCCGTCATGTTTGTCGGTCATCTCGGTAAGCTCGCTCTCTC	3		1	1	3	3	3	3	1	3	1	3	3	3	1	1	1	3	1	2	1	1	3	3	3	3	3	1	3	3	1	1	3		1	1	3	3	3	3	1
RGLP53136.1	2	A	2	49.8349	168	0	TGCAGGGCAGTGACAACCAGCCGAAGCAGTTGCAGGCGCGTGCACATCGTGCTACAGGATTGGA	TGCAGGGCAGTGACAACCAGCCGAAGCAGTCGCAGGCGCGTGCACATCGTGCTACAGGATTGCA	2		2	1	3	3	3	3	1	3	1	3		3	1	1	1	3	1	2	1	1	3	3	3	3	3	1	3	3	1	1	3		1	1	3	3	3	3	1
RGLP63700.1	2	A	2	49.8349	168	0	TGCAGTCCTCCGTGCTACTCCGTGACCACCCACTATCCGAGATCGGAAGAGCGGTTCAGCAGGA	TGCAGTCCTCCGTGCTACTCCGTGCCCACCCACTATCCGAGATCGGAAGAGCGGTTCAGCAGGA	1		2	1	3	3	3	3	1	3	1	3	3	3	1	1	1	3	1	2	1	1	3	3	3	3	3	1	3	3	1	1	3		1	1	3	3	3	3	1
RGLP70344.1	2	A	2	49.8349	168	0	TGCAGTTTTGCAGAGCCAATTTTGCCCCCGAGCAAGCCGTTGTTCCGAGATCGGAAGAGCGGTT	TGCAGTTTTGCAGAGCCAATTTTGCCCGCGAGCAAGCCGTTGTTCCGAGATCGGAAGAGCGGTT	1		2	1	3	3	3	3	1	3	1	3	3	3	1	1	1	3	1	2	1	1	3	3	3	3	3	1	3	3	1	1	3		1	1	3	3	3	3	1
RGLP10210.1	2	A	2	50.7121	169	0	TGCAGATATTTTAAGTAGGGCGGGTGGCCTTATGGAATAGCTCCGTCATGCAGGGGCGTTTTTG	TGCAGATATTTTAAGTAGGGCGGGTGGCCTTATGGAATAGCTCCGTCATGCAGGGGCTTTTTTG	1	RGLC6764.1	3	1	3	3	3	3	1	3	1	3	3	3	1	1	1		1	2	1	1	3	3	3	3	3	1	3	3	1	1	3		1	1	3	3	3	3	1
RGLP17410.1	2	A	2	50.7121	169	0	TGCAGCAGACGTATGGCGACGGGAAAAAAATTAGCGATGGAACGAAAGGACACAAGCGAAACGA	TGCAGCAGACGTATGACGACGGGAAAAAAATTAGCGATGGAACGAAAGGACACAAGCGAAACGA	1	RGLC11121.1	3	1	3	3	3	3	1	3	1	3	3	3	1	1	1	3	1	2	1	1	3	3	3	3	3	1	3	3	1	1	3		1	1	3	3	3	3	1
RGLP56026.1	2	A	2	50.7121	169	0	TGCAGGTAAAAATGCACCCCCGTACATGGATATGGATCCCCAAATTTGGGTTTCTTGATGAGGT	TGCAGGTAAAAAGGCACCCCCGTACATGGATATGGATCCCCAAATTTGGGTTTCTTGATGAGGT	1		3	1	3	3	3	3	1	3	1	3		3	1	1	1	3	1	2	1	1	3	3	3	3	3	1	3	3	1	1	3		1	1	3	3	3	3	1
RGLP66025.1	2	A	2	50.7121	169	0	TGCAGTGCGTGATCATTAATTAGCTTTTCTTTCCAGGGAGGATAGTCAAAGCCGCGTCACGTCC	TGCAGTGCGTGATCATTAATTAGCTTTTCTTTCCACGGAGGATAGTCAAAGCCGCGTCACGTCC	1		3	1	3	3	3	3	1	3	1	3	3	3	1	1	1	3	1	2	1	1	3	3	3	3	3	1	3	3	1	1	3		1	1	3	3	3	3	1
RGLP66755.1	2	A	2	50.7121	169	0	TGCAGTGGGCTTATCCAGGGCAGTGTACTGTTTCCGTCGGTGCCATGTAACACTCGCGTCGCGC	TGCAGTGGGCTTATCCAGGGCAATGTACTGTTTCCGTCGGTGCCATGTAACACTCGCGTCGCGC	1		3	1	3	3	3	3	1	3	1	3	3	3	1	1	1	3	1	2	1	1	3	3	3	3	3	1	3	3	1	1	3		1	1	3	3	3	3	1
RGLP52805.1	2	A	2	51.0011	170	0	TGCAGGGATGGGAGAAACGTGCGACGTCTCTCTCACGGGACGCGTGGCCTGCA	TGCAGGGATGGGCGAAACGTGCGACGTCTCTCTCACGGGACGCGTGGCCTGCA	1	RGLC30076.1	3	1	3	3	3	3	1	3	1	3	3	3	1	1	1	3	1	2	1	1	3	3	3	3	3	1		3	1	1	3		1	1	3	3	3	3	1
RGLP53362.1	2	A	2	51.0011	170	0	TGCAGGGCCCGAGCCCGATATTGCCACCGTGGGCGACGGCGGGCCGAGATCGGAAGAGCGGTTC	TGCAGGGCCCGAGCCCGACATTGCCACCGTGGGCGACGGCGGGCCGAGATCGGAAGAGCGGTTC	1		3	1	3	3	3	3	1	3	1	3	3	3	1	1	1	3	1	1	1	1	3	3	3	3	3	1	3	3	1	1	3		1	1	3	3	3	3	1
RGLP489.1	2	A	2	51.5825	171	0	TGCAGAAACACTCTACAACTCCGCGCCACCAGAAAAGAGGGGCCGAGCGACCGACGCATGCACC	TGCAGAAACACTCTACAACTCCGCGCCACCAGAAAAGAGGGGCCGAGCGACCGACGCACGCACC	1		3	1	3	3	3	3	1	3	1	3	3	3		1	1	3	1	1	1	1	3	3	3	3	3	1	3	3	1	1	3		1	1		3	3	3	1
RGLP47404.1	2	A	2	51.5825	171	0	TGCAGGCACCGTCGCGCCTCCCGACGAGCGCCGCCGCGCCGAGATCGGAAGAGCGGTTCAGCAG	TGCAGGCACCGTCGCGCCTCCCGATGAGCGCCGCCGCGCCGAGATCGGAAGAGCGGTTCAGCAG	1		3	1	3	3	3	3	1	3	1	3	3	3	1	1		3	1	3	1	1	3	3	3	3	3	1	3	3	1	1	3			1	3	3	3	3	1
RGLP47409.1	2	A	2	51.5825	171	0	TGCAGGCACCTGGCCATCTGTGGTGCGTGCGAGCCCGCCGTGGAAGCTTGCCCCGTCTGCGCTG	TGCAGGCACCTGGCCATCTGTGGTGCGTGCGAGCCCGCCGTGGATGCTTGCCCCGTCTGCGCTG	1		3	1	3	3	3	3	1	3		3	3	3	1	1	1	3	1	1	1	1	3	3	3	3	3	1	3		1	1	3			1	3	3	3	3	1
RGLP47696.1	2	A	2	51.5825	171	0	TGCAGGCAGCGGAGGCCGCGCTGGAGCTCGCCTGCTGCCGCAACGCGACGCTGGCAGAGAGGCT	TGCAGGCAGCGGAGGCCGCGCTGGAGCTCGCGTGCTGCCGCAACGCGACGCTGGCAGAGAGGCT	1	RGLC27046.1	3	1	3	3	3	3	1	3	1	3	3	3	1	1	1	3	1	1	1	1	3	3	3	3	3	1	3	3	1	1	3		1	1	3	3	3	3	1
RGLP50251.1	2	A	2	51.8715	172	0	TGCAGGCGGCGCCATTCCCAGGCACCGCAATTAGCGGTGTATAGCACCTTCCGAGATCGGAAGA	TGCAGGCGGCGCGATTCCCAGGCGCCGCAATTAGCGGTGTATAGCACCTTCCGAGATCGGAAGA	2		3	1	3	3	3	3	1	3	1	3	3	3	1	1	1	3	1	2	1	1	3	3	3	3	3	1	3	3	1	1	3		1	1	3	3	3	3	1
RGLP69065.1	2	A	2	51.8715	172	0	TGCAGTTGCATCTTTCAAATTCAGAATTCTGGTCTTTCTGTTGGACGCCGAGATCGGAAGAGCG	TGCAGTTGCATCTTTCAAATTCAGATTTCTGGTCTTTCTGTTGGACGCCGAGATCGGAAGAGCG	1		3	1	3	3	3	3	1	3	1	3	3	3	1	1	1	3	1	2	1	1	3	3	3	3	3	1	3	3	1	1	3		1	1	3	3	3	3	1
RGLP24203.1	2	A	2	52.1605	173	0	TGCAGCCCCCTTTCGCCTACACTACGCTCCGCCGAGATCGGAAGAGCGGTTCAGCAGGAATGCC	TGCAGTCCCCTTTCGCCTACACTACGCTCCGCCGAGATCGGAAGAGCGGTTCAGCAGGAATGCC	1		3	1	3	3	3	3	1	3	1	3	3	3	1	1	1	3	1	2	1	1	3	3	3	3	3	1	3	3	1	1	3		1	1	3	3	3	3	1
RGLP9103.1	2	A	2	52.4496	174	0	TGCAGAGTAAGTACTACAGTGGAGAGCTCGACTCGGCTGAATCGCGAACAAAATACGACCGTGT	TGCAGAGTAAGTACTACAGTGGAGAGCTCGACTCGGTTGAATCGCGAACAAAATACGACCGTGT	1		3	1	3	3	3	3	1	3	1	3	3	3	1	1	1	3	1	2	1	1	3	3	3	3	3	1	3	3	1	1	1		1	1	3	3	3	3	1
RGLP10437.1	2	A	2	52.4496	174	0	TGCAGATCAGTAAGAAAGACGGAGGCGGGGCAGAGAAAAAGCGAAGCCAGTGCACACGCTGGAC	TGCAGATCAGTAAGAAAGACGGAGGCGGGGCAGAGAAAAAGCGAAGCCAATGCACACGCTGGAC	1		3	1	3	3	3	3	1	3	1	3	3	3	1	1	1		1	2	1		3	3	3	3	3	1	3	3	1	1	1		1	1	3	3	3	3	1
RGLP11670.1	2	A	2	52.4496	174	0	TGCAGATGAGGCGGTGGCAGCTGGAGGAGGCGGCCTGTCGATCGGGATCAACTACGGCCAGATC	TGCAGATGAGGCGATGGCAGCTGGAGGAGGCGGCCTGTCGATCGGGATCAACTACGGGCAGATC	2		3	1	3	3	3	3	1	3	1	3	3	3	1	1	1	3	1	2	1	1	3	3	3	3	3	1	3	3	1	1	1		1	1	3	3	3	3	1
RGLP17922.1	2	A	2	52.4496	174	0	TGCAGCAGCAGAAGCAGCTTCGTCAGCCCGCCCTCTGACGCCGCCGCGGCGTCCGAGGCTCTGC	TGCAGCAGCAGAAGCAGCCTCGTCAGCCCGCCCTCTGACGCCGCCGCGGCGTCCGAGGCTCTGC	1		3	1	3	3	3	3	1	3	1	3	3	3	1	1	1	3	1	2	1	1	3	3	3	3	3	1	3	3	1	1	1		1	1	3	3	3	3	1
RGLP24055.1	2	A	2	52.4496	174	0	TGCAGCCCCAGCGCGGCGAGGGCCCCGTACACGGACTTCATGGCCGAGATCGGAAGAGCGGTTC	TGCAGCCCCAGGGCGGCGAGGGCACCGTACACGGACTTCATGGCCGAGATCGGAAGAGCGGTTC	2		3	1	3	3	3	3	1	3	1	3	3	3	1	1	1	3	1	2	1	1	3	3	3	3	3	1	3	3	1	1	1		1	1	3	3	3	3	1
RGLP24523.1	2	A	2	52.4496	174	0	TGCAGCTCGACAGACGACAGTTTAGCCTCATTTTTGCCTCTGTTCATCACGATTTTACAGAGCA	TGCAGCTCGACAGACGACAGTTTAACCTCATTTTTGCCTCTGTTCATCACGATTTTACAGAGCA	1		3	1	3	3	3	3	1	3	1	3	3	3	1	1	1	3	1	2	1	1	3	3	3	3	3	1	3	3	1	1	1		1	1	3	3	3	3	1
RGLP39752.1	2	A	2	52.4496	174	0	TGCAGCTGCTCTCAATCTACACAACATCTGCCTTCCAATCTAAGCCCGATTTTCCACCCGAGAT	TGCAGCTGCTCCCAATCTACACAACATCTGCCTTCCAATCTGAGCCCGATTTTCCACCCGAGAT	2		3	1	3	3	3	3	1	3	1	3	3	3	1	1	1	3	1	2	1	1	3	3	3	3	3	1	3		1	1	1		1	1	3	3	3	3	1
RGLP53296.1	2	A	2	52.4496	174	0	TGCAGGGGCAGGTGAACGTCACCACGGCGCACTCCCTGGACATCATGGGCAGCTCCTACCCTCC	TGCAGGGCCAGGTGAACGTCACGACGGCGCACTCCCTGGACATCATGGGCAGCTCCTACCCTCC	2		3	1	3	3	3	3	1	3	1	3	3	3	1	1	1	3	1	2	1	1	3	3	3	3	3	1	3	3	1	1	1		1	1	3	3	3	3	1
RGLP59895.1	2	A	2	52.4496	174	0	TGCAGGTTGCACAGCGCTCACCTGTTGCTACGAGGAGGATCGCGAGGACGAGCAGGAAGCGGCG	TGCAGGTTGCACAGCGCTCACCTGTTGCTACGAGGAGGATCGCGAGGACGAGGAGGAAGCGGCG	1		3	1	3		3	3	1	3	1	3	3	3	1	1	1	3	1	2	1	1	3	3	3	3	3	1	3	3	1	1	1		1	1	3	3	3	3	1
RGLP55184.1	2	A	2	52.7386	175	0	TGCAGGGGTCGGCACAGAGCATCTCTCATGTGTCGGTCAGTCCTCGGCCACAGCAGCAATGGAG	TGCAGGGGTCGGCACAGAGCATCTCTCATGTGTCGGCCAGTCCTCGGCGACAGCAGCAATGGAG	2		3	1	3	3	3	3	1	3	1	3	3	3	1	1	1	3	1	1	1	1	3	3	3	3	3	1	3	3	1	1	1		1	1	3	3	3	3	1
RGLP2096.1	2	A	2	53.0276	176	0	TGCAGAATTGTGTGAAATCTGATGCTTACAGGCCTCCGACAATTGCGGAGAAAATCGCCGTGAA	TGCAGAACTGTGTGAAATCTGAGACTTACAGGCCTCCGACAATTGCGGAGAAAATCGCCGTGAA	3		3	1	3	3	3	3	1	3	1	3		3	1	1	1	3	1	2	1	1	3	3	3	3	3	1	3	3	1	1	1		1	1	3	3	3	3	1
RGLP11581.1	2	A	2	53.0276	176	0	TGCAGATGACAGTTTACGTGGTGGTTTACATACAGGGTGTTATCTACTTAAACCTACCGAGATC	TGCAGATGACAGTTTACGTGGTGGTTTACATACATGGTGTTATCTACTTAAACCTACCGAGATC	1		3	1	3	3	3	3	1	3	1	3	3	3	1	1	1	3	1	2	1	1	3	3	3	3	3	1	3	3	1	1	1		1	1	3	3	3	3	1
RGLP15510.1	2	A	2	53.0276	176	0	TGCAGCACAGAATTGGTGAGACTGAATCAGTTTACCTACAGGGACGTCTCGACGGCGCCTGGCC	TGCAGCACAGAATTGGTGAGACTGAATCGGTCTACCTACAGGGACGTCTCGACGGCGCCTGGCC	2		3	1	3	3	3	3	1	3	1	3	3	3	1	1	1	3	1	2	1	1	3	3	3	3	3	1	3	3	1	1	1		1	1	3	3	3	3	1
RGLP41567.1	2	A	2	53.0276	176	0	TGCAGCTTGAGGTCGAGCAGCTTAAGCCCGAGCGGGAGGCGACGAAGGGCGATAGGCACGACGA	TGCAGCTTGAGGTCGAGCAGCTTAAGCCCGAGCGGGAGGCGACGAAGGGCGATAGGCACGACGG	1		3	1			3	3	1	3	1	3		3	1	1	1	3	1	2	1	1	3	3	3	3	3	1	3	3	1	1	1		1	1	3	3	3	3	1
RGLP47994.1	2	A	2	53.0276	176	0	TGCAGGCATGCCCTTCGTGTGCTCACAGCGCTGAACTACTTTCAGATCCCAGACCATTACCTTC	TGCAGGCATGCCCTTCGTGTGCTCACAGCGCTGAACTACTTTCAGATCCCAGACCATTACCTGC	1		3	1	3	3	3	3	1	3	1	3	3	3	1	1	1	3	1	2	1	1	3	3	3	3	3	1	3	3	1	1	1		1	1	3	3	3	3	1
RGLP53037.1	2	A	2	53.0276	176	0	TGCAGGGCACGTCACTCCTGGAGTCATCGCCCCGTCAGTGGGGTTAGAAGTCAGAAGATTCACG	TGCAGGGCACGTCACTACTGGAGTCATCGCCCCGTCAGTGGGGTTAGAAGTCAGAAGATTCACG	1		3	1	3	3	3	3	1	3	1	3	3	3	1	1	1	3	1	2	1	1	3	3	3	3	3	1	3	3	1	1	1		1	1	3	3	3	3	1
RGLP64635.1	2	A	2	53.0276	176	0	TGCAGTCTGCGCGACAGCACGTGGAGCGCAAATGGCTCGGCCAGAGCGTTCCCTTCCGCTGCCG	TGCAGTCTGCACGACAGCACGTGGAGCGCAAATGGCTCGGCCAGAGCGTTCACTCCCGCTGCCG	3	RGLC37100.PAV.1	3	1	3	3	3	3	1	3	1	3	3	3	1	1	1	3	1	2	1	1	3	3	3	3	3	1	3	3	1	1	1		1	1	3	3	3	3	1
RGLP67774.1	2	A	2	53.0276	176	0	TGCAGTTATACCAATACGGGAACTGAAGTAGTCTGATCGTGAAATCCTTTGGCACCAAGAAAAA	TGCAGTTATACCAATACGGGAACTGAAGTAGTCTGATCGTGAAATTCTTTGGCACCAAGAACAA	2		3	1	3	3	3	3	1	3	1	3	3	3	1	1	1	3	1	2	1	1	3	3	3	3	3	1	3	3	1	1	1		1	1	3	3	3	3	1
RGLP13580.1	2	A	2	53.3166	177	0	TGCAGCAAAGAACATTTTTCGTACAAAAACAATATGGACTGAGATGTGGTCGTACAAAAAGAAT	TGCAGCAAAGAACATTTTTCTTACAAAAACAATATGGACTGAGATGTGGTCGTACAAAAAGAAT	1			1	3	3	3	3	1	3	1	3	3	3	1	1	1	3	1	1	1	1	3	3	3	3	3	1	3	3	1	1	1		1	1	3	3		3	1
RGLP59156.1	2	A	2	53.3166	177	0	TGCAGGTGTAAATGTATCAAACTTGATGTACCTGCATACCAACATGACTCGGTCAAATGGATGC	TGCAGGTGTAAAGGTATCAAACTTGATGTACCTGCATACCAACATGACTCGGTCAAATGGATGC	1		3	1	3	3	3	3	1	3	1	3	3	3	1	1	1	3	1	1	1	1	3	3	3	3	3	1	3	3	1	1	1		1	1	3	3	3	3	1
RGLP67787.1	2	A	2	53.3166	177	0	TGCAGTTATATATACCACTACAATCGTCTTGTACCCTACGGGAATTGGAGGAGTCTGATCGTGA	TGCAGTTATATATACCACTACAATCGTCTTCTACCCTACGGGAACTGGAGGAGTCTGATCGTGA	2		3	1	3	3	3	3	1	3	1	3	3	3	1	1	1	3	1	1	1		3	3	3	3	3	1	3	3	1	1	1		1	1	3	3	3	3	1
RGLP9966.1	2	A	2	53.6056	178	0	TGCAGATAGGAGACTAAGGGATGGCATAAACTACCATAGAAATTGCCCCTGCAAACATGAGCGA	TGCAGATAGGAGACTAAGGCATGGCATAAACTACCATAGAAATTGCCCCTGCAAACATGAGCGA	1		3	1	3		3	3	1	3	1	3	3	3	1	1	1	3		1	1	1	3	3	3	3	3	1	3	3		1	1		1	1	3	3	3	3	1
RGLP23958.1	2	A	2	53.8946	179	0	TGCAGCCCCAACAGTGTCTTCAACCAGTTTAGATGTGTAGACGCATCTCCACGCGTCGTTCTCC	TGCAGCCCCAACAGTGTCTTCAACCAGTTTAGATGTGTAGACGCATCTCCACGCGTAGTTCTCC	1		3	1	3	3	3	3	1	3	1	3	3	3	1	1	1		1	1	1	1	3	3	3	3	3	1	3	3	1	1	1		1	1	3	3	3	3	1
RGLP24517.1	2	A	2	53.8946	179	0	TGCAGCCCGAAGTGGGGGTCCGCCGAGACAGCTTCAGCGAAAGATACAGACTGCCTGCACCTTC	TGCAGCCCGAAGTGGGGGTCCGCCGAGACAGCTTCAGCGAAAGATACAGACTGCCTGCGCCTTC	1		3	1	3	3	3	3	1	3	1	3	3	3	1	1	1	3	1	1	1	1	3	3	3			1	3	3	1	1	1		1	1	3		3	3	1
RGLP39970.1	2	A	2	54.1837	180	0	TGCAGCTGGAAAACAGGTTTGAAGATCAACTGATGCAAATCGGAGCGGAAGAGTTTAGTGGTCC	TGCAGCTGGAAAAAAGGTTTGAAGATCAACTGATGCAAATCGGAGCGGAAGAGTTTAGTGGTCC	1		3	1	3	3	3	3	1	3	1	3		3	1	1	1		1	1	1	1	3	3	3	3	3	1	3	3	1	1	1		1	1	3	3	3	3	1
RGLP47026.1	2	A	2	54.1837	180	0	TGCAGGATTTGATGTTTACAGGAGTAGCGCATGGCATGGCATGGATGCCCACGTGGTCCATGAT	TGCAGGATTTGATGTTTACAGGAGTGGCGCATGGCATGGCATGGATGCCCACGTGGTCCATGAT	1		3	1	3	3	3	3	1	3	1	3		3	1	1	1	3	1	1	1	1	3	3	3	3		1	3	3	1	1	1		1	1	3	3	3	3	1
RGLP1123.1	2	A	2	54.4727	181	0	TGCAGAAATGGAGCTCAAAGCGGCAGTCCTTGTGAGCACATTGCTCTGTCTCGCGCTCTCCCGT	TGCAGAAATGGACCTCAAAGCGGCAGTCCTTGTGAGCACATTGCTCTGCCTCGCGCTCTCCCGT	2		3	1	3	3	3	3	1	3	1	3	3	3	1	1	1	3	1	2	1	1	3	3	3	3	3	1	3	3	1	1	1		1	1	3	3	3	3	1
RGLP12892.1	2	A	2	54.4727	181	0	TGCAGATTCTTGAGGCCCCAACACGTCCCCTGATGCGACCTTCCGAGATCGGAAGAGCGGTTCA	TGCAGATTCTTGAGGCCCCAACACGTCCCCTGATGCGACCATCCGAGATCGGAAGAGCGGTTCA	1		3	1	3	3	3	3	1	3	1	3	3	3	1	1	1	3	1	2	1	1	3	3	3	3	3	1	3	3	1	1	1		1	1	3	3	3	3	1
RGLP31943.1	2	A	2	54.4727	181	0	TGCAGCGCTGCGTCAGTGTTACTACTGCATGTGGCTTTAATTGTGTAGCATTGCAGTAGACCGA	TGCAGCGCTGCGTCAGTGTTAGTACTGCATGTGGCTTTAATTGTGTAGCATTGCAGTAGACCGA	1		3	1	3	3	3	3	1	3	1	3	3	3	1	1	1	3	1	2	1	1	3	3	3	3	3	1	3	3	1	1	1		1	1	3	3	3	3	1
RGLP54350.1	2	A	2	54.4727	181	0	TGCAGGGGACCAGGACGTGCGTCGTCGTGGCGCACAGGCTCTCCACGATTCAGAAGTCCGACAT	TGCAGGGGACCAGGACGTGCGTCGTCGTCGCGCACAGGCTCTCCACGATTCAGAAGTCCGACAT	1	RGLC30848.1	3	1	3	3	3	3	1	3	1	3	3	3	1	1	1	3	1	2	1	1	3	3	3	3	3	1	3	3	1	1	1		1	1	3	3	3	3	1
RGLP61704.1	2	A	2	54.4727	181	0	TGCAGTAGCATGCTTTGAACTCGTCCATGGCTAAACGCTAGTACTCTACACGTGCTGCACCCGA	TGCAGTAGCATGCTTTGAACTCGTCCATGGCTAAACGCTAGTACTCTACACGTGCGGCACCCGA	1		3	1	3	3	3	3	1	3	1	3	3	3	1	1	1	3	1	2	1	1	3	3	3	3	3	1	3	3	1	1	1		1	1	3	3	3	3	1
RGLP67999.1	2	A	2	54.4727	181	0	TGCAGTTCACGGACAAGCGCTTCCAGCCCGTCCATGACCTCACCATCGGCGTCGAGTTCGGCGC	TGCAGTTCACCGACAAGCGCTTCCAGCCCGTCCATGACCTCACCATCGGCGTCGAGTTCGGCGC	1		3	1	3	3	3	3	1	3	1	3	3	3	1	1	1	3	1	2	1	1	3	3	3	3	3	1	3	3	1	1	1		1	1	3	3	3	3	1
RGLP50627.1	2	A	2	54.7617	182	0	TGCAGGCGTGCCACTGAGCTCACAGCAGTCGACATGTGTGCCGAGATCGGAAGAGCGGTTCAGC	TGCAGGCGTGCCACTGAGCTCACAGCAGTCGACGTGTGTGCCGAGATCGGAAGAGCGGTTCAGC	1		3	1	3	3	3	3	1	3	1	3	3	3	1	1	1	3	1	2	1	1	3	3	3	3	3	1	3	3	1	1	1		1	1	3	3	3	3	1
RGLP61565.1	2	A	2	54.7617	182	0	TGCAGTAGACGGGCGACGGCGGCTGCGGTGGGAGCACCGAGATCGGAAGAGCGGTTCAGCAGGA	TGCAGTAGACGGGCGACGGCGGCTGCGGAGGGAGCACCGAGATCGGAAGAGCGGTTCAGCAGGA	1		3	1	3	3	3	3	1	3	1	3	3	3	1	1	1	3	1	2	1	1	3	3	3	3	3	1	3	3	1	1	1		1	1	3	3	3	3	1
RGLP68417.1	2	A	2	54.7617	182	0	TGCAGTTCCTTTGCCTCTCCTGGCCGCCGCTGACTCGCCTCTACTCCGCCGCATCCACACGTAA	TGCAGTTCCTTTGCCTCTCCTGGCCGCCGCTGACTCGCCTCTATTCCGCCGCATCCATACGTAA	2		3	1	3	3		3	1	3	1	3	3	3	1	1	1	3	1	2	1	1	3	3	3	3	3	1	3	3	1	1	1		1	1	3	3	3	3	1
RGLP47695.1	2	A	2	55.0507	183	0	TGCAGGCAGCGGAGCGACGGGATGGTCCACACCTTGAGCGTCTTGTCCCAGGAGACGGAGAAGA	TGCAGGCAGCGGAGCGACGGGATGGCCCACACCTTGAGCGTCTTGTCCCAGGAGACGGAGAAGA	1		3	1	3	3	3	3	1	3	1	3	3	3	1	1	1	3	1	2	1	1	3	3	3	3	3	1	3	3	1	1	1		1	1	3	3	3	3	1
RGLP50695.1	2	A	2	56.8364	184	0	TGCAGGCGTTGATCGTGGGCGTGCTGTTATTTTCGTGAACGTGATTGTGGCTATTGTTTGTTCT	TGCAGGCGTTGATCGTGGGCGTGCTGTTATTTTCCTGAACGTGATTGTGGCTATTGTTTGTTCT	1		3	1	3	3	1	3	1	3	1	3	3	3	1	1	1	3	3	2	1	1	3	3	3	3	3	1	1	3	1	1	1		3	1	3	3	3	3	1
RGLP57136.1	2	A	2	57.1254	185	0	TGCAGGTCATTGTACGCACAAAAATTAAAATACTGGTGTTCACATACCACATAGATGCCCGAGA	TGCAGGTCATTGTACGCACAAAAATTAAAATACTGGTGTTCACATACCACGTAGATGCCCGAGA	1		3	1	3	3	1	3	1	3	1	3	3	3		1	1	3	3	3	1	1	3	3	3	3	3	1		3		1	1		3	1	3	3	3	3	1
RGLP66937.1	2	A	2	57.1254	185	0	TGCAGTGGTGTGATTCCATGTGTATGGCCTGTGAATCTTTTTAGCAGCGGTGTCAACATACGCC	TGCAGTGGTGTGATTCCATGTGTATGGCCTGTGAATCTTTTTAGCAGTGGTGTCAACATACGCC	1	RGLC38645.1	3	1	3	3	1	3	1	3	1	3	3	3	1	1	1	3	3	2	1	1	3	3	3	3	3	1	1	3	1	1	1		3	1	3	3	3	3	1
RGLP70121.1	2	A	2	57.1254	185	0	TGCAGTTTGGTACGCGTGACGCGTCGGATGTAATCAGATCTCCTTCATAAAACATTGACGCGAA	TGCAGTTTGGTACGCGTGACGCGTCGGATGTAATCAGATCTTCTTCATAAAACATTGACGCGAA	1		3	1	3	3	1	3	1	3	1	3		3	1	1	1	3	3	2	1	1	3	3	3	3	3	1	1	3	1	1	1		3	1	3	3	3	3	1
RGLP5507.1	2	A	2	57.4145	186	0	TGCAGATGCTGGGCCCGCGGGCAGAGACTTTTAGCGCCATTCCATTCCACCATCTCCGATTCCG	TGCAGATGCTGGGCCCGCGGGCAGAGACTTTTAGCGCCATTCCGTTCCACCATCTCCGATTCCG	1		3	1	3	3	1	3	1	3	1	3	3	3	1	1	1	3	3	2	1	1	3	3	3	3	3	1	1	3	1	1	1		3	1	3	3	3	3	1
RGLP13993.1	2	A	2	57.4145	186	0	TGCAGCAACCCACTACCGTCTCCAATTTCAACGACGTGCTGCGGTCTTGGACTTCGGCAACCCA	TGCAGCAACCCACTACCGTCTCCAATTTGAACGACGTGCTGCGGTCTTGGACTTCGGCAACCCA	1		3	1	3	3	1	3	1	3	1	3	3	3	1	1	1	3	3	2	1	1	3	3	3	3	3	1	1	3	1	1	1		3	1	3	3	3	3	1
RGLP34845.1	2	A	2	57.4145	186	0	TGCAGCGTGCCGATGGGGTACTTCGGCTTCTGCGGGGATTCAGACAAGGGGATCACCTGTCCCC	TGCAGCGTGGCGATGGGGTACTTCGGCTTCTGCGGGGATTCAGACAAGGGGATCACCTGTCCCC	1		3	1	3	3	1	3	1	3	1	3	3	3	1	1	1	3	3	1	1	1	3	3	3	3	3	1	1	3	1	1	1		3	1	3	3	3	3	1
RGLP65855.1	2	A	2	58.2917	187	0	TGCAGTGCCTTTGTCCTGGTCTCGTCGGAGCTGGGCTGAGCCGCGACGGCGGACATGCCGTCCA	TGCAGTGCCTTTGTCCTGGTCTCGTCGGAGCTAGGCTGCGCCGAGACGGCGGACATGCCGTCCA	3		3	1	3	3	1	3	1	3	1	3	3	3	1	1	3	3	3	2	1	1	3	3	3	3	3	1	1	3	1	1	1		3	1	3	3	3	3	1
RGLP13218.1	2	A	2	58.873	188	0	TGCAGATTTGCCGATGGGGAACTGAATCGGCCGCCGCCGCTGCCACAGGATGAGGACGAGATTC	TGCAGATTTGCCGATGGGGAACTGAATCGGCCGCCGCCGCTGCCGCAGGATGAGGACGAGATTC	1		3	1	3	3	1	3	1	3	1	3	3	3	1	1	3	3	3	2	1	1	3	3	3	3	3	1	1	3	1	1	1		3	1	3	3	3	3	1
RGLP52859.1	2	A	2	59.4544	189	0	TGCAGGGATTGAGCCATTTGTGACTCTGCATCACTTCGATCTGCCCCAGGAACTAGAGACCCTA	TGCAGGGATTGAGCCATTTGTGACGCTGCATCACTTCGATCTGCCCCAGGAACTAGAGACCATA	2	RGLCS4165	3	1	3	3	1	3	1	3	1	3	3	3	1	1	3	3	3	2	1	1	3	3	3	3	3	1	1	3		1	1		3	1	3	3	3	3	1
RGLP61442.1	2	A	2	59.4544	189	0	TGCAGTACTGCTCCGCCGCGCGAAGCCGACCTTTGCCCTGACCGCCGCCCGCTAGTCGCCTCCT	TGCAGTGCTGCTCCGCCGCGCGAAGCCGACCTTTGCCCTGACCGCCGCCCGCTAGTCGCTTCCT	2		3	1	3	3	1	3	1	3	1	3	3	3	1	1	3	3	3	1	1	1	3	3	3	3	3	1	1	3	1	1	1		3	1	3	3	3	3	1
RGLP9548.1	2	A	2	59.7435	190	0	TGCAGAGTTTCAAGTCAGACTCCTCTCCCAGTACTTAGCTTTCTCAGTAACTCTCGCAGCGCCA	TGCAGAGTTTCAAGTCAGCCTCCTCTCCCAGTACTTAGCTTTCTCAGTAACTCTCGCAGCGCCA	1		3	1	3	3	1	3	1	3	1	3	3	3	1	1	3	3	3	2	1	1	3	3	3	3	3	1	1	3	1	1	1		3	1	3	3	3	3	1
RGLP10311.1	2	A	2	59.7435	190	0	TGCAGATCAATGACGTGGCTCCGATTGTCCCGAGATCGGAAGAGCGGTTCAGCAGGAATGCCGA	TGCAGATCAATGAGGTGGCTCCGATTGTCCCGAGATCGGAAGAGCGGTTCAGCAGGAATGCCGA	1		3	1	3	3	1	3	1	3	1	3	3	3	1	1	3		3	2	1	1		3	3	3	3	1	1	3	1	1	1		3	1	3	3	3	3	1
RGLP12983.1	2	A	2	59.7435	190	0	TGCAGATTGCTCATCAGGCGTCCTTTGACGGCGCCGAGATCGGAAGAGCGGTTCAGCAGGAATG	TGCAGATTGCTCATCAGGCGCCCTTCGACGGCGCCGAGATCGGAAGAGCGGTTCAGCAGGAATG	2		3	1	3	3	1	3	1	3	1	3	3	3	1	1	3	3	3	2	1	1	3	3	3	3	3	1	1	3	1	1	1		3	1	3	3	3	3	1
RGLP40277.1	2	A	2	59.7435	190	0	TGCAGCTGGGAATGTCTTGGATGGACGGAATGCGGACGTAACGGACGATCACTACCACCGAGAT	TGCAGCTGGGAATGTCTTGGATGGACGGAATGCGGACGTAACGGACGATCACTACCGCCGAGAT	1		3	1	3	3	1	3	1	3	1	3	3	3	1	1	3	3	3	2	1	1	3	3	3	3	3	1	1	3	1	1	1		3	1	3	3	3	3	1
RGLP51916.1	2	A	2	61.2228	191	0	TGCAGGGAAGTTGACATTGTGCCGCTCTTACCTGAAAGGCTCGTCGCCGACGTGCTTGACTTCC	TGCAGGGAAGTTGACATTGTGCCGCGCTTACCTGAAAGGCTCGTCGCCGACGTGCTTGACTTCC	1		3	1	3	3	1	3	1	3	1	3	3	3	1	3	3	3	3	1	1	1	3	3	3	3	3	1	1	3	1	1	1		3	1	3	3	3	3	1
RGLP51652.1	2	A	2	61.2228	191	0	TGCAGGTTTTGTTGGCTTTCCCCGCGACACGCCGAGATCGGAAGAGCGGTTCAGCAGGAATGCC	TGCAGGCTTTGCTGGCTTTCCCAGCGACACGCCGAGATCGGAAGAGCGGTTCAGCAGGAATGCC	3		3	1	3	3	1	3	1	3	1	3	3	3	1	3	3	3	3	2	1	1	3	3	3	3	3	1	1	3	1	1	1		3	1	3	3	3	3	1
RGLP68395.1	2	A	2	61.2228	191	0	TGCAGTTCCTGGTAGTTCGCAGTGCCGAAGGCAGTGTGGCAATATTGAGATACCGTATCCATTC	TGCAGTTCCTGGTAGTTCGCAGTGCCGAAGGCAGTGTGGCAATGTTGAGATACCGTATCCATTC	1		3	1	3	3	1	3	1	3	1	3	3	3	1	3	3	3	3	2	1	1	3	3	3	3	3	1	1	3	1	1	1		3	1	3	3	3	3	1
RGLP39556.1	2	A	2	63.95	192	0	TGCAGCTGCGCCCAGCCTGGAGGACAACAGTGGTGGTTCCGCGTCATGATCGTCCCTCCTTGTG	TGCAGCTGCGCCCAGCCTGGAGGACCACAGTGGTGGTTCCGCGTCATGATCGTCCCTCCTTGTG	1		3	1	3	3	1	3	1	3	1	3	3	3	1	3	3	3	3	2	1	1	3	3	3	3	3	1	1	3	1	1	1		3	1	3	3	3	3	1
RGLP30518.1	2	A	2	64.239	193	0	TGCAGCGCCCCATGGGGTTCACGCTCGGCGGCGGCATCCACGAGCGGCACGCCCTCCTGCTCGA	TGCAGCGCCCCATGGGGTTCACGCTCGGCGGCGGCATCCACGAGCGGCACGCGCTCCTGCTCGA	1		3	1	3	3	1	3	1	3	1	3	3	3	1	3	3	3	3		1	1	3	3	3	3	3	1	1	3	1	1	1		3	1	3	3	3	3	1
RGLP45966.1	2	A	2	64.239	193	0	TGCAGGAGGTTGGCAGTGCTAGATCCTGCACAGAGCAGCCAAAGGCAGTGTCAGTTCAGAGGTC	TGCAGGAGGTTGGCAGTGCTAGATCCTGCACAGAGCAGCCAAAGGCAGCGTCAGTTCAGAGGTC	1		3	1	3	3	1	3	1	3	1	3	3	3	1	3	3	3	3	2	1	1	3	3	3	3	3	1	1	3	1	1	1		3	1	3	3	3	3	1
RGLP38077.1	2	A	2	66.9663	194	0	TGCAGCTCGGAACTGTGGCAAGCTTAAGCAGTTAAGCATCAGCGTCGCGTAACGATGATGACAG	TGCAGCTCGGAACCGTGGCAAGCTTAAGCAGTTAAGCATCAGCGTCGCGTAACGATGATGACAG	1		3	1	3	3	1	3	1	3	1	3	3	3	1	3	3	1	3	1	1	1	3	3	3	3	3	3	1	3	1	1	1		3	1	3	3	3	3	1
RGLP39128.1	2	A	2	67.5477	195	0	TGCAGCTGCAAGCAAGCCATAAGAAATGCTATCGGCAGGGCAGCAAGCATCGTATCCAAACTAA	TGCAGCTGCAAGCAAGCCATAAGAAATGCTATCGGCAGGGAAGCAAGCATCGTATCCAAACTAA	1		3	1	3	2	1	3	1	3	1	3	3	3	1	3	3	1	3	2	1	1	3	3	3	3	3	3	1	3	1	1	1		3	1	3	3	3	3	1
RGLP11717.1	2	A	2	67.8367	196	0	TGCAGATGATCGGCGAGGCCATCGCAGAGATGGGCGAGGGCGGCGGCTCGGCGGAGGCCGCCAT	TGCAGATGATCGGCGAGGCCATCGCAGAGCTGGGCGAGGGCGGCGGCTCGGCGGAGGCCGCCAT	1		3	1	3	3	1	3	1	3	1	3	3	3	1	3	3	1	3	1	1	1	3	3	3	3	3	3	1	3	1	1	1		3	1	3	3	3	3	1
RGLP34930.1	2	A	2	67.8367	196	0	TGCAGCGTGGAAAATTCACACCTCTGCCCCTAGATGTTGCGGCCAATTCCAAGCCATGCCGCCT	TGCAGCGTGGAAAAGTCGCACCTCTGCCCCTAGATGTTGCGGCCAATTCCAAGCCATGCCGCCT	2		3	1	3	3	1	3	1	3	1	3	3	3	1	3	3	1	3	1	1	1	3	3	3	3	3	3	1	3	1	1	1		3	1	3	3	3	3	1
RGLP36506.1	2	A	2	67.8367	196	0	TGCAGCTTGACTGATGGAGCCTCGTCGCCATCCCCCTCCGTGACGGATGGCGTGGTCCAGCCGT	TGCAGCTCAACTGATGGAGCCTCGTCGCCATCCCCCTCCGTGACGGATGGCGTGGTCCAGCCGT	2		3		3	3	1	3	1	3	1	3	3	3	1	3	3	1	3	1	1	1		3	3	3	3	3	1	3	1	1	1		3		3	3	3	3	1
RGLP17803.1	2	A	2	68.1257	197	0	TGCAGCAGCAAGCGCCCTCGACTCATAGCCTCCGCTGCCATCTCGGACGACGAAGCATCTGGCT	TGCAGCAGCAAGCGCCCTCGACTCATAGCCTCCGCTGCCATCTCGGACGATGAAGCATCTGGCT	1		3	1	3	3	1	3	1	3	1	3	3	3	1	3	3	1	3	2	1	1	3	3	3	3	3	3	1	3	1	1	1		3	1	3	3	3	3	1
RGLP49949.1	2	A	2	68.1257	197	0	TGCAGGCGCGGGCACCGACGACGACGACGACGCGGGCATCCCCAGGCTCGACCTCGGCGAGTCA	TGCAGGCGCGGGCACCGACGACGACGACGACGCGGGAATCCCCAGGCTCGACCTCGGCGGGTCA	2		3	1	3	3	1	3	1	3	1	3	3	3	1	3	3	1	3	2	1	1	3	3	3	3	3	3	1	3	1	1	1		3	1	3	3	3	3	1
RGLP63103.1	2	A	2	68.4148	198	0	TGCAGTCCAAGAAACCCTACCGTCTGTACGTTGCTTCGGCTGACAAAGACCGCGTTGCAGACGC	TGCAGTCCAAGAAACCCTACCGTCTGTACGTTGCTTCGGCTGACAAAGACCACGTTGCAGACGC	1		3	1	3	3	1	3	1	3	1	3	3	3	1	3	3	1	3	1	1	1	3	3	3	3	3	3	1	3	1	1	1		3	1	3	3	3	3	1
RGLP50952.1	2	A	2	68.7038	199	0	TGCAGGCTCCCGCGCTAGTTTTCGTCTCGAGTGCGCGATCCACCGCTCCTTGTGCACCATACCG	TGCAGGCTCCCGCGCTAGTTTTCGTCTCGAGTGCGTGATCCACCGCTCCTTGTGCACCATACCG	1		3	1	3	3	1	3	1	3	1	3	3	3	1	3	3	1	3	2	1	1	3	3	3	3	3	3	1	3	1	1	1		3	1	3	3	3	3	1
RGLP65157.1	2	A	2	68.7038	199	0	TGCAGTGACTTTGGGGACTATGCAAGCACGCACGGTGGTAAGAGCACGTGCCGAGATCGGAAGA	TGCAGTGACTTTGGGGACTCTGCAAACACGCACGGTGGTAAGAGCACGTGCCGAGATCGGAAGA	2		3	1	3	3	1	3	1	3	1	3	3	3	1	3	3	1	3	2	1	1	3	3	3	3	3	3	1	3	1	1	1		3	1	3	3	3	3	1
RGLP6702.1	2	A	2	69.8802	200	0	TGCAGAGACCGCGTACGTTTTCGGCGTCAGATAGATTAATTACTCCAATTACCGAGATCGGAAG	TGCAGAGACTGCGTACGTTTTCGGCGACAGATAGATTAATTACTCCAATTACCGAGATCGGAAG	2		3	1	3	3	1	3	1	3	1	3	3	1	1	3	3	1	3	2	1	1	3	3	3	3	3	3	1	3	1	1	1		3	1	3	3	3	3	1
RGLP49800.1	2	A	2	70.7574	201	0	TGCAGGCGCCGCTCTCGCTCCGCCTGACCTCCAGCTCTGGCACGAAGCTCGTCGCCAGCAACGT	TGCAGGCGCCCCTCTCGCTCCGCCTGACCTCCAGCTCTGGCATGAAGCTCGTCGCCAGCAACGT	2		3	1	3	3	1	3	1	3	1	3	3	1	1	3	3	1	3	2	1	1	3	3	3	3	3	3	1	3	1	1	1		3	1	3	3	3	3	1
RGLP727.1	2	A	2	71.0465	202	0	TGCAGAAAGAACTGTGAAGAGGAATCGATGGATTTGGCCATACATACCCGAGATCGGAAGAGCG	TGCAGCAAGAACTGTGAAGAGGAATCGATGGATTTGGCCATACATACCCGAGATCGGAAGAGCG	1		3	1	3	3	1	3	1	3	1	3	3	1	1	3	3	1	3	2	1	1	3	3	1	3	3	3	1	3	1	1	1		3	1	3	3	3	3	1
RGLP38044.1	2	A	2	71.0465	202	0	TGCAGCTCGCGTCGCGCGGGGTGGACGTGCACTACGCCGCGCCGAGATCGGAAGAGCGGTTCAG	TGCAGCTCGCGTCGCGCGGGGCGGACGTGCACTACGCCGCGCCGAGATCGGAAGAGCGGTTCAG	1		3	1	3	3	1	3	1	3	1	3	3	1	1	3	3	1	3	1	1	1	3	3	1	3	3	3	1	3	1	1	1		3	1	3	3	3	3	1
RGLP44513.1	2	A	2	71.0465	202	0	TGCAGGAGAACAACCCAGAGCAAAAAGAAAGCAGCGGAGCACTGCTCTCTAATTTAGCAGCATG	TGCAGGAGAACAACCCAGAGCAAAAAGAAAGCAGCGGAGCACTGCTCTCCAATTTAGCAGCATG	1		3	1	3	3	1	3	1	3	1	3	3	1	1	3	3	1	3	2	1	1	3	3	3	3	3	3	1	3	1	1	1		3	1	3	3	3	3	1
RGLP66037.1	2	A	2	71.0465	202	0	TGCAGTGCGTGGCCATCTCCTACAGCTTGGGGTGGCTGGACAGCGAGCACAAGCTCCTACGCGA	TGCAGTGCGTGGCCATCTCGTACAGCTTGGGGTGGCTGGACAGTGGGCACAAGCTCCTACGCGA	3		3	1	3	3	1	3	1	3	1	3	3	1	1	3	3	1	3	1	1	1	3	3	1	3	3	3	1	3	1	1	1		3	1	3	3	3	3	1
RGLP66609.1	2	A	2	71.0465	202	0	TGCAGTGGCGGTGCGCATGTAATGGTATGACGTAGAGAGTAATGACGACTGACAAGTGACGAGT	TGCAGTGGCGGTGCACATGTAATGGTATGACGTACAGAGTAATGACGACTGACAAGTGACGAGT	2		3	1	3		1	3	1	3	1	3	3	1	1	3	3		3	1	1	1	3	3	3	3	3	3	1	3	1	1	1		3	1	3	3	3	3	1
RGLP66611.1	2	A	2	71.0465	202	0	TGCAGTGGCGGTGGACATGTAGGAAATGCTGTAGAGTATAATGACGAGTCGCTTGAGAATGCTG	TGCAGTGGCGGTGGACATGTAGGAAATGCTGTAGAGTTTAATGACGAGTCGCTTGAGAATGCTG	1		3	1	3	3	1	3	1	3	1	3	3	1	1	3	3	1	3	2	1	1	3	3	3	3	3	3	1	3	1	1	1		3	1	3	3	3	3	1
RGLP9363.1	2	A	2	71.6279	203	0	TGCAGAGTGCAGACGAAGATGGAACAGTTGGATATTTTCGTTCCTCCCCCCGCTGAAGCTTCTG	TGCAGAGTGCAGACGAAGATGGAACAGTTGGATATTTTCGTTCCTCCCCCCGTTGAAGCTTCTG	1		3	1	3	3	1	3	1	3	1	3	3	1	1	3	3	1	3	2	1	1	3	3	1	3	3	3	1	3	1	1	1		3	1	3	3	3	3	1
RGLP43845.1	2	A	2	71.6279	203	0	TGCAGGACCAGCTGGTCGGCGGTCAGTTCCCTGGAGTTGGTGATCTTCCTCGTCTTTATCTCGC	TGCAGGACCAGCTGGTCGGCGGTCAGTTCCCTGGAGTTGCTGATCTTCCTCGTCTTTATCTCGC	1		3		3	3	1	3	1	3	1	3	3	1	1	3	3	1	3	1	1	1	3	3	1	3	3	3	1	3	1	1	1		3	1	3	3	3	3	1
RGLP60679.1	2	A	2	72.2092	204	0	TGCAGTAAGTATAGATAGAAATGTTAGTTTTGAAGAATAAAATCCAACTGTTTAAGCTGAATAT	TGCAGTAAGTATAGATAGAAATGTTAGTTTTGAAGAATAAAATCCAACTGTTTAAGCCAAATAT	2		3	1	3	3	1	3	1	3	1	3		1	1	3	3		3	2		1	3	3	3	3	3	3	1	3	1	1	1		3	1	3	3	3	3	1
RGLP60813.1	2	A	2	72.7906	205	0	TGCAGTAATGTGCTACTGCCACAAGGTATCGTTCCTTGCCAGTTTGGCAGAGGAGGCGTACTGA	TGCAGTAATGTGCTACTGCCACAAGGTATCGTTCCTTGCCAGTTTGGCAGAGGAGGCGAACTGA	1		3	1	3	3	1	3	1	3	1	3	3	1	1	3	3	1	3	2	1	1	3	3	3	3	3	3	1	3	1	1	1		3	1	3	3	3	3	1
RGLP32640.1	2	A	2	73.9671	206	0	TGCAGCGGCATGGGCAGCTGCACCGAGATCCACGTCAAGTACGTCGCGATCACGGCTTCGGACG	TGCAGCGGCATCGGCAGCTGCACCGAGATCCACGTCAAGTACGTCGCGATCACGGCTTCGGACG	1		3	1	3	3	1	3	1	3	1	3	3	1	1	3	3	1	3	1	1	1	3	3	3	3	3	3	1	3	1	1	1		3	1	1	3	3	3	1
RGLP50329.1	2	A	2	73.9671	206	0	TGCAGGCGGCGTGACCTTTTCTCCCTCAGAGTTGCACTGAGATCTTGTCGCCACGCTTTCTCTG	TGCAGGCGGCGTGACCTTTTCTCCCTCAGAGTTGCACTGAGATCCTGTCGCCACGTTTTCTCTG	2		3	1	3	3	1	3	1	3	1	3	3	1	1	3	3	1	3	3	1	1	3	3	3	3	3	3	1	3	1	1	1		3	1	1	3	3	3	1
RGLP19070.1	2	A	2	75.1436	207	0	TGCAGCAGCTGGCTGTTTGGTTGGGTTGGGTGGGGCTATCAAAATTCGATTTCGCCTCTTTACA	TGCAGCAGCTGGCTGTTTGGTTGGGTTGGGTGGGGCTATCAAAATTCGATTTCGCCGCTTTACA	1		1	1	3	3	1	3	1	3	1	3	3	1	1	3	3	1	3	2	1	1	3	3	3	3	3	3	1	3	1	1	1		3	1	1	3	3	3	1
RGLP5783.1	2	A	2	76.0208	208	0	TGCAGACGGCGGGCACTGCTTTGAATATGTGTTGGACCTGGGCTTCAGTTTGCTTGCAAGCTAA	TGCAGACGGCGGGCACTGCTTTGAATATGTGTTGGACCTGGGCTTCATTTTGCTTACAAGCTAC	3		1	1	3	3	1	3	1	3	1	3	3	1	1	3	3	1	3	2	1	1	3	3	3	3	3	3	1	3	1	1	1		3	1	1	3	3	3	1
RGLP12712.1	2	A	2	76.0208	208	0	TGCAGATTCAGATTCAGATGTTATGTTAACTAGTGCCGCCGCAGAACAGTCGATGGGTAGCCAC	TGCAGATTCAGATTCAGATGCTATGTTAACTAGTGCCGCCGCAGAACAGTCGATGGGTAGCCAC	1		1	1	3	3	1	3	1	3	1	3	3	1	1	3	3	1	3	2	1	1	3	3	3	3	3	3	1	3	1	1	1		3	1	1	3	3	3	1
RGLP19136.1	2	A	2	76.0208	208	0	TGCAGCAGCTTGACCAGTTACTGTTGATTGCTAGCTTGTTCCCTTGTGCCCGAGATCGGAAGAG	TGCAGCAGCTTGACCACTTACTGTTGATTGCTAGCTTGTTCCCTTGTGCCCGAGATCGGAAGAG	1		1	1	3	3	1	3	1	3	1	3	3	1	1	3	3	1	3	2	1	1	3	3	1	3	3	3	1	3	1	1	1		3	1	1	3	3	3	1
RGLP58246.1	2	A	2	76.0208	208	0	TGCAGGTGATATGACTGGGGTCTTTGTTTACGACGTATTCAGCACGCAACCGCCGATTTGACTG	TGCAGGTGATATGACTGGGGTCTTAGTTTACGACGTACTCAGCACGCAACCGCCGATTTGACTG	2		1	1	3	3	1	3	1	3	1	3	3	1	1	3	3	1	3	1	1	1	3	3	1	3	3	3	1	3	1	1	1		3	1	1	3	3	3	1
RGLP67545.1	2	A	2	76.0208	208	0	TGCAGTTAACCCGTATCTCTACGTACCACGATACGACATTTTCTGCACACCGAGATCGGAAGAG	TGCAGTTAACCCGTATGTCTACGTACCACGATACGACATTTTCTGGACACCGAGATCGGAAGAG	2		1	1	3	3	1	3	1	3	1	3	3	1	1	3	3	1	3	2	1		3	3	1	3	3	3	1	3	1	1	1		3	1	1	3	3	3	1
RGLP67975.1	2	A	2	76.0208	208	0	TGCAGTTCACAGAATCTGAGCAGTAGCCAAAGGAACGTGTAGTTGAACTTGAGTCACTGCCGAG	TGCAGTTCACAGAATCTGAGCAGTAGCCAAAGGAACGTGTAGTTGAACTTGAGTCAGTGCCGAG	1		1	1	3	3	1	3	1	3	1	3	3	1	1	3	3	1	3	2	1	1	3	3	3	3	3	3	1	3	1	1	1		3	1	1	3	3	3	1
RGLP37229.1	2	A	2	77.5001	209	0	TGCAGCTCCCGCGCCTCCGCCTCGCGGGCCCCATCTCCCCGAGATCGGAAGAGCGGTTCAGCAG	TGCAGCTCCCGCGACTCCGCCTCGCGGGCCCCATCTCCCCGAGATCGGAAGAGCGGTTCAGCAG	1		1	1	3	3	3	3	1	3	1	3	3	1	1	3	3	1	3	2	1	1	3	3	1	3	3	3	1	3	1	1	1		3	1	1	3	3	3	1
RGLP279.1	2	A	2	78.9794	210	0	TGCAGAAAAGATATGACACGAAAGGGAGCGCCACATCTCGTTCAGTTCACGCGCTGATCGACAT	TGCAGAAAAGATATGACACGAAAGGGAGCGCCACATCTCGTTCAGTTCACGCGCTGATCGACAC	1		1	1	3	3	3	3	1	3	1	3	3	1	1	3	3	1	3	2	1	1	3	3	1	3	3	2	1	3	1	3	3		3	1	1	3	3	3	1
RGLP863.1	2	A	2	78.9794	210	0	TGCAGAAAGGCGAGTAGTAGTGGGAAAGAACGGAAAAAAGCTTGGGACAGGTGTAGTGCGGATA	TGCAGAAAGGCGAGTAGTAGTGGGAAAGAATGGAAAAAAGCTTGGGACAGGTGTAGTGCGGATA	1		1	1	3	3	3	3	1	3	1	3	3	1	1	3	3	1	3	2	1	1	3	3	1	3	3	3	1	3	1	3	3		3	1	1	3	3	3	1
RGLP9037.1	2	A	2	78.9794	210	0	TGCAGAGGTTCTACATCTACCCCGTGGACGGAGACACCAACCACGTGTACCCGTGGGCGGCGAG	TGCAGAGGTTCTACATCTACCCCGTGGACGGCGACACCAACCACGTGTACCCGTGGGCGGCGAG	1		1	1	3	3	3	3	1	3	1	3	3	1	1	3	3	1	3	2	1	1	3	3	1	3	3	3	1	3	1	3	3		3	1	1	3	3	3	1
RGLP31667.1	2	A	2	78.9794	210	0	TGCAGCGCGTCGCATGAGGGCGGCAGGAGCTCAATGCCGAGATCGGAAGAGCGGTTCAGCAGGA	TGCAGCGCGTCGCATGAGGGCGGCAGGAGCGCAATGCCGAGATCGGAAGAGCGGTTCAGCAGGA	1		1	1	3	3	3	3	1	3	1	3	3	1	1	3	3	1	3	2	1	1	3	3	1	3	3	3	1	3	1	3	3		3	1	1	3	3	3	1
RGLP36023.1	2	A	2	78.9794	210	0	TGCAGCTAGCGGATCCAGCCCCTCGAACCGAGATCGGAAGAGCGGTTCAGCAGGAATGCCGAGA	TGCAGCTAGCGGATCCAGCCCCTCGAGCCGAGATCGGAAGAGCGGTTCAGCAGGAATGCCGAGA	1		1	1	3	3	3	3	1	3	1	3	3	1	1	3	3		3	2	1	1	3	3	1	3	3	3	1	3	1	3	3		3	1	1	3	3	3	1
RGLP40633.1	2	A	2	78.9794	210	0	TGCAGCTGTGATGTACTAGGGAAGAAGGAAATACTGATTGCTACGTCACAGCACCAGGTTCATG	TGCAGCTGTGATGTACTAGGGAAGAAGGAAATACTGATTGCTACCTCACAGCACCAGGTTCACG	2		1	1	3	3	3	3	1	3	1	3	3	1	1	3	3	1	3	2	1	1	3	3	1	3	3	3	1	3	1	3	3		3	1	1	3	3	3	1
RGLP11464.1	2	A	2	82.0281	211	0	TGCAGATCTTGTCTACCCAATCAGACGCGTGACCTAAGCTAATCTTACCCATCAGCGCCCACAC	TGCAGATCTTGTCTACCCAATCAGACGCATGACCTAAGCTAATCTTACCCATCAGCGCCCACAC	1				3	3	3	3	1	3	1	3	1	1	1	3	3		3	1	1	1	3	3	1	3	3	3	1		1	3	3		3		1	3	3	3	1
RGLP23537.1	2	A	2	82.0281	211	0	TGCAGCCTAAGGCAGTAGCATATATCTACAGCAGCATTTTAATTCCTGCTACCGAGATCGGAAG	TGCAGCCCAAGGCAGTAGCATATATCTACAGCAGCATTTTAATTCCTGCTACCGAGATCGGAAG	1		3	1	3	3	3	3	1	3	1	3	1	1	1	3	3	1	3	2	1	1	3	3	1	3	3	3	1	1	1	3	3		3	1	1	3	3	3	1
RGLP42166.1	2	A	2	82.0281	211	0	TGCAGGAAAAAAAACTCGCTCTACTTTTCTCTGGGAGAGATCTCAGTAAATATTGGCCCCGTTT	TGCAGGAAAAAAAACTCGCTCTACTTTTCTCTGCGAGAGATCTCAGTAAATATTGGCCCCGTTT	1		3	1	3	3	3	3	1	3	1	3	1	1	1	3	3	1	3	2	1	1	3	3	1	3	3	3	1	1	1	3	3		3	1	1	3	3	3	1
RGLP64196.1	2	A	2	82.0281	211	0	TGCAGTCGGTCGGGCCAAAGACCGTAATGGTACCGTGGGCCATCCCGAAACAGGAAGGACCAAA	TGCAGTCGGTCGGGCCAAACACCGTAATGGTACCGTGGGCCATCCCGAAACAGGAAGGACCAAA	1		3	1	3	3	3	3	1	3	1	3	1	1	1	3	3	1	3	2	1	1	3	3	1	3	3	3	1	1	1	3	3		3	1	1	3	3	3	1
RGLP16188.1	2	A	2	82.3172	212	0	TGCAGCACCGCCTGGCAGAGTATGGGCCCGTGAGGTCCCGAGATCGGAAGAGCGGTTCAGCAGG	TGCAGCGCCGCCTGGCAGAGTATGGGCCCGTGAGGTCCCGAGATCGGAAGAGCGGTTCAGCAGG	1		3	1	3	3	3	3	1	3	1	3	1	1	1	3	3	1	3	2	1	1	3	3	1	3	3	3	1	1	1	3	3		3	1	1	3	3	3	1
RGLP37427.1	2	A	2	82.3172	212	0	TGCAGCTCCGTCCATTGCGTACGACTGAAGGGCACGGGGGCGTGCCATGATTGGTTCGCCGAGA	TGCAGCTCCGTCCATTGCGTACGACTGAAAGGCACGGGGGCGTGCCATGATTGGTTCGCCGAGA	1		3	1	3	3	3	3	1	3	1	3	1	1	1	3	3	1	3	2	1	1	3	3	1	3	3	3	1	1	1	3	3		3	1	1	3	3	3	1
RGLP38410.1	2	A	2	82.3172	212	0	TGCAGCTCTATTTCGGCCTCCAAAAGCTGCGTACTGCGAACCATTAGCTTCTTCCAGATCCAAT	TGCAGCTTTATTTCGGCCTGCAAAAGCTGCGTACTGCGAACCATTGGCTTCTTCCAGATCCAAT	3		3	1	3	3	3	3	1	3	1	3	1	1	1	3	3	1	3	2	1	1	3	3	1	3	3	3	1	1	1	3	3		3	1	1	3	3	3	1
RGLP18388.1	2	A	2	83.1943	213	0	TGCAGCAGCCCTGCCCGTTGTGTAGAAACTTGTTATGTAACCCATGCCTGTAAAACCAACCGCC	TGCAGCAGCCCTGCCCGTTGTGTAGAAACTTGTTATGTAACCCATGACTGTAAAACCAACTGCC	2		3	1	3	3	3	3	1	3	1	3	1	1	1	3	3	1	3	2	1	1	3	3	1	3	3	3	1	1	1	3	3		3	1	1	3	3	3	1
RGLP65299.1	2	A	2	83.1943	213	0	TGCAGTGATAGCTAAAGTAATGACAAGAATTCTTTCTTTCTCATCTGCTTCTTCCGAGATCGGA	TGCAGTGGTAGCTAAAGTAATGACAAGAATTCTTTCTTTCTCATCTGCTTCTTCCGAGATCGGA	1		3	1	3	3	3	3	1	3	1	3	1	1	1	3	3	1	3	2	1	1	3	3	1	3	3	3	1	1	1	3	3		3	1	1	3	3	3	1
RGLP68267.1	2	A	2	83.1943	213	0	TGCAGTTCCCGTCTGGCTGTGTCTTTGTTGGTGATCACCAACGGGAGATCACGCCGTGCCGACC	TGCAGTTCCCGTCTGGCTGTGTCTTTATTGGTGATCACCAACGGGAGATCACGCCGTGCCGAGA	3		3	1	3	3	3	3		3	1	3	1		1	3	3	1	3	3	1	1	3	3	1	3	3	3	1	1	1	3	3		3	1	1	3	3	3	1
RGLP2798.1	2	A	2	83.7757	214	0	TGCAGAAGCTCGCCGAGTTGCTGCTCCCCTGTGGCGGGTTCCTCCTTGGCTGCGATCGCCGAGA	TGCAGAAGCTCGCCGAGCTGCTGCTCCCCTGCGGCGGGTTCCTCCTTGGCTGCGATCGCCGAGA	2		3	1	3	3	3	3	1	3	1	3	1	1	1	3	3		3	2	1	1	3	3	1	3	3	3	1	1	1	3	3		3	1	1	3	3	3	1
RGLP11075.1	2	A	2	83.7757	214	0	TGCAGATCGGACAGAACTTGCTCCATCCCCGTCACATCCGAGATCGGAAGAGCGGTTCAGCAGG	TGCAGATCGGACAGGACTTGCTCCATCCCAGACACATCCGAGATCGGAAGAGCGGTTCAGCAGG	3		3	1	3	3	3	3	1	3	1	3	1	1	1	3	3	1	3	2	1	1	3	3	1	3	3	3	1	1	1	3	3		3	1	1	3	3	3	1
RGLP50697.1	2	A	2	83.7757	214	0	TGCAGGCGTTGCAGGGGCTCTACGGGCTGCTTCACCCGAGATCGGAAGAGCGGTTCAGCAGGAA	TGCAGGCGTTGCAGGGGCTCTATGGGTTGCTTCACCCGAGATCGGAAGAGCGGTTCAGCAGGAA	2		3	1	3	3	3	3	1	3	1	3	1	1	1	3	3	1	3	2	1	1	3	3	1	3	3	3	1	1	1	3	3		3	1	1	3	3	3	1
RGLP2099.1	2	A	2	84.6529	215	0	TGCAGAACTTAAGTGGCTGTGGCCGTTATTCTAGGCGTCCACGTGCGTTGGATGTCGGATTAAC	TGCAGAACTTAAGTGGCTGTGGCCGTTATTCTAGGGGTCCACGTGCGTTGGATGTCGGATTAAC	1		3	1	3	3	3	3	1	3	1	3	1	1	1	3	3	1	3	1	1	1	3	3	1	3	3	3	1	1	1	3	3		3	1	1	3	3	3	1
RGLP35083.1	2	A	2	88.3566	216	0	TGCAGCGTGTAGCATCGGCAGTTGGAAACCTGCGCTGCTCAGAGCACCACTGACGGTTAAATTG	TGCAGCGTGTAGCATCGACAGTTGGAAACCTGCGCTGCTCAGAGCACCACTGACGGTTAAATTG	1		3	1	3	3	3	3	1	3	1	3	1	1	1	3	3	1	1	1	1	1	3	3	1	3	3	3	1	1	1	3	3		3	1	1	3	3	3	1
RGLP58490.1	2	A	2	88.3566	216	0	TGCAGGTGCGAGTATTCAATTGGGTGGCTATCCCTAGAAAACACGACAAACAGGATCAGTCTCC	TGCAGGTGCGAGTATTCAATTGGATGGCTATCCCTAGAAAACACGACAAACAGGATCAGTCTCC	1		3	1	3	3	3	3	1	3	1	3	1	1	1	3	3	1	1	1	1	1	3	3	1	3	3	3	1	1	1	3	3		3	1	1	3	3	3	1
RGLP4467.1	2	A	2	89.2338	217	0	TGCAGACAGAGGCGGCTCGCGCTCACGGTGTGCCGCCGAGGAAGCACGGTCCGAGATCGGAAGA	TGCAGACAGAGGCGCCCCGCGCTCACGGTGTGCCGCCGAGGAAGCACGGTCCGAGATCGGAAGA	2		3	1	3	3	3	3	1	3	1	3	1	1	1	3	3	1	1	1	1	1	3	3	1	3	3	3	1	1	1	3	3		3	1	1	3	3	3	1
RGLP30207.1	2	A	2	89.2338	217	0	TGCAGCGCATCGGCATCGGCCTCGCGCTGTCCGCGGGCGCCATGGCGTACGCGGCATCGGTCGA	TGCAGCGCATCGGCATCGGCCTCGCGCTGTCTGCGGGCGCCATGGCGTACGCGGCATCGGTCGA	1		3	1	3	3	3	3	1	3	1	3		1	1	3	3	1	1	1	1	1	3	3	1	3	3	3	1	1	1	3	3		3	1	1	3	3	3	1
RGLP60182.1	2	A	2	89.2338	217	0	TGCAGGTTTAGTACCACGGGGCAGAGAAACGCAGGCAACGGAAACCTCAAGGGCTAACGTGCAA	TGCAGGTTTAGTACCACGGGGCAGAGAAACACAGGCAACGGAAACCTCAAGGGCTAACGTGCAA	1		3	1	3	3	3	3	1	3	1	3	1	1	1	3	2	1	1	1	1	1	3	3	1	3	3	3	1	1	1	3	3		3	1	1	3	3	3	1
RGLP33941.1	2	A	2	89.8152	218	0	TGCAGCGGTCGCGGCTTCGGATGTCCAGCGCCGCCACGACGGTGAGCAGGAGGTCCTCCGAGAT	TGCAGCGGTCGCGGCTTCGGATGTCCAGCGCCGCCACGACGGTGAGAAGGAGGTCGTCCGAGAT	2		3	1	3	3	3	3	1	3	1	3	1	1	1	3	3	1	1	1	1	1	3	3	1	3	3	3	1	1	1	3	3		3	1	1	3	3	3	1
RGLP59268.1	2	A	2	89.8152	218	0	TGCAGGTGTGGAGGATGTGGGATCTCATAGAGACTCCACTCAAGGATAGATTCACTTACCAATG	TGCAGGTGTGGAGGATGTGGGATCTCATAGAGACTCCACTCAAGGATAGATTTACTTACCAATA	2		3	1	3		3	3	1	3	1	3	1	1	1	3	3	1	1	1	1	1	3	3	1	3	3	3	1	1	1	3	3		3	1	1	3	3	3	1
RGLP63209.1	2	A	2	90.1042	219	0	TGCAGTCCAGCATCAGGTCGCGGAGCGTCACGAACTCGTAGTGGTACCCCGACGACGACGAGCC	TGCAGTCCAGCATCAGGTCGCGCAGCGTCACGAACTCGTAGTGGTACCCCGACGACGACGACCC	2		3	1	3	3	3	3	1	3	1	3	1	1	1	3	3	1	1	1	1	1	3	3	1	3	3	3	1	1	1	3	3		3	1	1	3	3	3	1
RGLP33414.1	2	A	2	91.5835	220	0	TGCAGCGGGGAGAAGGAAGCGGGGCAGTTGGCCGAGATCGGAAGAGCGGTTCAGCAGGAATGCC	TGCAGCGGGAAGAAGGAAGCGGGGCCGTTGGCCGAGATCGGAAGAGCGGTTCAGCAGGAATGCC	2		3	1	3	3	3	1	1	3	1	3	1	1	1	3	3	1	1	1	1	1	3	3	1	3	3	3	1	1	1	3	3		3	1	1	3	3	3	1
RGLP42238.1	2	A	2	91.5835	220	0	TGCAGGAACAGCGTCGATGATCTTGCACATGTGCAGAGAATTTCATGAGAGGCCATGTTGCTGT	TGCAGGAAAAGCGTCGATGATCTTGCACATGTGCAGAGAATTTCATGAGAGGCCATGTTGCTGT	1		3	1	3	3	3	1	1	3	1	3	1	1	1	3	3		1	1	1	1	3	3	1	3	3	3	1	1		3	3		3	1	1	3	3	3	1
RGLP60984.1	2	A	2	91.5835	220	0	TGCAGTACAGCACACGGATAGGAAGGAACAGGGATATAGATGACACCATGCTATCGTGTCGTAC	TGCAGTACAGCACACGGATAGGAAGGAACAGGGATATAGATGACACCATGCTCTCGTGTCGTAC	1		3	1	3	3	3	1	1	3	1	3	1	1	1	3	3	1	1	1	1	1	3	3	1	3	3	3	1	1	1	3	3		3	1	1	3	3	3	1
RGLP3017.1	2	A	2	92.1649	221	0	TGCAGAAGGCTTCTCGGATGAAGTTTGATCACGTCCAGATAGGCGATCGGGAAAGGCGCTTGAT	TGCAGAAGGCTTCTCGGATGAAGTTTGATCACGTCCAGATAGGCGATCGGGAAAGGCGCTTAAT	1		3	1	3	3	3	1	1	3	1	3	3	1	1	3	3	1	1	1	1	1	3	3	1	3	3	3	1	1	1	3	3		3	1	1	3	3	3	1
RGLP65622.1	2	A	2	93.0421	222	0	TGCAGTGCAGGGTATGTGATGAATGGATTCCAGTGCAGGACACATAACACAGCCGAGATCGGAA	TGCAGTGCAGGGTATGTGATGAATGGATTCCAGTGCAGGGCACATAACACAGCCGAGATCGGAA	1		3	1	3	3	3	1	1	3	1	3	3	1	1	3	3	1	1	1	1	3	3	3	1	3	3	3	1	1	1	3	3		3	1	1	3	3	3	1
RGLP6763.1	2	A	2	95.1379	223	0	TGCAGAGACGTGGGCAGAGCAAAACCGTCGGTGAGGTAAACGAGGTTGACACACCTGAGCTGAA	TGCAGGGACGTGGGCAGAGCAAAACCGTCGGCGAGGTAAACGAGGTTGACACACCTGAGCTGAA	2		3	1	3	3	3	1	1	3	1	3	3	1	1	3	3	1	1	1	1	3	3	3	1	3	3	3	1	1	1	3	3		3	1	3	3	3	3	1
RGLP20287.1	2	A	2	95.427	224	0	TGCAGCATAACCCATTCGGACGGACGCGTCCGAGATCGGAAGAGCGGTTCAGCAGGAATGCCGA	TGCAGCATAACTCATTCGGACGGACGCGTCCGAGATCGGAAGAGCGGTTCAGCAGGAATGCCGA	1		3	1	3	3	3	1	1	3	1	3	3	1	1	3	3	1	1	1	1	3	3	3	1	3	3	3	1	1	1	3	3		3	1	3	3	3	3	1
RGLP43392.1	2	A	2	95.427	224	0	TGCAGGAATGCTGCGCACGTTCCACGTGTCCGCACGGCTGAGTTCGGACGGATGGGCTAGATCT	TGCAGGAATGCTGCGCACGTTCCGCGTGTCCGCACGGCTGAGTTCGGACGGATGGGCTAGATCT	1		3	1	3	3	3	1	1	3	1	3	3	1	1	3	3	1	1	1	1	3	3	3	1	3	3	3	1	1	1	3	3		3	1	3	3	3	3	1
RGLP63107.1	2	A	2	95.427	224	0	TGCAGTCCAAGCAGGCTCCTCCTCCTCATGGTCAACCAAGGCCCCTCCACACGGCACGAAAGGA	TGCAGTCCAAGCAGGTTCCTCCTCCTCATGGTCAACCAACGCCCCTCCACATGGCACGAAAGGA	3		3	1	3	3	3	1	1	3	1	3	3	1	1	3	3	1	1	1	1	3	3	3	1	3	3	3	1	1	1	3	3		3	1	3	3	3	3	1
RGLP16434.1	2	A	2	95.716	225	0	TGCAGCACCTTCCGCACGCCCGCCTCGCCCTCCACCGCCAGCGAGTACAGCACCGAGATCGGAA	TGCAGCATCTTCCGCACGCCTGCCTCGCCGTCCACCGCCAGCGAGTACAGCACCGAGATCGGAA	3		3	1	3	3	3	1	1	3	1	3	3	1	1	3	3	1	1	1	1	3	3	3	1	3	3	3	1	1	1	3	3		3	3	3	3	3	3	1
RGLP47686.1	2	A	2	95.716	225	0	TGCAGGCAGCCTTGTCCTCCCATCTCTCAAATCTCTCACCATTAGCAAATGTGGCATAACAGGG	TGCAGGCAGCCTTGTCCTCCCATCTCTCACATCTCTCATCATTAGCGAATGTGGCATAACAGGG	3		3	1	3	3	3	1	1	3	1	3		1	1	3	3		1	1	1	3	3	3	1	3	3	3	1	1	1	3	3		3	3	3	3	3	3	1
RGLP54040.1	2	A	2	95.716	225	0	TGCAGGGCTCCACGCCCTTCCATGCCTCAAGAGGTTGAAGATAACGTTTTGTGAGGGCATCTCA	TGCAGGGCTCCACGCCCTTCCATGCCTCAAGAGGTTGAAGATATCGTTTTGTCTGGGCATCTCA	3	RGLC30692.1	3	1	3	3	3	1	1	3	1	3	3	1	1	3	3	1	1	1	1	3	3	3	1	3	3	3	1	1	1	3	3		3	3	3	3	3	3	1
RGLP64720.1	2	A	2	95.716	225	0	TGCAGTCTGTACCCTCACCCACTTAGCGCCGCGGCGTGCCGTCTCTGGCCGCGGGCTCGATTCG	TGCAGTCTGTACCCTCACCCACTTAGCGCCGCGGCGTGCCGTCTGTGGCCGCGGGCTCGATTCG	1		3	1	3	3	3	1	1	3	1	3	3	1	1	3	3	1	1	1	1	3	3	3	1	3	3	3	1	1	1	3	3		3	3	3	3	3	3	1
RGLP65738.1	2	A	2	95.716	225	0	TGCAGTGCCAGTGCGTTGTCCTTGTCCATTGGCACGGCACGACGCCCGCACTGTTCTTTTGGTT	TGCAGTGCCAGTGCGTTGTCCTTGTCCATTGGCACGGCACGACGCCCGCATTGTTCTTTTGGTT	1		3	1	3	3	3	1	1	3	1	3	3	1	1	3	3	1	1	1	1	3	3	3	1	3	3	3	1	1	1	3	3		3	3	3	3	3	3	1
RGLP64321.1	2	A	2	96.5932	226	0	TGCAGTCGTTTACCATGGCCAGCGCCTGCCGAGATCGGAAGAGCGGTTCAGCAGGAATGCCGAG	TGCAGTCGTTCACCATGGCCAGCGCCTGCCGAGATCGGAAGAGCGGTTCAGCAGGAATGCCGAG	1		3	1	3	3	3	1	1	3	1	3	3	1	1	3	3	1	1	1	1	3	3	3	1	3	3	3	1	1	1	3	3		3	3	3	3	3	3	1
RGLP13350.1	2	A	2	97.1746	227	0	TGCAGCCAAAAAAAAATACAACGAGAACAAACCATAGCCATCAGATTCTGATTGGCAGGGAGAA	TGCAGCAAAAAAAAAATACAAAGAGAACAAACCATAGCCATCAGATTCTGATTGGCAGGGAGAA	2		3	1	3	3	3	1	1	3	1	3		1	1	3	3	1	1	1	1	3	3	3	1	3	3	3	1	1	1	3	3		3	3	3	3	3	3	3
RGLP32018.1	2	A	2	98.0517	228	0	TGCAGCGCTTTTGCTGTCCCTCGGGCAGAAGCTGCCCGTCGGGGCCCAGGGCCACGTCGCAGGC	TGCAGCGCTTCTGCTGTCCCTCGGGCAGCAGCTGCCCGTCGGGGCCCAGGGCCACGTCGCAGGC	2		3	1	3	3	3	1	1	3	1	3	3	1	1	3	1	1	1	1	1	3	3	3	1	3	3	3	1	1	1	3	3		3	1	3	3	3	3	3
RGLP56169.1	2	A	2	98.0517	228	0	TGCAGGTAATTGGTCATCTCGAAATTGAAAGTCGCAGTGACGTTCTCCGTCATGTATCTCGACG	TGCAGGTAATTGGTCATCTCGAAATTAAAAGTCGCCGTGACGTTCTCCGTCATGTATCTGGACG	3		3	1	3	3	3	1	1	3	1	3	3	1	1	3	1	1	1	1	1	3	3	3	1	3	3	3	1	1	1	3	3		3	1	3	3	3	3	3
RGLP44224.1	2	A	2	98.6331	229	0	TGCAGGACGGATGGCGATATGGTGGGCGATCATCTATTTTTTTCGCGCGCTTTAGTTGGTGAGC	TGCAGGACGGATGGCGATATGGTGGGCGATCATCTATTTTTTTCGCGCGCTTTAGTTGTTGAGC	1		3	1	3	3	3	1	1	3	1	3	3	1	1	3	1	1	1	1	1	3	3	3	1	3	3	3	1	1	1	3	3		3	1	3	3	3	3	3
RGLP45733.1	2	A	2	98.6331	229	0	TGCAGGAGGCGTTACTGTTACGAGTCGGAAAAATGGTCGAGAGGCCGCCGAGATCGGAAGAGCG	TGCAGGAGGCGTTACTGTTGCGAGTCGGAAAAATGGTCGAGAGGCCGCCGAGATCGGAAGAGCG	1		3	1	3	3	3	1	1	3	1	3	3	1	1	3	1	1	1	1	1	3	3	3	1	3	3	3	1	1	1	3	3		3	1	3	3	3	3	3
RGLP1537.1	2	A	2	101.043	230	0	TGCAGAACATGCTGTCGACGGCGAACCGCGCGAGCTCGGACACGGGCAGGATGCGCGGGGCGAG	TGCAGAACATGCTGTGGACAGCGAACCGCGCGAGCTCGGACACGGGCAGGATGCGCGGGGCGAG	2		3	1	3	3	3	1	1	3	1	3	3	1	1	3	1	1	1	1	1	3	3	3	1	3	3	3	3	1	1	3	3		3	1	3	3	3	3	3
RGLP27813.1	2	A	2	101.92	231	0	TGCAGCCTGAGCAGCACGTCCAGCAGGTCCTCGTCATCGGCGCGGCTGCACACTCCGAGATCGG	TGCAGCCTGAGCAGCACGTCCAGCAGGTCCTCGTCATCGGCACGGCTGCACACTCCGAGATCGG	1		3	1	3	3	3	1	1	3	1	3	3	1	1	3	1	1	1	1	1	3	3	3	1	3	3	3	3	1	1	3	3		3	1	3	3	3	3	3
RGLP47450.1	2	A	2	101.92	231	0	TGCAGGCACGCGTGTGTTCTTAGCTTGTCTGAACCTGCACGCCCGCTCGACGGAGCCGAGATCG	TGCAGGCACGCGTGTGTTCTTAGCTTGTCTGAACCTGCACGCCCGCTGGACGGAGCCGAGATCG	1		3	1	3	3	3	1	1	3	1	3	3	1	1	3	1	1	1	1	1	3	3	3	1	3	3	3	3	1	1	3	3		3	1	3	3	3	3	3
RGLP65210.1	2	A	2	101.92	231	0	TGCAGTGAGCGGACGCTGCCTCCAGCCCTCGAACTCGCCACCCTCTTGATCGGCAAGTCCCGCC	TGCAGTGAGCGGGCGCTGCCTCCATCCCTCGAACTCGCCACCCTCTTGATCGACAAGTCCCGCC	3		3	1	3	3	3	1	1	3	1	3	3	1	1	3	1	1	1	1	1	3	3	3	1	3	3	3	3	1	1	3	3		3	1	3	3	3	3	3
RGLP26690.1	2	A	2	102.209	232	0	TGCAGCCGTAGAAACCCCTGCTAGGCAAAGTTTTTTTTTCCTGCTTCAGCCAACCCACTGGTTA	TGCAGCCGTAGAAACCCCTCCTAGGCAAAGTTTTTTTTTCCTGCTTCAGCCAACCCACTGGTTA	1		3	1	3	3	3	1	1	3	1	3	3	1	1	3	1	1	1	1	1	3	3	3	1	3	3	3	3	1	1	3	3		3	1	3	3	3	3	3
RGLP58145.1	2	A	2	102.498	233	0	TGCAGGTGACGGAAGGGAGGCGGCGGAGATGAGGATAGAGGGGGGGTTGATGCAGCAGGAGGAG	TGCAGGTGACGGAAGGGAGGCAGCGGAGATGAGGACAGAGGGGGGGTTGATGCAGCAGGAGGAG	2	RGLC32937.1	3	1	3	3	3	1	1	3	1	3	3	1	1	3	1	1	1	1	1	3	3	3	1	3	3	3	3	1	1	3	3		3	1	3	3	3	3	3
RGLP18563.1	2	A	2	102.787	234	0	TGCAGCAGCGAGCACGGGTGTACGAACAGCGTCGAGGCCGACACCGACTCCTCGTCGGAGCTCC	TGCAGCAGCGAGCATGGGTGCACGAACAGCGTCGAGGCCGACACCGACTCCTCGTCGGAGCTCC	2		3	1	3	3	3	1	1	3	1	3	3	1	1	3	1	1	1	1	1	3	3	3	1	3	3	3	3	1	1	3	3		3	1	3	3	3	3	3
RGLP17389.1	2	A	2	103.368	235	0	TGCAGCAGACGCGAGTACGCCCCCTCCGAGATCGGAAGAGCGGTTCAGCAGGAATGCCGAGACC	TGCAGCAGCCGCGAGTACGCCCCCTCCGAGATCGGAAGAGCGGTTCAGCAGGAATGCCGAGACC	1		3	1	3	3	3	1	1	3	1	3	3	1	1	3	1		1	1	1	3	3	3	1	3	3	3	3	1	1	3	3		3	1	3	3	3	3	3
RGLP40025.1	2	A	2	103.368	235	0	TGCAGCTGGACGAGTACGTGCGTGTGTGACTATTTCACGGGAGTTGTTGTCAGAGCCTGCCGAG	TGCAGCTGGATGAGTACGTGCGCGTGTGACTATTTCACGGGAGTTGTTGTCAGAGCCTGCCGAG	2		3	1	3	3	3	1	1	3	1	3	3	1	1	3	1	1	1	1	1	3	3	3	1	3	3	3	3	1	1	3	3		3	1	3	3	3	3	3
RGLP66235.1	2	A	2	103.368	235	0	TGCAGTGCTTTCTTTAAGATGTATACGATCGGGCGCCCGTGCGTAGCGTAGCCTGGTCAGTGAT	TGCAGTGCTTTCTTTAAGATGTATACGATCGGGCGCCCGTGCGTAGCGTAGCCTGGTCAGTGGT	1		3		3	3	3	1	1	3	1	3	3	1	1	3	1	1	1	1	1	3	3	3	1	3	3	3	3	1	1	3	3		3	1	3	3	3	3	3
RGLP7608.1	2	A	2	104.246	236	0	TGCAGAGCCTCAGGGCACTCGTTGGGCGCCTGGTGAATCGGAGGCCTGGTGGGGGGCAGGATGC	TGCAGAGCCTCAGGGCACTCGTTGGGCGCTTGGTGAATCGGAGGCCTGGTGGGGAGCAGGATGC	2		3	1	3	3	3	1	1	3	1	3	3	1	1	3	1	1	1	1	1	3	3	3	1	3	3	3	3	1	1	3	3		3	1	3	3	3	3	3
RGLP9317.1	2	A	2	104.246	236	0	TGCAGAGTGAAGGTGTATGAGATGAGTACTTGTTTTTTCAGTTTAAGATAAGGACAAACCTGAA	TGCAGAGTGAAGGTGTATGAGATGAGTACTTGTTTTTTCAGTTTAAGATAAGGACAAACCTGAG	1	RGLC5794.1	3	1	3	3	3	1	1	3	1	3	3	1	1	3	1	1	1	1	1	3	3	3	1	3	3	3	3	1	1	3	3		3	1	3	3	3	3	3
RGLP16257.1	2	A	2	104.246	236	0	TGCAGCACCGTGAACCGCACGGAGACCGAGGTGACCGCGATGTCCGCCAACTGCTCCGCCTACT	TGCAGCACCGTGAACCGCACGGAGACCGAGGTGACCGCGATGTCCTCCAACTGCTCCACCTACT	2	RGLC10464.1	3	1	3	3	3	1	1	3	1	3	3	1	1	3	1	1	1	1	1	3	3	3	1	3	3	3	3	1	1	3	3		3	1	3	3	3	3	3
RGLP19027.1	2	A	2	104.246	236	0	TGCAGCAGCTGCGGCGTCAGGCCGCCCAACACCGACCCCTTCCCGAGATCGGAAGAGCGGTTCA	TGCAGCAGCTGCGGCGTCAGGCTGCCCAACACCGAGCCCTTCCCGAGATCGGAAGAGCGGTTCA	2		3	1	3	3	3	1	1	3	1	3	3	1	1	3	1	1	1	1	1	3	3	3	1	3	3	3	3	1	1	3	3		3	1	3	3	3	3	3
RGLP25749.1	2	A	2	104.246	236	0	TGCAGCCTCCCTACTCTTCCGTCCTCCGCCGCTTGCAGAGACGGCAGCCGAGATCGGAAGAGCG	TGCAGCCGCCCTACTCTTCCGTCCTCCGCCGCTTGCAGAGACGGCAGCCGAGATCGGAAGAGCG	1		3	1	3	3	3		1	3	1	3	3	1	1	3	1		1	1	1	3	3	3	1	3	3	3	3	1	1	3	3		3		3	3	3	3	3
RGLP44433.1	2	A	2	104.246	236	0	TGCAGGACTGCACTTTCGTCAGGGAGACCTTCACCGCCATCAGCGTAAACAACTGCCCCGAGAT	TGCAGGACTGCACCTTCGTCAGGGAGACCTTCACCGCCATCAGCGTAAACAACTGCCCCGAGAT	1		3	1	3	3	3	1	1	3	1	3	3	1	1	3	1	1	1	1	1	3	3	3	1	3	3	3	3	1	1	3	3		3	1	3	3	3	3	3
RGLP47472.1	2	A	2	104.246	236	0	TGCAGGCATGGTTTCTGGAAGAAACGGTAGCACGAACGGCGGAAGGGCGGAAAGGAGGAGTAAA	TGCAGGCACGGTTTCTGGAAGAAACGGTAGCACGAACGGCGGAAGGGCGGAAAGGAGGAGTAAA	1		3	1	3	3	3	1	1	3	1	3	3	1	1	3	1	1	1	1	1	3	3	3	1	3	3	3	3	1	1	3	3		3	1	3	3	3	3	3
RGLP50699.1	2	A	2	104.246	236	0	TGCAGGCGTTGCGTGGCCTCGGGATCAGCGCTCGGCTCGTGCAGCTCGAGCCGAGATCGGAAGA	TGCAGGCGTTGGGTGGCCTCGGGATCAGCGCTCGGCTCGTGCAGCTCGAGCCGAGATCGGAAGA	1		3	1	3	3	3	1	1	3	1	3	3	1	1	3	1	1	1	1	1	3	3	3	1	3	3	3	3	1	1	3	3		3	1	3	3	3	3	3
RGLP52773.1	2	A	2	104.246	236	0	TGCAGGGATGCGCTGGAGGATTGCTACGCCAAGCTCACCGAGATCGGAAGAGCGGTTCAGCAGG	TGCAGGGATGCGCTGGAGGAATGCTACGCCAAGCTCACCGAGATCGGAAGAGCGGTTCAGCAGG	1		3	1	3	3	3	1	1	3	1	3	3	1	1	3	1	1	1	1	1	3	3	3	1	3	3	3	3	1	1	3	3		3	1	3	3	3	3	3
RGLP53577.1	2	A	2	104.246	236	0	TGCAGGGCGAAGAAGAAAGTGCAGCAGCAGGACAACAGCAGAGGCCGTCATCCCATGTTTCAGG	TGCAGGGCGAAGAAGAAAGTGCAGCAGCAGGACAACAGCAGAGGCCGTCACCCCATGTTTCAGG	1		3	1	3	3	3	1	1	3	1	3	3	1	1	3	1	1	1	1	1	3	3	3	1	3	3	3	3	1	1	3	3		3	1	3	3	3	3	3
RGLP57990.1	2	A	2	104.246	236	0	TGCAGGTGTTCCAGGTCTCGGCGCCGCTGCTATGGCCGCTCAACCTCTGGCTGCCGCTCGCCCG	TGCAGGTGTTCCAGGTCTCGGCGCCCCTGCTATGGCCGCTCAACCTCTGGCTGCCGCTCGCCCG	1		3	1	3	3	3	1	1	3	1	3	3	1	1	3	1	1	1	1	1	3	3	3	1	3	3	3	3	1	1	3	3		3	1	3	3	3	3	3
RGLP69380.1	2	A	2	104.246	236	0	TGCAGTTGTACATCAACAAAGATAAATGCGCATTCAACAATTTGTACCGTCATGATGTCTCCGA	TGCAGTTGTACATCAACAAAGATAAATGCGCATTCAACAACTCGTACCGTCATGATGTCTCCGA	2		3	1	3	3	3	1	1	3	1	3	3	1	1	3	1	1	1	1	1	3	3	3	1	3	3	3	3	1	1	3	3		3	1	3	3	3	3	3
RGLP18965.1	2	A	2	104.535	237	0	TGCAGCAGCTCGCCGCCCCGCGACCTGGGCCTCTCCGTGACCTCCAGCCCACATCGATTCGCTG	TGCAGCAGCTCGCCGCCCCGCGACTTGGGCCTCTCCGTGACCTCCAGCCCACATCGATTCGCTG	1		3	1	3	3	3	1	1	3	1	3	3	1	1	3	1	1	1	1	1	3	3	3	1	3	3	3	3	1	1	3	3		3	1	3	3	3	3	3
RGLP22543.1	2	A	2	104.535	237	0	TGCAGCCACTACCGTAGGCAGTCTTAGATAGTGTTTGGAAAGAGCCTCACAAATACCAAGCTCG	TGCAGCCACTACAGTAGGCAGTCTTAGATAGTGTTCGGAAAGAGCCTCACAAATACCAAGCTCG	2		3	1	3	3	3	1	1	3	1	3		1	1	3	1	1	1	1	1	3	3	3	1	3	3	3	3	1	1	3	3		3	1	3	3	3	3	3
RGLP38113.1	2	A	2	104.535	237	0	TGCAGCTCGGCCCATATGGCACTCTTCAGAGCCTCGACGAAAATCACTTTGGGAAACGATGAGA	TGCAGCTCGGCCCATATGGCACTCTTCAGAGCCTGGACGAAAATCACTTTGGGAAACGATGAGA	1		3	1	3	3	3	1	1	3	1	3		1	1	3	1	1	1	1	1	3		3	1	3	3	3	3	1	1	3	3			1	3	3	3	3	3
RGLP39513.1	2	A	2	104.535	237	0	TGCAGCTGCGACGCCGTCGGTACAGCAAGCATGCACACCGAGATCGGAAGAGCGGTTCAGCAGG	TGCAGCTGCGACGCCCTCGGTACAGCATGCATGCACACCGAGATCGGAAGAGCGGTTCAGCAGG	2		3	1	3	3	3	1	1	3	1	3	3	1	1	3	1	1	1	1	1	3	3	3	1	3	3	3	3	1	1	3	3		3	1	3	3	3	3	3
RGLP53999.1	2	A	2	104.535	237	0	TGCAGGGCGTGTCTCGTGTTCGTCCCGTAGCGGTTGTGTCCTCTCCATCGTGTTCCTCTTGACC	TGCAGGGCGTGTCTCGGGTTCGTCCCGTAGTGGTTGCGTCCTCTCCATCGTGTTCCTCTTGACC	3		3	1	3	3	3	1	1	3	1	3	3	1	1	3	1	1	1	1	1	3	3	3	1	3	3	3	3	1		3	3		3	1	3	3	3	3	3
RGLP53290.1	2	A	2	105.116	238	0	TGCAGGGCCAGGCGCGCGCATCAAGCTGTGCAGCGGCGACGGGCGTGCAGCAGCGCGACAGCTG	TGCAGGGCCAGGCGCGCGCAGCAAGCTGTGCAGCGGCGACGGGCGTGCAGCAGCGCGGCAGCTG	2		3	1	3	3	3	1	1	3	1	3		1	1	3	1	1	1	1	1	3	3	3	3	3	3	3	3	1	1	3	3		3	1	3	3	3	3	3
RGLP20798.1	2	A	2	106.595	239	0	TGCAGCATCGGCTGTAGAGTTGACGAGCTCGCTAATGTTGGTAGGCGGCACAGCACTGCTAGAG	TGCAGCATCGGCTGTAGAGTTGACAAACTCGCTAATGTTGGTAGGCTGCACAGCACTGCTAGAG	3		3	1	3	3	3	1	1	3	1	3	3	1	1	3	1	1	1	1	1	3	3	3	3	3	3	3	3	1	1	3	3		2	1	3	3	3	3	3
RGLP1645.1	2	A	2	106.884	240	0	TGCAGAACCCCCGCGGACAACCTGGGTGTGACTGGCAGCAGCCTCCACCCTACCATTGGGGCCC	TGCAGAACCCCCGCGGACAACCTGGGTGTGACTGGCAGCAGCCTCCACCCTACCATTCGGGCCC	1		3	1	3	3	3	1	1	3	1	3	3	1	1	3	1	1	1	1	1	3	3	3	3	3	3	3	3	1	1	3	3		2	1	3	3	3	3	3
RGLP19056.1	2	A	2	106.884	240	0	TGCAGCAGCTGCTTGCTGCTGCTGTTGCTCTCCGCGGCCTCGCCGAGATCGGAAGAGCGGTTCA	TGCAGCAGCTGCTTGCTGCTGCTGTTGCTCTCCGCGGCTTCGCCGAGATCGGAAGAGCGGTTCA	1		3	1	3	3	3	1	1	3	1	3	3	1	1	3	1	1	1	1	1	3	3	3	3	3	3	3	3	1	1	3	3		2	1	3	3	3	3	3
RGLP52276.1	2	A	2	106.884	240	0	TGCAGGGAGAAGCCAGTCCAGGTGAGGCGGCACCGAGATCGGAAGAGCGGTTCAGCAGGAATGC	TGCAGGGAGAACCCAGTCCAGGTGAGGCGGCACCGAGATCGGAAGAGCGGTTCAGCAGGAATGC	1		3	1	3	3	3	1	1	3	1	3	3	1	1	3	1	1	1	1	1	3	3	3	3	3	3	3	3	1	1	3	3		2	1	3	3	3	3	3
RGLP55232.1	2	A	2	106.884	240	0	TGCAGGGGTGCGACGCGTCGGTGATGCTGATGGCGTCGAACGGGGACGACGAGAGCCACAGCGG	TGCAGGGGTGCGACGCGTCTGTGATGCTGATGGCGTCGAACGGCGACGACGAGAGCCACAGCGG	2		3	1	3	3	3	1	1	3	1	3	3	1	1	3	1	1	1	1	1	3	3	3	3	3	3	3	3	1	1	3	3		2	1	3	3	3	3	3
RGLP61413.1	2	A	2	106.884	240	0	TGCAGTACTCGACCTGACGTTGTGACGTCGACTTGGTTCGGTTTGCTTTGGTTGCACCACCATA	TGCAGTACTCGACTTGACGTTGTGACGTCGACTTGGTTCGGTTTGCTTTGGTTGCACCACCATA	1		3	1	3	3	3	1	1	3	1	3	3	1	1	3	1		1	1	1	3	3	3	3	3	3	3	3	1	1	3	3		2	1	3	3	3	3	3
RGLP54309.1	2	A	2	107.173	241	0	TGCAGGGGAAGCTTGACGATGGGAAGAAAGTTGCGGTGAAGCAGCTGAGCGTGGGCAAGTCCGA	TGCAGGGTAAGCTTGACGATGGGAAGAAAGTAGCGGTGAAGCAGCTGAGCGTGGGCAAGTCCGA	2		3	1	3	3	3	1	1	3	1	3	3	1	1	3	1	1	1	1	1	3	3	3	3	3	3	3	3	1	1	3	3		2	1	3	3	3	3	3
RGLP60390.1	2	A	2	107.173	241	0	TGCAGTAAAAAACACATGGCAGGTACAATATGCAAGAAGGCCTCCGAGATCGGAAGAGCGGTTC	TGCAGTAAAAAACACATGGCAGGTACAATATGCAAGGAGGCCTCCGAGATCGGAAGAGCGGTTC	1		3	1	3	3	3	1	1	3	1	3	3	1	1	3	1	1	1	1	1	3	3	3	3	3	3	3	3	1	1	3	3		2	1	3	3	3	3	3
RGLP7951.1	2	A	2	107.462	242	0	TGCAGAGCTGATCAAGTAAATCATCCGTGTGTTTCGCAAGAAGCCTGACCGTATCCATGAAGAT	TGCAGAGCTGATCAAGTAAATCATCCGTGTGTTTCGCAAGAAGCCTGACTGTATCCATGAAGAT	1		3	1	3	3	3	1	1	3	1	3	3	1	1	3	1	1	1	1	1	3	3	3	3	3	3	3	3	1	1	3	3		2	1	3	3	3	3	3
RGLP9293.1	2	A	2	107.462	242	0	TGCAGAGTCTCTGCACAAAGTACAGAGGAAACTCTGTTTCTGCACTTCTGAATTTTTTTGGGGG	TGCAGAGTCTCTGCACAAAGTACAGAGGAAACTCTCTTTCTGCACTTCTTAATTTTTTTGGGGG	2		3	1	3	3	3	1	1		1	3	3	1	1	3	1	1	1	1	1	3	3	3	3	3	3	3	3	1	1	3	3		2	1	3	3	3	3	3
RGLP58157.1	2	A	2	107.462	242	0	TGCAGGTGACTTCTCGTCTCGTACGTGGTGGACACAGGCCCGTTCGTGGCCGAGATCGGAAGAG	TGCAGGTGACTTCTCGTCTCGTACGTGGTGGACACAGGCCCGTTGGTGTCCGAGATCGGAAGAG	2		3	1	3	3	3	1	1	3	1	3	3	1	1	3	1	1	1	1	1	3	3	3	3	3	3	3	3	1	1	3	3		2	1	3	3	3	3	3
RGLP13222.1	2	A	2	110.837	243	0	TGCAGATTTGCGCCAACCCCAATCCCCGACGCTATATATTCGCCGCCCCGAGATCGGAAGAGCG	TGCAGATTTGGGCCAACCCCAATCCCCGACGCTATATATTCGCCGCCCCGAGATCGGAAGAGCG	1		3	1	3	3	3	1	1	3	1	3	1	1	1	3	1	1	1	1	1	1	3	3	3	3	3	3	3	1	1	3	1		3	2	3	3	3	3	3
RGLP52799.1	2	A	2	110.837	243	0	TGCAGGGATGGCATGGCCGCGGTGGGTTCGTGTGCTGCTGCGCGCGACACGACGCCGAGATCGG	TGCAGGGATGGCATGGCCGCGGTGGGTTTGTGTGCTGCTGCGCGCGACACGACGCCGAGATCGG	1		3	1	3	3	3	1	1	3	1	3	1	1	1	3	1	1	1	1	1	1	3	3	3	3	3	3	3	1	1	3	1		3	2	3	3	3	3	3
RGLP54551.1	2	A	2	110.837	243	0	TGCAGGTGATGTCGGCGGAGAAACTCGTATGGTGATCGACCGAGATCGGAAGAGCGGTTCAGCA	TGCAGGGGATGTCGGCGGAGAAACTCGTATGGTGATCGACCGAGATCGGAAGAGCGGTTCAGCA	1		3	1	3	3	3	1	1	3	1	3	1	1	1	3	1	1	1	1	1	1	3	3	3	3	3	3	3	1	1	3	1		3	2	3	3	3	3	3
RGLP10127.1	2	A	2	111.126	244	0	TGCAGATATGACGCAAACTGCTTTGTTTGCTTCTCCGAGATCGGAAGAGCGGTTCAGCAGGAAT	TGCAGATATGATGCAGACTGCTTTGTTTGCTTCTCCGAGATCGGAAGAGCGGTTCAGCAGGAAT	2		3	1	3	3	3	1	1	3	1	3	1	1	1	3	1		1	1	1	1	3	3	3	3	3	3	3	1	1	3	1		3	2	3	3	3	3	3
RGLP20294.1	2	A	2	112.605	245	0	TGCAGCATAACTGGATTACCTTCACAGGATCAGCCTCGCAGGACCGAGATCGGAAGAGCGGTTC	TGCAGCATAACTGGGTTACCTTCACTGGATCAGCCTCGCAGGACCGAGATCGGAAGAGCGGTTC	2		3	1	3	3	3	1	1	3	1	3	1	1	1	1	1	1	1	3	1	1	3	3	3	3	3	3	3	1	1	3	1		3	2	3	3	3	3	3
RGLP27588.1	2	A	2	112.605	245	0	TGCAGCCTCGCCTGCTTGGCCTCGGTGCTCTGGTAAGCGGTAATCTCCTCCGAGATCGGAAGAG	TGCAGCCTCGCTTGCTTGGCCTCGGTGCTCTGGTAAGCGGCAATCTCCTCCGAGATCGGAAGAG	2		3	1	3	3	3	1	1	3	1	3	1	1	1	1	1	1	1	3	1	1	3	3	3	3	3	3	3	1	1	3	1		3	2	3	3	3	3	3
RGLP31582.1	2	A	2	112.605	245	0	TGCAGCGCGGGCCCGTCGCTCGTATATATCCCGAGATCGGAAGAGCGGTTCAGCAGGAATGCCG	TGCAGCGCGGGCCCGTCGCACGTATATATCCCGAGATCGGAAGAGCGGTTCAGCAGGAATGCCG	1		3	1	3	3	3	1	1	3	1	3	1	1	1	1	1	1	1	3	1	1	3	3	3	3	3	3	3	1	1	3	1		3	2	3	3	3	3	3
RGLP43930.1	2	A	2	112.605	245	0	TGCAGGACCGCCCAGTCATCCTTGGAAATCGTGAGTCTCCCGAGCTTCATCCGCTGCCGAGATC	TGCAGGACCGCCCAGTCATCCTTGGACATCGTGAGTCTCCCGAGCTTCATCCGCTGCCGAGATC	1		3	1	3	3	3	1	1	3	1	3	1	1	1	1	1	1	1	3	1	1	3	3	3	3	3	3	3	1	1	3	1		3	2	3	3	3	3	3
RGLP46974.1	2	A	2	112.605	245	0	TGCAGGATTGTGTTCTAAAAATTAACCAGCTTCGGTGGAGACTGCCGCAAGAAGCACTCACAGT	TGCAGGATTGTGTTCTAAAAATTAACCAGCTTCGGTGGAGACTGCCGCAAGAAGCCCTCACAGT	1	RGLC26571.1	3	1	3	3	3	1	1	3	1	3	1	1	1	1	1	1	1	3	1	1	3	3	3	3	3	3	3	1	1	3	1		3	2	3	3	3	3	3
RGLP58975.1	2	A	2	112.605	245	0	TGCAGGTGGGCCTGCCAGAACCACATGACAGTCTCCCACACATGGATCGACACGTGGCCCCTGA	TGCAGGTGGGCCTGCCAGAACCACTTGACAGTCTCCCACACATGGATCGACACGTGGCACCTGA	2		3	1	3	3	3	1	1	3	1	3	1	1	1	1	1	1	1	3	1	1	3	3	3	3	3	3	3	1	1	3	1		3	2	3	3	3	3	3
RGLP608.1	2	A	2	113.186	246	0	TGCAGAAACGGATGGTGCACGAAGCGAGTTCCGAGATCGGAAGAGCGGTTCAGCAGGAATGCCG	TGCAGAAACGGATGGTGCACGAAGCGAGTCCCGAGATCGGAAGAGCGGTTCAGCAGGAATGCCG	1		3	1	3	3	3	1	3	3	1	3	1	1	1	1	1	1	1	3	1	1	3	3	3	3	3	3	3	1	1	3	1		3	2	3	3	3	3	3
RGLP4809.1	2	A	2	113.186	246	0	TGCAGACCACCTGCCTGCGGTCGCTGCACTACAAAGGCGGACTTCCTCCTCCCGAGATCGGAAG	TGCAGACCACCTGCCTGCGGTCGCTGCACTACAAAGGCGGCCTTCCTCCTCCCGAGATCGGAAG	1		3	1	3	3	3	1	3	3	1	3	1	1	1	1	1	1	1	3	1	1	3	3	3	3	3	3	3	1	1	3	1		3	2	3	3	3	3	3
RGLP9908.1	2	A	2	113.768	247	0	TGCAGATAGAGCACGAAACCAGACGCAGACTCTCGGCGGAGGGCATGACGTTGGCGCCACCTCC	TGCAGATAGAGCACGAAACCAGATGCAGCCTCTCGGCGGAGGGCATGACGTTGGCGCCACCTCC	2		3	1	3	3	3	1	3	3	1	3	1	1	1	1	1	1	1	3	1	1	3	3	3	3	3	3	3	1	1	3	1		3	3	3	3	3	3	3
RGLP19052.1	2	A	2	113.768	247	0	TGCAGCAGCTGCTTCCCGTCGCCGTCCAGCCAGATCTTCCTCGGCACCGTCTGCACGCCGAGAT	TGCAGTAGCTGCTTCCCGTTGCCGTCCAGCCAGATCTTCCTCGGCACCGTCTGCACGCCGAGAT	2		3	1	3	3	3	1	3	3	1	3	1	1	1	1	1	1	1	3	1	1	3	3	3	3	3	3	3	1	1	3	1		3	2	3	3	3	3	3
RGLP48051.1	2	A	2	113.768	247	0	TGCAGGCATTGGTGTCATCCTCCAACTTGAAGACAATGAACACTGTCAGCAACTGCATGTTTCG	TGCAGGCATTGGTGTCATCCTCCAACTTGAAGACAATGGACACTGTCAGCAACTGCATGTTTCG	1		3	1	3	3	3	1	3	3	1	3	1	1	1	1	1	1	1	3	1	1	3	3	3	3	3	3	3	1	1	3	1		3	2	3	3	3	3	3
RGLP65844.1	2	A	2	114.349	248	0	TGCAGTGCCTGGCGGCGCACCTCTGGCGGTGCATCACCAAGGCGCGTGGGCTCGACGCCGAGAT	TGCAGTGCCTGGCGGCGCACCTCTGGCGGTGCATCACCAAGGCGCGAGGGCTCGACGCCGAGAT	1		3	1	3	3	3	1	3	3	1	3	1	1	1	1	1	1	1	3	1	1	3	3	3	3	3	3	3	1	1	3	1		3	2	3	3	3	3	3
RGLP27812.1	2	A	2	115.828	249	0	TGCAGCCTGAGCAGCACGTCCAACAGGTCCTCGTCATCGGTGCTGCCGAGATCGGAAGAGCGGT	TGCAGCCTGAGCAGCACGTCCAGCAGGTCCTCGTCATCGGTGCTGCCGAGATCGGAAGAGCGGT	1		3	1	3	3	3	1	3	3	1	3	1	1	1	1	1	1	1	3	1	1	3	3	3	3	3	3	3	1	1	3	1		3	2	3	3	3	3	3
RGLP38335.1	2	A	2	115.828	249	0	TGCAGCTCGTGTTTCGCGTCCTCTAGCTCTCTTCTCGCCGAGATCGGAAGAGCGGTTCAGCAGG	TGCAGCTCGTGTTTCGCGTCCTCTAGTTCTCTTCTCGCCGAGATCGGAAGAGCGGTTCAGCAGG	1		3	1	3	3	3	1	3	3	1	3	1	1	1	1	1	1	1	3	1	1	3	3	3	3	3	3	3	1	1	3	1		3	2	3	3	3	3	3
RGLP10535.1	2	A	2	116.117	250	0	TGCAGATCCAAAATAATATTACTGGTTATCTCCAAGAAGCTGAATGGTCCCATAAGAATTACAA	TGCAGATCCAAAATAATGTTACTGGTTATCTCCAAGAAGCTGAATGGTCCCATAAGAATTACAA	1		3	1	3	3	3	1	3	3	1	3	1	1	1		1	1	1	3	1	1	3	3	3	3	3	3	3	1	1	3	1		3	3	3	3	3	3	3
RGLP35057.1	2	A	2	116.406	251	0	TGCAGCGTGGTGCTGCTATCGCCTTCGTCACACTGCCCGTGCTCCGAGATCGGAAGAGCGGTTC	TGCAGCGTGGTGCTGCTATCTCCTTCGTCCCACTGCCCGTGCTCCGAGATCGGAAGAGCGGTTC	2		3	1	3	3	3	1	3	3	1	3	1	1	1	1	1	1	1	3	1	1	3	3	3	3	3	3	3	1	1	3	1		3	2	3	3	3	3	3
RGLP35656.2	2	A	2	116.406	251	0	TGCAGCTACCAAGTACCTCTCATTGGTCAGAAGACAAGCCCCCGTCCAAGTGCTAGTGCTCGAG	TGCAGCTGCCAAGTACCTCTCATTGGTCAGAAGACAAGCCCCCGTCCAAGTGCTAGTGCTCGAG	1		3	1	3	3	3	1	3	3	1	3	1	1	1	1	1	1	1	3	1	1	3	3	3	3	3	3	3	1	1	3	1		3	2	3	3	3	3	3
RGLP47522.1	2	A	2	116.406	251	0	TGCAGGCACTGGACGCCGCGCCGACCTTCCTACACGACCTGCGATCCAGCGACGTGTTCCTCGA	TGCAGGCGCTGGACGCCGCGCCGACCTTCCTCCATGACCTGCGATCCAGCGACGTGTTCCTCGA	3		3	1	3	3	3	1	3	3	1	3	1	1	1	1	1	1	1	3	1	1	3	3	3	3	3	3	3	1	1	3	1		3	2	3	3	3	3	3
RGLP63900.1	2	A	2	116.406	251	0	TGCAGTCGAGGAGGGGCTTGGTACGAGGCGGCGACTTGAGGAGCACGCGGATGTACTCCTGCGC	TGCAGTCGAGGAGGGGCTTGGTACGAGGCGGCGACTTGAGGAGCACGCGGATGTACTCGTGCGC	1		3	1	3	3	3	1	3	3	1	3	1	1	1	1	1	1	1	3	1	1	3	3	3	3	3	3		1	1	3	1		3	1	3	3	3	3	3
RGLP10142.1	2	A	2	116.695	252	0	TGCAGATATGGCAACTTCCATGGGGATTGACAAGGGAAGCTGCTTGCCGAGATCGGAAGAGCGG	TGCAGATATGGCAACTTCCATGGGGATTGACAAAGGAAGCTGCTTGCCGAGATCGGAAGAGCGG	1		3	1	3	3	3	1	3	3	1	3	1	1	1	1	1	1	1	3	1	1	3	3	3	3	3	3	3	1	1	3	1		3	2	3	3	3	3	3
RGLP2215.1	2	A	2	117.872	253	0	TGCAGAAGAACAGAGGCGAATATGTTGTTGTTTCAGACTTTCAGTCAGTGAAATGGTGATTTGG	TGCAGAAGAACAGAGGCGAATATGTTGTTGTTTCAGACTTTCAGTCAGTCAAATGGTGATTTGG	1		3	1	3	3	3	1	3	3	1	3	1	1	1	1	1	1	1	3	1		3	3	3		3	1	3	1	1	3	1		3	2	3	3	3	3	3
RGLP57121.1	2	A	2	117.872	253	0	TGCAGGTCATGGGGGTGGCGCTGCTCTGCGTCAGCCCGATGCCTGACGAGCGACCAACCATGAA	TGCAGGTCATGGGCGTGGCGCTGCTCTGCGTCAGCCCGATGCCTGACGAGCGACCAACCATGAA	1		3	1	3	3	3	1	3	3	1	3	1	1	1	1	1	1	1	3	1	1	3	3	3	3	3	1	3	1	1	3	1		3	2	3	3	3	3	3
RGLP35496.1	2	A	2	119.048	254	0	TGCAGCTAAGGGCGCATGGTCACTGGTGTACAGCACAATCAGAGACTTGGCTTACCCGAGATCG	TGCAGCTAAGGGCGCATGGTCACTGGTGTACAGCACAATCAGAGACTTAGCTTACCCGAGATCG	1		3	1	3	3	3	1	3	3	1	3	1	1	1	1	1	1	1	3	1	1	3	3	3	1	3	1	3	1	1	3	1		3	2	3	3	3	3	3
RGLP8098.1	2	A	3	0	255	0	TGCAGAGGAAGGCGTGACTTCACGGACCATGTCCATGGAATTTTTCACCGAGATCGGAAGAGCG	TGCAGAGGAAGGCGTGACTTCACGGACCATGACCACGGAATTTTTCACCGAGATCGGAAGAGCG	2		3	1	1	3	3	1	1	1	3	3	1	3	3	1	3	3	3	1	1	1	3	3	1	1	3	1	3	3	1	3	3		1	3	1	1	1	3	3
RGLP32224.1	2	A	3	0	255	0	TGCAGCGGAGAAGGGGCGACCGCGGTGCGACGCCCACGCCGCTGCCGAATGCTTCGTCCTCGAC	TGCAGCGGAGAATGGGCGACCGCGGTGCGACGCCCACGCCGCTGCCGAATGCTTCGTCATCGAC	2		3	1	1	3	3	1	1	1	3	3	1	3		1	3	3	3	1	1	1	3	3	1	1	3	1	3	3	1	3	3		1	3	1	1	1	3	3
RGLP36882.1	2	A	3	0	255	0	TGCAGCTCCAAACAATCAGGACACACAGGTTCAGAACTATCATCAGTGTATGTGTATCTTAGAG	TGCAGCTCCAAACAATCAGGACACACAGGTTCAGAACTATCATCGGTGTATGTGTATCTTAGAG	1	RGLC20673.1	3	1	1	3	3	1	1	1	3	3	1	3	3	1	3	3	3	1	1	1	3	3	1	1	3	1	3	3	1	3	3		1	3	1	1	1	3	3
RGLP64035.1	2	A	3	0	255	0	TGCAGTCGCGACTTCCCTGGGACAAAGAGGTCCTCGCGTGGAACTGCCGAGATCGGAAGAGCGG	TGCAGTCGCGACTTCCCTGGGACGAAGAGGTCCTCGCGTGGAACTGCCGAGATCGGAAGAGCGG	1		3	1	1	3	3	1	1	1	3	3	1	3	3	1	3	3	3	1	1	1	3	3	1	1	3	1	3	3	1	3	3		1	3	1	1	1	3	3
RGLP13397.1	2	A	3	0.289	256	0	TGCAGCAAAAATGGTTTTGATCACTCACTCAAGCTTCAGAGCACGTGGTTGCAGAACCCGTTTG	TGCAGCACAAATGGTTTTGATCACTCACTCAAGCTTCAGAGCACGTGGTTGCAGAACCCGTTTG	1		3	1	1	3	3	1	1	1	3	3	1	3	3	1	3	3	3	1	1	1	3	3	1	1	3	1	3	3	1	3	3		1	3	1	1	1	3	3
RGLP40589.1	2	A	3	0.289	256	0	TGCAGCTGTCGACCCCGAGGAGGATGGGGGCACCGATGTTGCATCATTCTTCGTTATCTTCACG	TGCAGCTGTCGACCCCGAGGAGGATGTGGGCACCGATGTTGCATCATTCTTCGTTATCTTCACG	1		3	1	1	3	3	1	1	1	3	3	1	3	3	1	3	3	3	1	1	1	3	3	1	1	3	1	3	3	1	3	3		1	3	1	1	1	3	3
RGLP42468.1	2	A	3	0.289	256	0	TGCAGGAAATTACGAGGAAGCCACCGCGCAGCTCGCTCCCTCCACTGCTCGGTCCAACGGAACG	TGCAGGAAATTACGAGCAAGCCACCGCGCAGCTCGCTCCCTCCACTGCTCGGTCCAACGGAACG	1		3	1	1		3	1	1	1	3	3	1	3	3	1	3		3	1	1	1	3		1	1	3	1	3	3	1	3	3		1	3	1	1	1	3	3
RGLP65135.1	2	A	3	0.289	256	0	TGCAGTGACTCATGCAAGACAGGGAAGGAGAATGACGAGCTCAACAGAGGAGGGAGCTGATGAA	TGCAGTGACTCATGCAAGACAGGGAAGGAGAATGACGAGCTCAACAGAAGAGGGAGCTGATGAA	1		3	1	1	3	3	1	1	1	3	3	1	3	3	1	3	3	3	1	1	1	3	3	1	1	3	1	3	3	1	3	3		1	3	1	1	1	3	3
RGLP22824.1	2	A	3	0.8704	257	0	TGCAGCCAGCCGCCAGCTGCCAGGACTTGAAAGCCCGTCTCGAGCCCACCGCCGAGATCGGAAG	TGCAGCCAGCCGCCAGCTGCCAGGACTTGAAGGCCCGTCTCGAGCCCACCGCCGAGATCGGAAG	1		3	1	1	3	3	1	1	1	3	3	1	3	3	1	3	3	3	1	1	3	3	3	1	1	3	1	3	3	1	3	3		1	3	1	1	1	3	3
RGLP7555.1	2	A	3	1.1594	258	0	TGCAGAGCCCTCTCCTCCCCGAGGACGGCTTGGCGTCGATCTCGCCGTCGCGTCGGCGCATGCC	TGCAGAGCCCTCTCCTCCCCGAGGACGGCATGGCGTCGATCTCGCCGTCGCGTCGGCGCATGCG	2		3	1	1	3	3	1	1	1	3	3	1	3	3	1	3	3	3	1	1	3	3	3	1	1	3	1	3	3	1	3	3		1	3	1	1	1	3	3
RGLP43640.1	2	A	3	2.6387	259	0	TGCAGGACACTTGATTATCTAACAGGATCGACCAAGCAACTAGCTGGCCGAGATCGGAAGAGCG	TGCAGGACACTTAATTATCTAACAGGATCGACCAAGCAACTAGCTGGCCGAGATCGGAAGAGCG	1		3	1	1	3	3	1	1	1	3	3	1	3	1	1	3	3	3	1	1	3	3	3	1	1	3	1	3	3	1	3	3		1	3	1	1	1	3	3
RGLP1085.1	2	A	3	3.2201	260	0	TGCAGAAATCTGTGATTGCTTGGGAATTAATATATTTTTCTTACGGCCTCTGATCCGAGATCGG	TGCAGAAATCTGTGATTGCTTGGGAATTAATATATTTTTCTTACAGCCTCTGATCCGAGATCGG	1		3	1	1	3	3	1	1	1	3	3	1	3	1	1	3	3	3	1	1	3	3	3	1	1	3	1	3	3	1	3	3		1	3	1	1	1	3	3
RGLP12839.1	2	A	3	3.2201	260	0	TGCAGATTCGGTGACCACCGAGAAAGCAGGGTCGGTGGAGATCAGCCTCCCCGCCGAGATCGGA	TGCAGCTTCGGTGACCACCGAGAAAGCAGGGTCGGTGGAGATCAGCCTCCCCGCCGAGATCGGA	1		3	1	1	3	3	1	1	1	3	3	1	3	1	1	3	3	3	1	1	3	3	3	1	1	3	1	3	3	1	3	3		1	3	1	1	1	3	3
RGLP20817.1	2	A	3	3.2201	260	0	TGCAGCATCGTCGCAACGCACCAACATCGATTAATGGCCCCATCCCCCATTTTATTAGGAAACT	TGCAGCATCGTCGCAACGCACCAACATCGATTAATGGCCCCATCCCCCATTTTATTAGGGAACT	1		3	1	1	3	3	1	1	1	3	3	1	3	1	1	3	3	3	1	1	3	3	3	1		3	1	3	3	1	3	3		1	3	1	1	1	3	3
RGLP28783.1	2	A	3	3.2201	260	0	TGCAGCGACCATCTCGGGCGGTCGCGGCCAAAGGAACAACCGAGATCGGAAGAGCGGTTCAGCA	TGCAGCGACCATCTCGGGCGGTCGCGGGCAAAGGAACAACCGAGATCGGAAGAGCGGTTCAGCA	1		3	1	1	3	3	1	1	1	3	3	1	3	1	1	3	3	3	1	1	3	3	3	1	1	3	1	3	3	1	3	3		1	3	1	1	1	3	3
RGLP44806.1	2	A	3	3.2201	260	0	TGCAGGAGATACCCGACCTGGTGCCTGAGGACATGATGACAGTGTACGGCGTTCTTGCGTCGGA	TGCAGGAGATACCCGACCTGGTGCCTGAGGACATGATGACAGTGTACGACGTTCTTGCGTCAGA	2		3	1	1	3	3	1	1	1	3	3	1	3	1	1	3	3	3	1	1	3	3	3	1	1	3	1	3	3	1	3	3		1	3	1	1	1	3	3
RGLP59723.1	2	A	3	3.2201	260	0	TGCAGGTTCGTTTGGAGCCATCCTGACCCCTACCCCACCGCCCGAGATCGGAAGAGCGGTTCAG	TGCAGGTTCGTTTGGAGCCATCCTGACCCCTACCCCACCCCCCGAGATCGGAAGAGCGGTTCAG	1		3	1	1	3	3	1	1	1	3	3	1	3	1	1	3	3	3	1	1	3	3	3	1	1	3	1	3	3	1	3	3		1	3	1	1	1	3	3
RGLP34416.1	2	A	3	5.3159	261	0	TGCAGCGTCCATTTGCAGATTGATGAATTAACCAAGACTGCCGAGATCGGAAGAGCGGTTCAGC	TGCAGCGTCCATTTCCAGATTGATGAATTAACCAAGACTGCCGAGATCGGAAGAGCGGTTCAGC	1		3	1	1	3	3	1	1	1	3	3	1	3	1	1	3	3	3	1	1	3	3	3	1	1	3	1	3	3	1	3	3		1	3	1	1	1	3	3
RGLP42881.1	2	A	3	8.6902	262	0	TGCAGGAAGAAGATGAGCACCACAAAGTAGAAGGCGATGTCGCTAAAGAGTGACGAGAGCCCGA	TGCAGGAAGAAGATGAGCACCACAAAGTAGAAGGCGATGTCGCTGAAGAGTGATGAGAGCCCGA	2		3	1	1	3	3	1	1	1	3	3	1	3	1	1	3	3	3	1	1	3	3	1	1	1	1	1	3	3	1	3	3		1	3	1	1	1	3	3
RGLP33560.1	2	A	3	11.4174	263	0	TGCAGCGGGCAGGACTACGGCTGGTCCACCCCCAAGACCACCCACCGCGGCGGCGGCGGTGGCG	TGCAGCGGGCAGGACTACGGCTGGTCCACCCCCAAGACCACCCACCGCGGCGGCGGCGGCGGCG	1		3	3	1	3	3	1	1	1	3	3	1	3	1	1	3	3	3	1	1	3	3	1	1	1	1	1	3	3	1	3	3		3	3	1	1	1	3	3
RGLP39379.1	2	A	3	11.4174	263	0	TGCAGCTGCCGAAGCAAGAGCCGAACCTGAAACACATGAGTGGTTTTTGTTGGCTTGTGCTGGA	TGCAGCTGCCGAAGCAAGAGCCGAACCTGAAACACATGAGTGGTTTTTGTTAGCTTGTGCTGGA	1		3	3	1	3	3	1	1	1	3	3		3	1	1	3	3	3	1	1	3	3	1	1	1	1	1	3	3	1	3	3		3	3	1	1	1	3	3
RGLP47162.1	2	A	3	11.4174	263	0	TGCAGGCAAGTGCTGACAATGGTTTCAAAGTTACCAGTTTGGCCACCGACTGTCTGTCAGCTTT	TGCAGGCAACTGCTGACAATGGTTTCAAAGATACCAGTTTGGCCTCCGACTGTCTGTCAGCTTT	3		3	3	1	3	3	1	1	1		3	1	3	1	1	3	3	3	1		3	3	1	1	1	1	1	3	3	1	3	3		3	3	1	1	1	3	3
RGLP43737.1	2	A	3	12.8967	264	0	TGCAGGACATCGCGTTGGGCGTGGCGAGGGGGCTGGAGTACCTGCACGAGGGGTGCAACACGCG	TGCAGGATATCGCGTTGGGCGTGGCGAGGGGGCTGGAGTACCTGCACGAGGGGTGCAACACGCG	1		3	3	1	3	3	1	1	1	3	3	1	3	1	1	3	3	3	1	1	3	3	1	1	1	1	1	3	3	1	3	3		3	3	1	1	3	3	3
RGLP63391.1	2	A	3	12.8967	264	0	TGCAGTCCCGCATCACTGCACGTCGACCCGAGATCGGAAGAGCGGTTCAGCAGGAATGCCGAGA	TGCAGTCGCGCATCACTGCACATCGACCCGAGATCGGAAGAGCGGTTCAGCAGGAATGCCGAGA	2		3	3	1	3	3	1	1	1	3	3	1	3	1	1	3		3	1	1	3	3	1	1	1	1	1	3	3	1	3	3		3	3	1	1	3	3	3
RGLP8589.1	2	A	3	13.1857	265	0	TGCAGAGGCTCATCGACTCCGAGCGACGAAAGCTCGATGCCGAGATCGGAAGAGCGGTTCAGCA	TGCAGCGCCTCATCGACTCCGAGCGACGAAAGCTCGATGCCGAGATCGGAAGAGCGGTTCAGCA	2		3	3	1	3	3	1	1	1	3	3	1	3	1	1	3	3	3	1	1	3	3	1	1	1	1	1	3	3	1	3	3		3	3	1	1	3	3	3
RGLP31116.1	2	A	3	13.1857	265	0	TGCAGCGCCTTGTGCAGAAGATCAACACCAGCAGCATGTGCATCCTTGGGTGATGATGTACTAC	TGCAGCGCCTTGTGCAGAAGATCAATACCAGCAGCATGTGCATCCTTGGGTGATGATGTACTAC	1		3	3	1	3	3	1	1	1	3	3	1	3	1	1	3	3	3	1	1	3	3	1	1	1	1	1	3	3	1	3	3		3	3	1	1	3	3	3
RGLP29980.1	2	A	3	13.1857	265	0	TGCAGCGCGATGCCTGAAGTGCTGAGGCATGGTATTGTACTACTCCCTCCATTCCGAGATCGGA	TGCAGCGCAATGCCTGAAGTGCTGAGGCATGATATTGTACTACTCCCTCCATTCCGAGATCGGA	2		3	3	1	3	3	1	1	1	3	3	1	3	1	1	3	3	3	1		3	3	1	1	1	1	1	3	3	1	3	3		3	3	1	1	3	3	3
RGLP37547.1	2	A	3	13.1857	265	0	TGCAGCTCCTCCTGCACCTGCACGCACGCCATCAAGACACAGAGCAGTCAGAACCATGCTCTGA	TGCAGCTCCTCCTGCACCTGCACGCACGCCATCATGACACAGAGCAGTCAGAACCATGCTCTGA	1		3	3	1	3	3	1	1	1	3	3	1	3	1	1	3	3	3	1	1	3	3	1	1	1	1	1	3	3	1	3	3		3	3	1	1	3	3	3
RGLP47854.1	2	A	3	13.1857	265	0	TGCAGGCAGTGGAAGGCCACTTGTTCCACTAGGTCTATCAATCTCTTCATCTCGCTGTCGGTGC	TGCAGGCAGTGGAAGGCCACTTGTTCCACAAGGTCTATCAATCTCTTCATCTCGCTGTCGGTGC	1	RGLC27153.1	3	3	1	3	3	1	1	1	3	3	1	3	1	1	3	3	3	1	1	3	3	1	1	1	1	1	3	3	1	3	3		3	3	1	1	3	3	3
RGLP56196.1	2	A	3	13.1857	265	0	TGCAGGTACAATCAGCAATTGCTCTTCTCTTCATATCGAAGTGTTCCGAGATCGGAAGAGCGGT	TGCAGGTACAATCAGCAATTGCTCTCCTCTTCATATCGAAGTGTTCCGAGATCGGAAGAGCGGT	1		3	3	1	3	3	1	1	1	3	3	1	3	1	1	3	3	3	1	1	3	3	1	1	1	1	1	3	3	1	3	3		3	3	1	1	3	3	3
RGLP28026.1	2	A	3	13.4748	266	0	TGCAGCCTGGGCAGCGCGATGCCGTCGACCGCGCCGAGATCGGAAGAGCGGTTCAGCAGGAATG	TGCAGCCTGGGCAGCGCGATGCCGTCGACCCCGCCGAGATCGGAAGAGCGGTTCAGCAGGAATG	1		3	3	1	3	3	1	1	1	3	3	1	3	1	1	3	3	3	1	1	3	3	1	1	1	1	1	3	3	1	3	3		3	3	1	1	3	3	3
RGLP28966.1	2	A	3	13.4748	266	0	TGCAGCGACGCGTCCTCGTCCACGTGCCCTCCGAGATCGGAAGAGCGGTTCAGCAGGAATGCCG	TGCAGTGACGCGTCGTCGTCCACGTGCCCTCCGAGATCGGAAGAGCGGTTCAGCAGGAATGCCG	2		3	3	1	3	3	1	1	1	3	3	1	3	1	1	3	3	3	1	1	3	3	1	1	1	1	1	3	3	1	3	3		3	3	1	1	3	3	3
RGLP53841.1	2	A	3	13.4748	266	0	TGCAGGGCGGCAGCGGGGCGCCGCACAGGCCGAGATCGGAAGAGCGGTTCAGCAGGAATGCCGA	TGCAGGGCGGCAGCGGCGCGCCGCAAAGGCCGAGATCGGAAGAGCGGTTCAGCAGGAATGCCGA	2		3	3	1	3	3	1	1	1	3	3	1	3	1	1	3	3	3	1	1	3	3	1	1	1	1	1	3	3	1	3	3		3	3	1	1	3	3	3
RGLP64532.1	2	A	3	13.4748	266	0	TGCAGTCTCGCATTCTCACGGACAGACAGCACTCTGTCTTGACCCGAGATCGGAAGAGCGGTTC	TGCAGTCTCGCGTTCTCACGGACAGACAGCACTCTGTCTTGACCCGAGATCGGAAGAGCGGTTC	1		3	3	1	3	3	1	1	1	3	3	1	3	1	1	3	3	3	1	1	3	3	1	1	1	1	1	3	3	1	3	3		3	3	1	1	3	3	3
RGLP56836.1	2	A	3	14.9541	267	0	TGCAGGTCAAGACGCGCATAAATGTGTACTGTGTTTAGTGGTGGTATTCAACATCAGCAAATGC	TGCAGGTCAAGACGCGCATAAATGTGTAGTGTGTTTAGTGGTGGTATTCAACATCAGCAAATGC	1		3	3	1	3	3	1	1	1	3	3	1	3	1	1	3	3	3	1	1	3	3	1	1		1	1	3	3	3	3	3		3	3	1	1	3	3	3
RGLP20571.1	2	A	3	15.2431	268	0	TGCAGCATCAGGTTCGAGGCGTTTATATTCTACGAAGACAAAAACGCGCGGCGGGTTCCATTTA	TGCAGCATCAGGTTCGAGGCGTTTATATTCTACAAAGACAAAAACGCGCGGCGGGTTCCATTTA	1		3	3	1	3	3	1	1	1	3	3	1	3	1	1	3	3	3	1	1	3	3	1	1	1	1	1	3	3	3	3	3		3	3	1	1	3	3	3
RGLP32262.1	2	A	3	15.2431	268	0	TGCAGCGGAGCAGGAACATCCGCCCTCCCATGCGCACGGCGTTGGTGGCGTTGACGGTGCCGAC	TGCAGCGGAGCAGGAACATCCGCCCTCCCATGCGCACGGCGTTGGTGGCGTTGACCGTGCCGAC	1		3	3	1	3	3	1	1	1	3	3	1	3	1	1	3	3	3	1	1	3	3	1	1	1	1	1	3	3	3	3	3		3	3	1	1	3	3	3
RGLP62134.1	2	A	3	17.3389	269	0	TGCAGTATGCATCTCCTCATGCGAGTAGATCTGAAGTTCTGAATCGATGCATGATTTTCCAAGA	TGCAGTATGCATCTCCTCACTCGAGTAGATCTGAAGTTCTGAATCGATGCATGATTTTCCAAGA	2		3	3	1	3	3	1	1	1	3	3	1	3	1	1	3	3	3	1	1	3	3	1	1	1	1	1	3	3	3	3	3		3	3	1	1	3	3	3
RGLP3794.1	2	A	3	17.9203	270	0	TGCAGAATGCACTAGAGAAACGCGAAGACGAAGAGGAGACGCCGTACATGGGCTTGGGCTTCGA	TGCAGAATGCACTAGAGAAACGCGAAGACGAAGAAGAGACGCCGTACATGGGCTTGGGCTTCGA	1		3	3	1	3	3	1	3	1	3	3	1		1	1	3	3	3	1	1	3	3	1	1	1	1	1	3	3	3	3	3		3	3	1	1	3	3	3
RGLP39931.1	2	A	3	19.0967	271	0	TGCAGCTGCTTACTGGAATTGGGAAGTAGGAGTAGTTGGTAGAGAAAAATGGCGTGTGTGCGTA	TGCAGCTGCTTACTGGAATTGGGAAGTAGTAGTAGTTGGTAGAGAAAAATGGCGTGTGTGCGTA	1	RGLC22486.1	3	3	1	3	3	1	3	1	3	3	1	3	1	1	3	3	3	1	1	3	3	1	1	1	1	1	3	3	3	3	3		3	3	1	1	3	3	3
RGLP10910.1	2	A	3	19.6781	272	0	TGCAGATCGAACTAACTACACTCTCCCTCTGCTAATCTAGCTTATTTACTCCCACCCCATTTAC	TGCAGATCGAACTAACTACACTCTCCCTCTGCTAATCTAGCTTATTTACTCCCACACCATTTAC	1		3	3	1	3	3	1	3	1	3	3	1	3	1	1	3	3	3	1	1	3	3	1	1	1	1	1	3	3	3	3	3		3	3	1	1	3	3	3
RGLP16312.1	2	A	3	19.6781	272	0	TGCAGCACCTCCACGGACAGAGCACCGCCGAGATCGGAAGAGCGGTTCAGCAGGAATGCCGAGA	TGCAGCACCTCCATCGACAGAGCACCGCCGAGATCGGAAGAGCGGTTCAGCAGGAATGCCGAGA	2		3	3	1	3	3	1	3	1	3	3	1	3	1	1	3	3	3	1	1	3	3	1	1	1	1	1	3	3	3	3	3		3	3	1	1	3	3	3
RGLP10620.1	2	A	3	21.1574	273	0	TGCAGATCCAGGAAGGAATGCACGTTCTCCACACAAGGGAAGGTGGTCGCCTGTTCCTGGTAAA	TGCAGATCCAGGAAGGAATGCACGTTCTGCACACAAGGGAAGGTGGTCGCCTGTTCCTGGTAAA	1		1	3	1	3	3	1	3	1	3	3	1	3	1	1	3	1	3	1	1		3	1	1	1	1	1	3	3	3	3	3		3	3	1	1	3	3	3
RGLP52820.1	2	A	3	21.1574	273	0	TGCAGGGATGTAGAATCCTTTCCATACACTCCATGTTGTTGGATTGAGGAGATGTCAGAACCGA	TGCAGGGATGTAGAATCCTTTCCATACGCTCCATGTTGTTGGATTGAGGAGATGTCAGAACCGA	1		1	3	1	3	3	1	3	1	3	3	1	3	1	1	3	1	3	1	1	3	3	1	1	1	1	1	3	3	3	3	3		3	3	1	1	3	3	3
RGLP57420.1	2	A	3	21.1574	273	0	TGCAGGTCGAAACGCCGTCCATACTCAAACTCAGTTGACGGCCAGTTGTCCGTGTGGGTGAGAT	TGCAGGTCGAAACGCCGTCCATACTCAAACTCAGTTGACGGCCAGTTGTCCGTGGGGGTGAGAT	1		1	3	1	3	3	1	3	1	3	3	1	3	1	1	3		3	1	1	3	3	1	1	1	1	1	3	3	3	3	3		3	3	1	1	3	3	3
RGLP13238.1	2	A	3	21.7388	274	0	TGCAGATTTGGCAACAGATGTAAACAACGGGAAGGTTGAAGGCAGTGCCAGCAGAACAACAAGC	TGCAGATTTGGCAACAGATGTAAACAACGGGAAGGTTGAAGTCAGTGCCAGCAGAACAACAAGC	1		1	3	1	3	3	1	3	1	3	3	1	3	1	1	3		3	1	1	3	3	1	1	1	1	1	3	3	3	3	3		3	3	1	1	3	3	3
RGLP44169.1	2	A	3	23.5245	275	0	TGCAGGACGTGCAGGAGGGCGAAGTCGTCAAGGTCCGACAGAGCCTTGGTCTCCCGTGGAGTTG	TGCAGGACGCGCAGGAGGGCAAAGTCGTCAAGGTCCGACAGAGCCTTGGTCTCCCGTGGAGTTG	2		1	3	1	3	3	1	3	1	3	3	1	3	1	1	3	1	3	1	1	3	3	1	1	1	1	1	3	3	3	1	3		3	3	1	1	3	3	3
RGLP40525.1	2	A	3	24.4017	276	0	TGCAGCTGTTCGTGCCAATAAATCGCGGCCATGTCGCGCTAGGTTTTTATACGTGACAACGACG	TGCAGCTGTACGTGCCAATAAATCGCAGCCATGTCGCGCTAGGTTTTTATACGTGACAACGACG	2		1	3	1	3	3	1	3	1	3	3	1	3	1	1	3	1	3	1	1	3	3	1	1	1	1	1	3	3	3	1	3		3	3	1	1	1	3	3
RGLP22465.1	2	A	3	25.881	277	0	TGCAGCCGCGCGGGGACTCGTACACGCGCAAGTCCACCTTCGACGCCATCCTCGCCGAGATCGG	TGCAGCCGCGCGGAGACTCGTACACGCGCAAGTCCACCTTCGACGCCATCCTCGCCGAGATCGG	1		1	3	1	3	3	1	3	1	3	3	1	3	1	1	3	1	3	1	1	3	3	1	1	1	1	1	3	3	3	1	3		3	3	1	1	1	3	3
RGLP40170.1	2	A	3	26.4624	278	0	TGCAGCTGGCCGCGCTGGACTTCAACCTGGTGCAAGCCGTGCATCGGTCGGAGCTCCTCGAGGT	TGCAGCTGGCCGCGCTGGACTTCAACCTGGTGCAAGCCGTGCATCGTTCGGAGCTCCTGGAGGT	2	RGLC22637.1	1	3	1	3	3	1	2	1	3	3	1	3	1	1	3	1	3	1	1	3	3	1	1	1	1	1	3	3	3	1	3		3	2	1	1	1	3	3
RGLP51730.1	2	A	3	26.4624	278	0	TGCAGGGAAAGGCGGACGGCGTCGAATACCATCCGAGATCGGAAGAGCGGTTCAGCAGGAATGC	TGCAGGGAAAGGCGTACGGCGTCGAATACCATCCGAGATCGGAAGAGCGGTTCAGCAGGAATGC	1			3	1	3	3	1	2	1	3	3	1	3	1	1	3	1	3	1	1	3	3	1	1	1	1	1	3	3	3	1	3		3	3	1	1	1	3	3
RGLP56075.1	2	A	3	26.4624	278	0	TGCAGGTAACGGTCAGAGTTGTGTAGGAATTCGGAGTTTCCAACTGTGGAATACGCTGCTGCCG	TGCAGGTAACAGTCAGAGTTGTGTAGGAATTCAGAGTTTCCAACTGTGGAATACTCTGCTGCCG	3		1	3	1	3	3	1	2	1	3	3	1	3	1	1	3	1	3	1	1	3	3	1	1	1	1	1	3	3	3	1	3		3	3	1	1	1	3	3
RGLP67506.1	2	A	3	26.4624	278	0	TGCAGTTAAACATCGATTGAAGTTAACAACATCACATGCCATGCGGTACTGGTACTTCAGATTC	TGCAGTTAAACATCGATTGAAGTTAACAACAGCACATGCCATGTGGTACTGGTACTTCAGATTC	2	RGLCS5519	1	3	1	3	3	1	2	1	3	3		3	1	1	3	1	3	1	1	3	3	1	1	1	1	1	3	3	3	1	3		3	3	1	1	1	3	3
RGLP5693.1	2	A	3	27.6389	279	0	TGCAGACGGAGACGATAAGCAAGGAGCGACCGATCAGCTCGTGCGTGGATCGAGTTGAATAAAA	TGCAGACGGGGACGAGAAGCAAGGAGCGACCGATCAGCTCGTGCGTGGATCGAGTTGAATAAAA	2		1	3	1	3	3	1	3	1	1	3	1	3	1	1	3	1	3	1	1	3	3	1	1	1	1	1	3	3	1	1	3		3	3	1	1	1	3	3
RGLP12412.1	2	A	3	27.6389	279	0	TGCAGGTGTCGCCGCGATGAGCAGGCAGGCCATCAAGGCTCCCGAGATCGGAAGAGCGGTTCAG	TGCAGATGTCGCCGCGATAAGCAGGCAGGCCATCAAGGCTCCCGAGATCGGAAGAGCGGTTCAG	2		1	3	1	3	3	1	2	1	1	3	1	3	1	1	3	1	3	1	1	3	3	1	1	1	1	1	3	3	1	1	3		3	3	1	1	1	3	3
RGLP10674.1	2	A	3	29.4246	280	0	TGCAGATCCCATACATGAAACATGCATTCTTCGTGTTGTACACCTACATACCTGTACGCGCCTC	TGCAGATCCCATACATGAAACATGCATTCTTCGTTTTGTACACCTACATACCTGTACGCGCCTC	1		1	3	1	3	1	1	2	1	1		1	3	1	1	3	1	3	1	1	3	3	1	1	1	1	1	3	3	1	1	1		3	3	1	1	1	3	3
RGLP12233.1	2	A	3	29.4246	280	0	TGCAGATGGGACGAAAGTGCGGTTTCTGTTCTACCTGAATACCTGCGCATGCTGTATATCAAAA	TGCAGATGGGACGAAAGTGCGGTTTCTCTTCTACCTGAATACCTGCGCATGCTGTATATCAAAA	1		1	3	1	3	1	1	2	1	1	3	1	3	1	1	3	1	3	1	1	3	3	1	1	1	1	1	3	3	1	1	1		3	3	1	1	1	3	3
RGLP5172.1	2	A	3	30.006	281	0	TGCAGACCGCGGAGGCGCGCGGCAGCGAGGAGGGCTGCGGTGGGAGGCGGAGGAGGATCTCCCA	TGCAGACCGCGGAGGCGCGCGGCAGCGAGGAGGGATGCGGTGGGAGGCGGAGGAGGATCTCCCA	1		1	3	1	3	1	1	2	1	1	3	1	3	1	1	3	1	3	1	1	3	3	1	1	1	1	1	3	3	1	1	1		3	3	1	1	1	3	3
RGLP29074.1	2	A	3	30.006	281	0	TGCAGCGACTAATTGTTCCTGACCCAGTTCACGATCATGCTAATTAAAATCCACTGTAGACTGA	TGCAGCGACTAATTGTTCCTGACCCAGTTCACGATCATGCTATTTAAAATCCACTGTAGACTGA	1		1	3	1	3	1	1	2	1	1	3	1	3	1	1	3	1	3	1	1	3	3	1	1	1	1	1	3	3	1	1	1		3	3	1	1	1	3	3
RGLP35555.1	2	A	3	30.006	281	0	TGCAGCTAATTTCAAGGATGTTAACTAGCTTGTCTTAGCCGAGATCGGAAGAGCGGTTCAGCAG	TGCAGCTAATTTCAAGGATGTTAACTAGCTTTTCTTAGCCGAGATCGGAAGAGCGGTTCAGCAG	1		1	3	1	3	1	1		1	1	3	1	3	1	1	3		3	1	1	3		1	1	1	1	1	3	3	1	1	1		3	3	1	1	1	3	3
RGLP39061.1	2	A	3	30.006	281	0	TGCAGCTGATGCTCATGAGCACCAGGCCCACTGTCGCCGTCGTGGTTACCACGCTACTGCTCGG	TGCAGCTGATGCTCATGAGCACCAGGCCCACTGTCGCCGTCGCGGTTACCACGCTACTGCTCGG	1	RGLC21922.1	1	3	1	3	1	1	2	1	1	3	1	3	1	1	3	1	3	1	1	3	3	1	1	1	1	1	3	3	1	1	1		3	3	1	1	1	3	3
RGLP39828.1	2	A	3	30.006	281	0	TGCAGCTGCTGCATAGCACACGCGCGCGGCTGCTTGCTCGATCCTGCCTGCGTGCGCCCGAGCG	TGCAGCTGCTGCATAGCGCACGCGCGCGGCTGCTTGCTCGATCCTGCCTGCGCGCGCCCGAGCG	2		1	3	1	3	1	1	2	1	1	3	1	3	1	1	3	1	3	1	1	3	3	1	1	1	1	1	3	3	1	1	1		3	3	1	1	1	3	3
RGLP44535.1	2	A	3	30.006	281	0	TGCAGGAGAAGAACATGCATGCCGTGGAAGTTGAAAGTGTGTTTAGCGGGTAGATCCCGAGATC	TGCAGGAGAAGAACATGCATGCCGTGGAAGCTGAAGGTGTGTTTAGTGGGTAGATCCCGAGATC	3		1	3	1	3	1	1	2	1	1	3	1	3	1	1	3	1	3	1	1	3	3	1	1	1	1	1	3	3	1	1	1		3	3	1	1	1	3	3
RGLP44784.1	2	A	3	30.006	281	0	TGCAGGAGAGGTGGAGGCCGCGTGCGGTGACGACTTGCAGCGCATTCAGGCGAGACAACTACGG	TGCAGGAGAGGTGGAGGCCGCGTGCGGTGGCGACTTGCAGCGCATTCAGGCGAGACAACTACGG	1	RGLC25346.1	1	3	1	3	1	1	2	1	1	3	1	3	1	1	3	1	3	1	1	3	3	1	1	1	1	1	3	3	1	1	1		3	3	1	1	1	3	3
RGLP49477.1	2	A	3	30.006	281	0	TGCAGGCGGAATTGCTAGATTGATGGGGGGACAGAAGATGACCTGATAGTTCGTGCCCGCGGGG	TGCAGGCGGAATTGCTAGATTGATGGGGGGACAGAAGATGACCTGATAGTTCGTGCCCGCTGGG	1		1	3	1	3	1	1	2	1	1	3	1	3	1	1	3	1	3	1	1	3	3	1	1	1	1	1	3	3	1	1	1		3	3	1	1	1	3	3
RGLP64366.1	2	A	3	30.006	281	0	TGCAGTGTACATTGGGCTGGAGTAGTAGTGGAGTACAAATTAGGGGACATCACAGCTCCGAGAT	TGCAGTCTACATTGGGCTGGAGTAGTAGTGGAGTACAAATTAGGGGACATCACAGCTCCGAGAT	1		1	3	1	3	1	1	2	1	1	3	1	3	1	1	3	1	3	1	1	3	3	1	1	1	1	1	3	3	1	1	1		3	3	1	1	1	3	3
RGLP51508.1	2	A	3	31.4853	282	0	TGCAGGCTTCCAGCGGTAGCCCAATACATAGGGTATTTTTTTTTGCCAAATCTGTCCAATGCCT	TGCAGGCTTCCAGCGGTAGCCCAATACATGGGGCATTTTTTTTTGCCAAATCTGTCCAATGCCT	2		1	3		3	1	1	1			3	1	3	1	1	3	1	3	1	1	3	3	1	1	1	1	1	3	3	3	1	1		3		1	1	1	3	3
RGLP30525.1	2	A	3	32.3625	283	0	TGCAGCGCCCCTGTCAGGTTGTTCCCGTTCAGGTACATCGCGCCGATGCTGGGCAGCGCGGCGA	TGCAGCGCCCCCGTCAGGTTGTTCCCGTTCAGGTACATCGCGCCGATGCTCGGCAGCGTGGCGA	3		1	3	1	3	1	1	2	1	1	3	1	3	1	1	3	1	3	1	1	3	3	1	1	1	1	1	3	3	3	1	3		3	3	1	1	1	3	3
RGLP37540.1	2	A	3	32.3625	283	0	TGCAGCTGCTCCTCCTTGGATGCGCGGCGGAAGGGGAGGGCTCGTCGGCCGCGACGCCGAGATC	TGCAGCTGCTCCTCCTCGGATGCGCGGCGGAAGGGGAGGGCTCGTCGGCCGCGACGCCGAGATC	1		1	3	1	3	1	1	2	1	1	3	1	3	1	1	3	1	3	1	1	3	3	1	1	1	1	1	3	3	3	1	3		3	3	1	1	1	3	3
RGLP66815.1	2	A	3	32.6515	284	0	TGCAGTGGGTGGTGATGGTGGCGGCAATGCGGGAGTGGGTGGCGGGGAGGCAACAACTGGTGGC	TGCAGTGGGTGGTGATGGTGGCGGCAATGTGGGGGTGGGTGGCGGGGAGGCAACAACTGGTGGC	2		1	3	1		1	1	1	1	1	3	1	3	1	1	3	1	3	1	1	3	3	1	1	1	1	1	3	3	3	1	3		3	3	1	1	1	3	3
RGLP68020.1	2	A	3	32.6515	284	0	TGCAGTTCGCGCTGGTCGGTGTCTTCGTCGGCGAGCGCTTGGACGCCTCGCCGTCCATGCTGGC	TGCAGTTGGCGCTGGTCTGTGTCTTCGTCGGCGAGCGCTTGGACGCCTCGCCGTCCATGGTGGC	3		1	3	1	3	1	1	2	1	1	3	1	3	1	1	3	1	3	1	1	3	3	1	1	1	1	1	3	3	3	1	3		3	3	1	1	1	3	3
RGLP37352.1	2	A	3	32.9405	285	0	TGCAGCTCCGCCGCCGCCTGGAGCACCTCAGCCTCAGCCCCGTCGAAGCCGACGCCGAGATCGG	TGCAGCTCCGCCGCCACCTGGAGCACCTCAGCCTCAGGCCCGTCGAAGCCGACGCCGAGATCGG	2		1	3	1	3	1	1	2	1	1	3	1	3	1	1	3	1	3	1	1	3	3	1	1	1	1	1	3	3	3	1	3		3	3	1	1	1	3	3
RGLP37354.1	2	A	3	32.9405	285	0	TGCAGCTCCGCCGCCGCCTGGAGCAGCTCACCCTCAGCCCCGAGATCGGAAGAGCGGTTCAGCA	TGCAGCTCCGTCGCCGCCTGGAGCAGCTCACCCTCAGCCCCGAGATCGGAAGAGCGGTTCAGCA	1		1	3	1	3	1	1	2	1	1	3	1	3	1	1	3	1	3	1	1	3	3	1	1	1	1	1	3	3	3	1	3		3	3	1	1	1	3	3
RGLP39922.1	2	A	3	33.2295	286	0	TGCAGCTGCTGTTCCGTGGCCACCCCGACCTGTGCGAGGAGCTGGAGAAGTTCAGACCCCCCTT	TGCAGCTGCTGTTCCGAGGCCACCCTGACCTGTGCGAGGAGCTGGAGAAGTTCAGACCCCCCTT	2		1	3	1	3	1	1	3	1	1	3	1	3	1		3	1	3	1	1	3	3	1	1	1	1	1	3	3	3	1	3		3	3	1	1	1	3	3
RGLP9541.1	2	A	3	34.7088	287	0	TGCAGAGTTTACAGGCAGCCACGCACTGCTTACAGTTGTCTGAAGTGCTAATTGTACCGAGATC	TGCAGAGTTTACAGCCAGCCACGCACTGCTTACAGTTGTCTGAAGTGCTAATTGTACCGAGATC	1		1	3	1	3	1	1	1	1	1	3	1	3	1	1	3	1	3	1	1	3	3	1	1	1	1	1	3	3	3	1	3		3	3	1	1	1	3	3
RGLP25296.1	2	A	3	34.7088	287	0	TGCAGCCGACGATGTGCAGCTCGTGCGTGCCTCGGACCACCGCCGACCTGTGCGTTGACGCCGT	TGCAGCCGACGATGTGGAACTCGTGCGTGCCTCGGACCACCGCCGACCTGTGCGTGGACGCCGT	3	RGLCS2259		3	1	3	1	1	1	1	1	3	1	3	1	1	3	1	3	1	1	3		1	1	1	1	1	3	3	3	1	3		3	3	1	1	1	3	3
RGLP32733.1	2	A	3	34.7088	287	0	TGCAGCGGCCGCAAGCGTTTCGCGGGCGTCACCAGCTCCTCCCCCATCAAGTCCGCCTCCTTCC	TGCAGCGGCCGCAAGCGTTTCGCGGGCGTCACCAGCTCCTCCCCCATCAAGTCTGCCTCCTTCC	1	RGLC18653.1	1	3	1	3	1	1	1	1	1	3	1	3	1	1	3	1	3	1	1	3	3	1	1	1	1	1	3	3	3	1	3		3	3	1	1	1	3	3
RGLP47223.1	2	A	3	34.7088	287	0	TGCAGGCAAGGGTCCAGGTGTGTCCGCCGAGATCGGAAGAGCGGTTCAGCAGGAATGCCGAGAC	TGCAGGCAAGGGTCCAGATGTGTCCGCCGAGATCGGAAGAGCGGTTCAGCAGGAATGCCGAGAC	1		1	3	1	3	1	1	1	1	1	3	1	3	1	1	3	1	3	1	1	3	3	1	1	1	1	1	3	3	3	1	3		3	3	1	1	1	3	3
RGLP41610.1	2	A	3	35.2902	288	0	TGCAGCTTGCATGTGCAAATTCGCAGCTCGACGTGCTCCTTCACACCTTGTCAGCTCTTACCCA	TGCAGCTTGCACGTGCAAATTCGCAGCTCGACGTGCTCCTTCACACCTTGTCAGCTCTTACCCA	1		1	3	1	3	1	1	1	1	1	3	1		1		3	1	3	1	1	3	3	1	1	1	1	1	3	3	3	1	3		3	3	1	1	1	3	3
RGLP5324.1	2	A	3	35.8716	289	0	TGCAGACCTTGGTTTTTTTTACAGCGTGCCTGAGCAGAGCTTCTTGGTTCTCTCGAGTGATGAG	TGCAGACCTTGGTTTTTTGTACAGCGAGCCTGAGCAGAGCTTCTTGGTTCTCTCGAGTGATGAG	2	RGLCS567	1	3	1	3	1	1	1	1	1	3	1	1	1	1	3		3	1	1	3	3	1	1	1	1	1	3	3	3	1	3		3	3	1	1	1	3	3
RGLP8037.1	2	A	3	35.8716	289	0	TGCAGAGGAAACTGCTGGAACTCTGGAAGTCTATGCACTATTTTCTCCGCCCGCTCGCACGGCG	TGCAGAGGAAACCGCTGGAACTCTGGAAGTCTATGCACTATTTTCTCCGCCCGCTCGCACGGCG	1		1	3	1	3	1	1	1	1	1	3	1	1	1	1	3	1	3	1	1	3	3	1	1	1	1	1	3	3	3	1	3		3	3	1	1	1	3	3
RGLP8595.1	2	A	3	35.8716	289	0	TGCAGAGGCTCGACCTGAGATGCAACTCCTGCTCCGAGATCGGAAGAGCGGTTCAGCAGGAATG	TGCAGAGGCTCGACCTGAGCTGCAACACCTGCTCCGAGATCGGAAGAGCGGTTCAGCAGGAATG	2		1	3	1	3	1	1	1	1	1	3	1	1	1	1	3	1	3	1	1	3	3	1	1	1	1	1	3	3	3	1	3		3	3	1	1	1	3	3
RGLP17219.1	2	A	3	35.8716	289	0	TGCAGCAGCAACTACACTACAGTACAACAATCACGAGTTCACAGCTAAGAGATCATCAATCGAT	TGCAGCAGCAACTACACTACACTACAACAATCACGAGTTCACAGCTAAGAGATCATCAATCGAT	1	RGLC11309.PAV.1	1	3	1	3	1	1	1	1	1	3	1	1	1	1	3	1	3	1	1	3	3	1	1	1	1	1	3	3	3	1	3		3	3	1	1	1	3	3
RGLP20499.1	2	A	3	35.8716	289	0	TGCAGCATCAAGCGCTTCCAAGTGGTCCTTTTCAGCCACCCTTCTAGCTGGAAACAGAGCGGTG	TGCAGCATGAAGCGCTTCCAAGTGATCCTTTTCAGCCACCCTTCTAGCTGGAAACAGAGCGGTG	2		1	3	1		1	1	1	1	1	3	1	1	1	1	3		3	1	1	3	3	1	1	1	1	1	3	3	3	1	3		3	3	1	1	1	3	3
RGLP17947.1	2	A	3	35.8716	289	0	TGCAGCATCAGAGAGTTGTTGATCACCTGTACGTTGCTGTTGATGAGCGCCGTCATCATCCCCG	TGCAGCAGCAGAGAGTTGTTGATCACCTGCACGTTGCTGTTGATGAGCGCCGTCATCATCCCTG	3		1	3	1	3	1	1	1	1	1	3	1	1	1	1	3	1	3	1	1	3	3	1	1	1	1	1	3	3	3	1	3		3	3	1	1	1	3	3
RGLP20637.1	2	A	3	35.8716	289	0	TGCAGCATCCATGTCCAGACCTTCCTAGCCACCACACAACCTAACAGCAAGTGCCGAGATCGGA	TGCAGCATCCATGTCCAGACCTTCCTAGCCACCACGCAACCTAACAGCAAGTGCCGAGATCGGA	1		1	3	1	3	1	1	1	1	1	3	1	1	1	1	3	1	3	1	1		3	1	1	1	1	1	3		3	1	3			3	1	1	1	3	3
RGLP32645.1	2	A	3	35.8716	289	0	TGCAGCGGCTTCTGCTGGAGAGAAATGAGCTCCATCGCCGAGATCGGAAGAGCGGTTCAGCAGG	TGCAGCGGCATCTGCTGGAGAGAAATAAGCGCCATCGCCGAGATCGGAAGAGCGGTTCAGCAGG	3		1	3	1	3	1	1	1	1	1	3	1	1	1	1	3	1	3	1	1	3	3	1	1	1	1	1	3	3	3	1	3		3	3	1	1	1	3	3
RGLP40015.1	2	A	3	35.8716	289	0	TGCAGCTGGACCATGTCGGTGGGTGCAGGCGGCCAGGCTTTCCACTCAGCTGGTTCCGACGACT	TGCAGCTGGACCATGTCGGTGGGTGCAGGCGGCCAGGCTTTCCACTCAGCTGGTTCCAACGACT	1		1	3	1	3	1	1	1	1	1	3	1	1	1	1	3	1	3	1	1	3	3	1	1	1	1	1	3	3	3	1	3		3	3	1	1	1	3	3
RGLP43382.1	2	A	3	35.8716	289	0	TGCAGGAATGCTGCGCCTTCCTTGCACAACCAGAACGGGTGCTTGCGGCCGAGATCGGAAGAGC	TGCAGGAATGATGCGCCTTCCTTGCACAACCAGAACGGGTCCTTGCGGCCGAGATCGGAAGAGC	2		1	3	1	3	1	1	1	1	1	3	1	1	1	1	3	1	3	1	1	3	3	1	1	1	1	1	3	3	3	1	3		3	3	1	1	1	3	3
RGLP58869.1	2	A	3	35.8716	289	0	TGCAGGTGGCGGAGGCCGCCAAGGCTCCCCTACGATCATCGCCGAGATCGGAAGAGCGGTTCAG	TGCAGGTGGCGGAGGATGCCAAGGCTCCCCTACGATCATCGCCGAGATCGGAAGAGCGGTTCAG	2		1	3	1	3	1	1	1	1	1	3	1	1	1	1	3	1	3	1	1	3	3	1	1	1	1	1	3	3	3	1	3		3	3	1	1	1	3	3
RGLP64444.1	2	A	3	35.8716	289	0	TGCAGTTTCAACTGCTGGCGATGTGTACAGCCTAGGCATATTGTTGCTTGAGATGTTCACCGAG	TGCAGTCTCAACTGCTGGTGATGTGTACAGCCTAGGCATATTGTTGCTTGAGATGTTCACCGAG	2		1	3	1	3	1	1	1	1	1	3	1	1	1	1	3	1	3	1	1	3	3	1	1	1	1	1	3	3	3	1	3		3	3	1	1	1	3	3
RGLP4168.1	2	A	3	37.3509	290	0	TGCAGACAAATCATCGGGCGAGATCTCAAGCGAGCACCTGCATTTAATTAGTTTGCGTCCCCCG	TGCAGACAAATCATCAGGCGAGATCTCAAGCGAGCACCTGCATTTAATTAGTTTGCGTCCCCCG	1		1	1	1	3	1	1	1	1	1	3	1	1	1	1	3	1	3	1	1	3	3	1	1	1	1	1	3	3	3	1	3		3	3	1	1	1	3	3
RGLP10065.1	2	A	3	37.3509	290	0	TGCAGATATATATCGTCAGTTCAGGTGATGCGCATTGCGAGCAGGAGCAGAGTAGAGCAGAGTG	TGCAGATATATATCGTCAGTTCAGGTGATGCGCATTGCGAGCAGTAGCAGAGTAGAGCAGAGTG	1		1	1	1	3	1	1	1	1	1	3	1	1	1	1	3	1	3	1	1	3	3	1	1	1	1	1	3	3	3	1	3		3	3	1	1	1	3	3
RGLP18256.1	2	A	3	37.3509	290	0	TGCAGCAGCCACAGGTGGTACCATGGTCAGAAGGTGGCACCGAGATCGGAAGAGCGGTTCAGCA	TGCAGCAGCCACAGGTCGTAGCATGGTCAAAAGGTGGCACCGAGATCGGAAGAGCGGTTCAGCA	3		1	1	1	3	1	1	1	1	1	3	1	1	1	1	3	1	3	1	1	3	3	1	1	1	1	1	3	3	3	1	3		3	3	1	1	1	3	3
RGLP19388.1	2	A	3	37.3509	290	0	TGCAGCAGGCCATCAGCGCGGCCAACGAGGCGCGGGTGGGGCTGCGCGCGATGCGCGACACCTT	TGCAGCAGGCCATCAGCGCGGCCAAGGAGGCGCGGGTGGGACTGCGCGCGATGCGCGACACCTT	2		1	1	1	3	1	1	1	1	1	3	1	1	1	1	3	1	3	1	1	3	3	1	1	1	1	1	3	3	3	1	3		3	3	1	1	1	3	3
RGLP21392.1	2	A	3	37.3509	290	0	TGCAGCATGTTTTCCTGCGGGGCGGCATGGTACGGTGTCGGTTAAGGCGACTCAGGGACGACCG	TGCAGCATGTTTTCCTGCGAGGCGGCATGGTACGGTGTCGGTTAAGGCGACTCAGGGACGACCG	1		1	1	1	3	1	1	1	1	1	3	1	1	1	1	3	1	3	1	1	3	3	1	1	1	1	1	3	3	3	1	3		3	3	1	1	1	3	3
RGLP24524.2	2	A	3	37.3509	290	0	TGCAGCCCGACGCGCACATGTACACCGTGCTGATCAGTGCCTACTGCAAGGGGGAGCGCGCGGC	TGCAGCCCGACGGGCACATGTACGCCGTGCTGATCAGTGCCTACTGCAAGGGGGAGCGCGCGGC	2		1	1	1	3	1	1	1	1	1	3	1	1	1	1	3	1	3	1	1	3	3	1	1	1	1	1	3	3	3	1	3		3	3	1	1	1	3	3
RGLP24524.3	2	A	3	37.3509	290	0	TGCAGCCCGACGGGCACATGTACGCCGTGCTGATCAGAGCCTACTGCAAGGGGGAGCGTGCGGC	TGCAGCCCGACGGGCACATGTACGCCGTGCTGATCAGAGCCTACTGCAAGGGGGAGCGCGCGGC	1		1	1	1	3	1	1	1	1	1	3	1	1	1	1	3	1	3	1	1	3	3	1	1	1	1	1	3	3	3	1	3		3	3	1	1	1	3	3
RGLP31098.1	2	A	3	37.3509	290	0	TGCAGCGCCTTCCTCCTCGTTGCACAACATGAAGGCATGTCGCGCCCTTCCTTGGAGGAGAGCC	TGCAGCGCCTTCCTCCTCGTTGCACAACATGAAGGCATGTCGCGCCCTTCCTTGGAGGAGAGAA	2		1	1	1	3	1	1	1	1	1	3	1	1	1	1	3	1	3	1	1	3	3	1	1	1	1	1	3	3	3	1	3		3	3	1	1	1	3	3
RGLP30080.1	2	A	3	37.3509	290	0	TGCAGCGCGGAGGTCGACCGCCTCACCGACGCCGTCGACGCCCTCGAGCGGCTCGCGGGCCCCG	TGCAGCGCAGAGGTCGACCGCCTCACCGACGCCGTCGACGCGCTCGAGCCGCTCGCGGGCCCCG	3		1		1	3	1	1	1	1	1	3	1	1	1	1	3	1	3	1	1	3	3	1	1	1	1	1	3	3	3	1	3		3	3	1	1	1	3	3
RGLP32009.1	2	A	3	37.3509	290	0	TGCAGCGCTTCCCTGCCGAGAACTGGTGGGGGGTCACTCGAAGGCGTCAGCGCAGCAAAATAGC	TGCAGCGCTTCCCTGCCGAGAACTGGTGGGGAGTCACTCGAAGGCGTCAGCGCAGCAAAATAGC	1		1	1	1	3	1	1	1	1	1	3	1	1	1	1	3	1	3	1	1	3	3	1	1	1	1	1	3	3	3	1	3		3	3	1	1	1	3	3
RGLP33024.1	2	A	3	37.3509	290	0	TGCAGCGGCGGAGTCTGAGGACACAAATCCACCACAAGTATGCCGCCACCGCACACCATCCTTG	TGCAGCGGCGGAGCCTGAGGACACAAATCCACCACAAGTATGCCGCCACCGCACACCATCCTTG	1		1	1	1	3	1	1	1	1	1	3	1	1	1	1	3	1	3	1	1	3	3	1	1	1	1	1	3	3	3	1	3		3	3	1	1	1	3	3
RGLP37127.1	2	A	3	37.3509	290	0	TGCAGCTCCCACCTCCCGTATACCAGCACCTCGACCCGCACCCGCACCGAGATCGGAAGAGCGG	TGCAGCTCCCATCTCCCGTATACCAGCACCTCGACCCGCACCCGCACCGAGATCGGAAGAGCGG	1		1	1	1	3	1	1	1	1	1	3	1	1	1	1	3	1	3	1	1	3	3	1	1	1	1	1	3	3	3	1	3		3	3	1	1	1	3	3
RGLP53218.1	2	A	3	37.3509	290	0	TGCAGGGCATTTGGTCGAGGTGCTCGAGCTCGGCCCCAGCGTTTCAAGCTCGCGCCCACGGTCT	TGCAGGGCATTTGGTCGAGGTGTTCGAGCTCGGCCCCAGCGTTTCAAGCTCGCGCCCACGGTCT	1		1	1	1	3	1	1	1	1	1	3	1	1	1	1	3	1	3	1	1	3	3	1	1	1	1	1	3	3	3	1	3		3	3	1	1	1	3	3
RGLP53681.1	2	A	3	37.3509	290	0	TGCAGGGCGAGGTCAGGGCGGCGTTCGGTGACAAGGAGTTCATCGGCGAGGCCGACCTCCGAGA	TGCAGGGCGAGGTCAGGGCGGCGTTCGGCGACAAGGAGTTCATCGGCGAGGCCGACCTCCGAGA	1		1	1	1	3	1	1	1	1	1	3	1	1	1	1	3	1	3	1	1	3	3	1	1	1	1	1	3	3	3	1	3		3	3	1	1	1	3	3
RGLP61863.1	2	A	3	37.3509	290	0	TGCAGTAGGATGTCCATATCGATGGCCGCGATGACCTGTACGCACCGAGATCGGAAGAGCGGTT	TGCAGTAGGATGTCCATATCGATGGCTGCGATGACCTGTACGCACCGAGATCGGAAGAGCGGTT	1		1	1	1	3	1	1	1	1	1	3	1	1	1	1	3	1	3	1	1	3	3	1	1	1	1	1	3	3	3	1	3		3	3	1	1	1	3	3
RGLP66092.1	2	A	3	37.3509	290	0	TGCAGTGCTCACATCAAGGGCTCAAGGCATATAAAAACCAAGTTTGTTTGATCCAGTTGTCATT	TGCAGTGCTCACATCAAGGGCTCAAGGCATAGAAAAAACAAGTTTGTTTGATCCAGTTGTCATT	2		1	1	1	3	1	1	1	1	1	3	1	1	1	1	3	1	3	1	1	3	3	1	1	1	1	1	3	3	3	1	3		3	3	1	1	1	3	3
RGLP69728.1	2	A	3	37.3509	290	0	TGCAGTTTCAAGAGGGAGAGAAGAGATTTACCAGCTTCATCTATCCCCGAGATCGGAAGAGCGG	TGCAGTTTCAAGAGGGAGAGAAGAGATTTACCAGCTTCATCTATACCCGAGATCGGAAGAGCGG	1		1	1	1	3	1	1	1	1	1	3	1	1	1	1	3	1	3	1	1	3	3	1	1	1	1	1	3	3	3	1	3		3	3	1	1	1	3	3
RGLP6979.1	2	A	3	37.6399	291	0	TGCAGAGAGGAGTCTACGGCTCCCGTTGCCCCGAGATCGGAAGAGCGGTTCAGCAGGAATGCCG	TGCAGAGAGGAGTCTACGGATCCCATTGCCCCGAGATCGGAAGAGCGGTTCAGCAGGAATGCCG	2		1	1	1	3	1	1	1	1	1	3	1	1	1	1	3	1	3	1	1	3	3	1	1	1	1	1	3	3	3	1	3		3	3	1	1	1	3	3
RGLP19085.1	2	A	3	37.6399	291	0	TGCAGCAGCTGTGCGCGGGGTCGGCGGCGGGGTCGGCGCTGGCGCACCTGGACCTGTCCACGCC	TGCAGCAGCTGTGCGCGGGGTCGGCGGCAGGGTCGGCGCTGGCGCACCTGGACCTGGCCACGCC	2		1	1	1	3	1	1	1	1	1	3	1	1	1	1	3	1	3	1	1	3	3	1	1	1	1	1	3	3	3	1	3		3	3	1	1	1	3	3
RGLP20898.1	2	A	3	37.6399	291	0	TGCAGCATCTGCACACTACACTTGGTTGTCCGATCCTGCGCGCGCCATGGACCTCGCCACCGTG	TGCAGCATCTGCACACTACACTTGGTTGTCCGATCCTGCGCGCGCCATGGAGCTCGCCACCGTG	1		1	1	1	3	1	1	1	1	1	3	1	1	1	1	3	1	3	1	1	3	3	1	1	1	1	1	3	3	3	1	3		3		1	1	1	3	3
RGLP37117.1	2	A	3	37.6399	291	0	TGCAGCTCCCAACAAGGCAACAAAGACTCCTTTGATACTCATGGCCTGTACCGAGATCGGAAGA	TGCAGCTCCCAACAAGGCAACAAAGACTCCTTTGATACTCATAGCCTGTACCGAGATCGGAAGA	1		1	1	1	3	1	1	1	1	1	3	1	1	1	1	3	1	3	1	1	3	3	1	1	1	1	1	3	3	3	1	3		3	3	1	1	1	3	3
RGLP6208.1	2	A	3	38.5171	292	0	TGCAGACTGCGAAACGACTTATCTGAAATTGTCTGGTCGGACCTGTGGATTGTACCGAGATCGG	TGCAGACTGCGAAACGACTTATCTGAAATTGTCTAGTCGGACCTGTGGATTGTACCGAGATCGG	1		1	1	1	3	1	3	1	1	1	3	1	1	1	1	3	1	3	1	1	3	3	1	1	1	1	1	3	3	3	1	3		3	3	1	1	1	3	3
RGLP35691.1	2	A	3	38.5171	292	0	TGCAGCTACCCGCGGTTAACGCGGCAATGCCGCGGTGAGGAGCGCCGTGCGCGTGCGGAAGGCT	TGCAGCTACCCGCGGTTAACGCGGCAATGCCGCGGTGAGGAGCGCCGTGCGCGTGTGGAAGGCT	1		1	1	1	3	1	3	1	1	1	3	1	1	1	1	3	1	3	1	1	3	3	1	1	1	1	1	3	3	3	1	3		3	3	1	1	1	3	3
RGLP36575.1	2	A	3	38.5171	292	0	TGCAGCTCACATGCTACTCAAGGTGCACTTAGCTTGCAAGAGTGTTCACTTATTTCATATCGAT	TGCAGCTCACATGCTACTCAAGGTGCACTTAGCTTGCAAGATTGTTCACTTATTTCATATCGAT	1		1	1	1	3	1	3		1	1	3	1	1	1	1	3	1	3	1	1	3	3	1	1	1		1	3	3	3	1	3			3	1	1	1	3	3
RGLP42397.1	2	A	3	38.5171	292	0	TGCAGGAAAGCTAGGGAACTCATGAAGAATCCTCCTGGCCATGGTGAGCAGTGAGGCCCGAGAT	TGCAGGAAAGCTAGGGAACTCATGAAGAATCCTCCTGGCCATAGTGAGCAGTGAGGCCCGAGAT	1		1	1	1	3	1	3	1	1	1	3	1	1	1	1	3	1	3	1	1	3	3	1	1	1	1	1	3	3	3	1	3		3	3	1	1	1	3	3
RGLP63120.1	2	A	3	38.5171	292	0	TGCAGTCCAATGCACACGGCCACACCCCTCACTGCTCATCACCATCGCCAGGAGAATTCTCCAT	TGCAGTCCAATGCGCACGGCCACACCCCTCACTGCTCATCACCATCGCCAGGAGAATTCTCCAT	1		1	1	1	3	1	3	1	1	1	3	1	1	1	1	3	1	3	1	1	3	3	1	1	1	1	1	3	3	3	1	3		3	3	1	1	1	3	3
RGLP401.1	2	A	3	38.8061	293	0	TGCAGAAAATGGCTATGCCCGAAGACAGGCATGGTCAGGGTCATAGATTCAAGGGCAAGAGCAG	TGCAGAAAATGGCTATGCCCGAAGACAGGCATGGTCGGGGTCATAGATTCAAGGGCAAGAGCAG	1		1	1	1	3	1	3	1	1	1	3	1	1	1	1	3	1	3	1	1	3	3	1	1	1	1	1	3	3	3	1	3		3	3	1	1	1	3	3
RGLP11217.1	2	A	3	38.8061	293	0	TGCAGATCTAGCAGGAGCCCAGCAGCAGCACCAGAAGACAACACAGCCTGCGAAGAACGGAACA	TGCAGATCTAGCAGGAGCCCAGCAGCAGCACCAGAAGACAACACAGCCTGCGAAGAACGGAAAA	1		1	1	1	3	1	3	1	1	1	3	1	1	1	1	3		3	1	1	3	3	1	1	1	1	1	3	3	3	1	3		3	3	1	1	1	3	3
RGLP25342.1	2	A	3	38.8061	293	0	TGCAGCCGAGCAAGAACCATGTCGTCGACGCACCGCCGAGATCGGAAGAGCGGTTCAGCAGGAA	TGCAGCCGAGCAAGAACCATGTCGTCGACGCGCCGCCGAGATCGGAAGAGCGGTTCAGCAGGAA	1		1	1	1	3	1	3	1	1	1	3	1	1	1	1	3	1	3	1	1	3	3	1	1	1	1	1	3	3	3	1	3		3	3	1	1	1	3	3
RGLP41995.1	2	A	3	38.8061	293	0	TGCAGCTTTCTTCAGGCGACGGCGCAGGCGCAAGCGCAAGCGGCAGCAGCTTCAACAACCTCCA	TGCAGCTTTCTTCAGGCGACGGCGTAGGCGCAAGCGCAAGCGGCAGCAGCTTCAACAACCTCCA	1	RGLC23750.1	1		1	3	1	3	1	1	1	3	1	1	1	1	3	1	3	1	1	3	3	1	1	1	1	1	3	3	3	1	3		3	3	1	1	1	3	3
RGLP59553.1	2	A	3	38.8061	293	0	TGCAGGTTCACCTTGCGCAGGTACGGCGCTCCGTCCACGGCCACCTTGACGAACTTGGCCGAGA	TGCAGGTTCACCTTGCGCAGGTACGGCGCGCCGTCCACGGCCACCTTGACGAACTTGGCCGAGA	1		1	1	1	3	1	3	1	1	1	3	1	1	1	1	3	1	3	1	1	3	3	1	1	1	1	1	3	3	3	1	3		3	3	1	1	1	3	3
RGLP6503.1	2	A	3	39.0952	294	0	TGCAGAGAACGTCGAGCGGGGGCGTCCATGGCGGCGTAACAGCGCCTGCTCCGAGATCGGAAGA	TGCAGAGAACGTCGAGCGGGGGCGTCCATGGCGGTGTAACAGCGCCTGCTCCGAGATCGGAAGA	1		1	1	1	3	1	3	1	1	1	3	1	1	1	1	3	1	3	1	1	3	3	1	1	1	1	1	3	3	3	1	3		3	3	1	1	1	3	3
RGLP7973.1	2	A	3	39.0952	294	0	TGCAGAGCTGTTCGTGCGCTCGTGACAACACCACACGAGCCAAAATGAATTGCCGCTTAAGTGT	TGCAGAGCTGTTCGTGCGCTCGCGACAACACCACACGAGCCAAAATGAATTGCCGCTTAAGTGT	1		1	1	1	3	1	3	1	1	1	3	1	1	1	1	3	1	3	1	1	3	3	1	1	1	1	1	3	3	3	1	3		3	3	1	1	1	3	3
RGLP11513.1	2	A	3	39.0952	294	0	TGCAGATGAACAGCTTCACTGGGGGTAATCCCTCCTCCATCACTTACCTGCCTCAAAGCACTAG	TGCAGATGAACAGCTTCACTGGGGGTAATCCCTCCTCCATCACTTACCAGCCTCTAAGCACTAG	2		1	1	1	3	1	3	1	1	1	3		1	1	1	3	1	3	1	1	3	3	1	1	1	1	1	3	3	3	1	3		3	3	1	1	1	3	3
RGLP15136.1	2	A	3	39.0952	294	0	TGCAGCAATGGCGGCCAGCTGCTGCCACCGTCGCCGCCGAGATCGGAAGAGCGGTTCAGCAGGA	TGCAGCAATGGCGGCCAGCTGCTGCCTCCGTCGCCGCCGAGATCGGAAGAGCGGTTCAGCAGGA	1		1	1	1	3	1	3	1	1	1	3	1	1	1	1	3	1	3	1	1	3	3	1	1	1	1	1	3	3	3	1	3		3	3	1	1	1	3	3
RGLP19717.1	2	A	3	39.0952	294	0	TGCAGCAGGTACAATCAAAGCAGATAAAGCTGCAAATACATATTTAAGAAAAAGGTTAGGACGA	TGCAGCAGGTACAATCAAAGCAGACAAAACTGCAAATACATATTTAAGAAAAAGGTTAGGACGA	2		1		1	3	1	3	1	1	1	3	1	1	1	1	3	1	3	1	1	3	3	1	1	1	1	1	3	3	3	1	3		3	3	1	1	1	3	3
RGLP20631.1	2	A	3	39.0952	294	0	TGCAGCATCCATCCATGCATTCCGTTGATCAGCAAGCAAGCAAGCTAGATGCAAAAGGAGGTCG	TGCAGCATCCATCCATGCATTCCATTGATCAGCAAGCAAGCAAGCTAGATGCAAAAGAAGGTCG	2		1	1	1	3	1	3	1	1	1	3	1	1	1			1	3	1	1	3	3	1	1	1	1	1	3	3	3	1	3		3	3	1	1	1	3	3
RGLP26899.1	2	A	3	39.0952	294	0	TGCAGCCGTGTGGCTGTTGCTCTGTAGCGCTCGGCCGCACGGACATCAGCAGATGTGGCTGTCA	TGCAGCCGTGTGGCTGTTGCTCTGTAGCGCTCGGCCGCACGGACATCAGCGGATGTGGCTGTCA	1		1	1	1	3	1	3	1	1	1	3	1	1	1	1	3	1	3	1	1	3	3	1	1	1	1	1	3	3	3	1	3		3	3	1	1	1	3	3
RGLP33344.1	2	A	3	39.0952	294	0	TGCAGCGGCTGGAATCGACGATGCCATCACGCCGCTGCTCGAAGGGCGTCACCGAGATCGGAAG	TGCAGCGGCTGGAATCGACGATGCCACCACGCCGCCGCTCGAAGGGCGTCGCCGAGATCGGAAG	3		1	1	1	3	1	3	1	1	1	3	1	1	1	1	3	1	3	1		3	3	1	1	1	1	1	3	3	3	1	3		3	3	1	1	1	3	3
RGLP34233.1	2	A	3	39.0952	294	0	TGCAGCGTACGTGACAAAGCGGGCCAGTGCGAATGCGTAGAAAACGAGGACCCGAGATCGGAAG	TGCAGCGTACGTGACAAAGCGGGTCAGTGCGAACGCGTAGAAAACGAGGACCCGAGATCGGAAG	2		1	1	1	3	1	3	1	1	1	3	1	1	1	1	3	1	3	1	1	3	3	1	1	1	1	1	3	3	3	1	3		3	3	1	1	1	3	3
RGLP41185.1	2	A	3	39.0952	294	0	TGCAGCTTCCTCCCGCAGAACACCTCCACCTCCGCCACGTACGTGGCCGCCACCGAGATCGGAA	TGCAGCTTCCTCCCGCAGAACACCTCCACCCCCGCCACGTACGTGGCCGCCACCGAGATCGGAA	1		1	1	1	3	1	3	1	1	1	3	1	1	1	1	3	1	3	1	1	3	3	1	1	1	1	1	3	3	3	1	3		3	3	1	1	1	3	3
RGLP51179.1	2	A	3	39.0952	294	0	TGCAGGCTGAGGCTGTAGGAGACCTTGCCGTTGCGCTCCGTGAGGCCTGCGTTGACGTAGTTGC	TGCAGGCTGAGGCTGTAGGAGACCTTGCCGTTGTGCTCCGTGAGGCCTGCGTTGACGTAGTTGC	1	RGLC28987.1	1	1	1	3	1	3	1	1	1	3	1	1	1	1	3	1	3	1	1	3	3	1	1	1	1	1	3	3	3	1	3		3	3	1	1	1	3	3
RGLP52528.1	2	A	3	39.0952	294	0	TGCAGGGAGGCCTTTTTAGCTACAGGTTCAAGCTTTGGACTCACAAGTCACAACAGAGCCACTG	TGCAGGGAGGCTTATTTAGCTACAGGTTCAAGCTTTGGACTCACAAGTCACAACAGAGCCATTG	3		1	1	1	3	1	3	1	1	1	3		1	1	1	3	1	3	1	1	3	3	1	1	1	1	1	3	3	3	1	3		3	3	1	1	1	3	3
RGLP52995.1	2	A	3	39.0952	294	0	TGCAGGGCACCACGTCCGCCGCGACCCGAGATCGGAAGAGCGGTTCAGCAGGAATGCCGAGACC	TGCAGGGCACCACGTCCGCGGCGACCCGAGATCGGAAGAGCGGTTCAGCAGGAATGCCGAGACC	1		1	1	1	3	1	3	1	1	1	3	1	1	1	1	3	1	3	1	1	3	3	1	1	1	1	1	3	3	3	1	3		3	3	1	1	1	3	3
RGLP53048.1	2	A	3	39.0952	294	0	TGCAGGGCAGACACATGTACGGATATTAGCATGTTTGTTCCATAGTACTTGGGTACCGCTTTGT	TGCAGGGCAGACACATGTACGGATATTAGCATGTTTGTTCCATAGTACTTGGGCACCGCTTTGT	1		1	1	1	3	1	3	1	1	1	3	1	1	1	1	3	1	3	1	1	3	3	1	1	1	1	1	3	3	3	1	3		3	3	1	1	1	3	3
RGLP56090.1	2	A	3	39.0952	294	0	TGCAGGTAGCGTACGAGTTCTGCCTTATCCTCTCGCTTGACCCCCTTCCTCCTGCCCCCGTTGA	TGCAGGTAACGTAGGAGTTCTGCCTTATCCTCTCGCTCGACCCCCTTCCTCCTGCCCCCGTTGA	3		1	1	1	3	1	3	1	1	1	3	1	1	1	1	3	1	3	1	1	3	3	1	1	1	1	1	3	3	3	1	3		3	3	1	1	1	3	3
RGLP64853.1	2	A	3	39.0952	294	0	TGCAGTCTTTAGTCTCAAAACTGTCAAGTCTCAAAGCCAGCTTATTTTTTGGTTTAGTTTTTGA	TGCAGTCTTTAGTCTCAAAACTGTCAAGTCTCAAAGCCAGCTTATTGTTTGGTTTAGTTTTTGA	1		1	1	1	3	1	3	1	1	1	3	1	1	1	1	3		3	1	1	3	3	1	1	1	1	1	3	3	3	1	3		3	3	1	1	1	3	3
RGLP3638.1	2	A	3	39.6765	295	0	TGCAGAATCCGCGCAAGATGCCATGAGTCGTCGTCGCTTTCGGGAGCGAATCGCTCGACCATGG	TGCAGAATCTGCACAAGATGCCATGAGTCGTCGTCGCTTTCGGGAGCGAATCGCTCGACCATGG	2		1	1	1	3	1	3	1	1	1	3	1	1	1	1	3	1	3	1	1	3	3	1	1	1	1	1	3	3	3	1	3		3	3	1	1	1	1	3
RGLP44760.1	2	A	3	39.9656	296	0	TGCAGGAGAGGCATACGCGGCGCGCGCCTCTCCACGCACCCGAGATCGGAAGAGCGGTTCAGCA	TGCAGGAGAGGTATACGCGGCGCGCGCCTCTCCACGCACCCGAGATCGGAAGAGCGGTTCAGCA	1			1	1	3	1	3		1	1	3	1	1	1	1	3	1	3		1	3	3	1	1	1	1	1	3	3	3	1	3		3	3	1	1	1	1	3
RGLP46851.1	2	A	3	39.9656	296	0	TGCAGGATGTTTTCTCGATTAGTTTTTCGCGTGTCCCCACAGACAGAGACAGACAGACAGAGAC	TGCAGGATGTTTTCTCGATTAGTTTTTCGCGTGTCCCCACAAACAGAGACAGACAGACAGAGAC	1		1	1	1	3	1	3	1	1	1	3	1	1	1	1	3	1	3	1	1	3	3	1	1	1	1	1	3	3	3	1	3		3	3	1	1	1	1	3
RGLP1928.1	2	A	3	41.4449	297	0	TGCAGAACGGTGTCGGACAATGTCCTGCTCTGCATTGCACTTGCTATTACCGAGATCGGAAGAG	TGCAGAACGGTGTCGGACGATGTCCTGCTCTGCATTGCACTTGCTATTACCGAGATCGGAAGAG	1		1	1	1	3	1	3	1	1	1	3	1	1	1	1	3	1	3	1	1	3	3	1	1	1	1	1	3	3	3	1	3		3	3	1	1	1	1	3
RGLP7664.1	2	A	3	41.7339	298	0	TGCAGAGCGAAGGCTTGAGCTTCTCGAACCAGTCGAGCTGGACGCTGAGGGACAGGTTGGTCCA	TGCAGAGCGAAGGCTTGAGCTTCTCGAACCAGTCGAGCTGGACGCTGAGGGAGAGGTTGGTCCA	1	RGLC5138.1	1	1	1	3	1	3	1		1	3		1	1	1	3	1	3	1	1	3	3	1	1	1	1	1	3	3	3	1	3		3	3	1	1		1	3
RGLP17834.1	2	A	3	41.7339	298	0	TGCAGCAGCACAGACTAGTATAAGATTCATAACGCCTCTCTCTCTCTCCCACGTTTCTTCTCCG	TGCAGCAGCACAGACTAGTATAAGATTCATAACGCCTCTCTCTCTCTCCCACGTTTCTTCCCCG	1		1	1	1	3	1	3	1	1	1	3	1	1	1	1	3	1	3	1	1	3	3	1	1	1	1	1	3	3	3	1	3		3	3	1	1	1	1	3
RGLP20524.1	2	A	3	41.7339	298	0	TGCAGCATCACCGTTGTATCGTATCAGACGCTTCACTAGCACTATATGGAAAGGAAAGGGCGAT	TGCAGTATCATCGTTGTATCGTATCAGACGCTTCACTAGCACTATATGGAAAGGAAAGGGCGAT	2		1	1	1	3	1	3	1	1	1	3	1	1	1	1	3	1	3	1	1	3	3	1	1	1	1	1	3	3	3	1	3		3	3	1	1	1	1	3
RGLP39169.1	2	A	3	41.7339	298	0	TGCAGCTGCACCAACAAGGACAGCAGCAGCAGCAGCAGCACGACCAACAACCTCCGCCGAGATC	TGCAGCTGCACCAACAAGGCCAGCAGCAGCAGCAGCAGCACGACCAAGAACCTCCGCCGAGATC	2		1	1	1	3	1	3	1	1	1	3	1	1	1	1	3	1	3	1	1	3	3	1	1	1	1	1	3	3	3	1	3		3	3	1	1	1	1	3
RGLP8569.1	2	A	3	42.0229	299	0	TGCAGAGGCGTGGTGGTGGCCTCGGCGATCTTGGATGATCACGACAAGATCCGAGATCGGAAGA	TGCAGAGGCGTGGTGGTCGCCTCGGCGATCTTGGATGATCACGACAAGATCCGAGATCGGAAGA	1		1	1	1	3	1	3	1	1	1	3	1	1	1	1	3	1	3	1	1	3	3	1	1	1	1	1	3	3	3	1	3		3	3	1	1	1	1	3
RGLP11516.1	2	A	3	42.0229	299	0	TGCAGATGAACATGTGTTGGCGCTCGCCTTTTCCTGTACACTGATGAAGATGAAACGAGAGAAG	TGCAGATGAACATGTGTTGGCGCTCGCCTTTTCCTGTACACTGATGAAGATGAAACGAGAGACG	1		1	1	1	3	1	3	1	1	1	3	1	1	1	1	3	1	3	1	1	3	3	1	1	1	1	1	3	3	3	1	3		3	3	1	1	1	1	3
RGLP15155.1	2	A	3	42.0229	299	0	TGCAGCAATGTGACAAGCCAAGGAATTATAGCTCCGAGGACAAGTAGAACACTTTTACATTAGA	TGCAGCAATGTGACAAGCCAAGGAATTATAGCTCCAAGGACAAGTACAACACTTTTACATTAGA	2		1	1	1	3	1	3	1	1	1	3	1	1	1	1	3	1	3	1	1	3	3	1	1	1	1	1	3	3	3	1	3		3	3	1	1	1	1	3
RGLP17097.1	2	A	3	42.0229	299	0	TGCAGCACTGCCAGCATTCAGGTTTCTCTCCGTGCCCATTTGTTCTTGGGCTTGCGTAGCAGGT	TGCAGCACTGCCAGCATTCAGGTTTCTCTCCGTGCCAATTTGTTCTTGGGCTTGCGTAGCAGGT	1		1	1	1	3	1	3	1	1	1	3	1	1	1	1	3	1	3	1	1	3	3	1	1	1	1	1	3	3	3	1	3		3	3	1	1	1	1	3
RGLP22419.1	2	A	3	42.0229	299	0	TGCAGCCATGATGCCGCACGGAAGGGAGGAAGGCGAGGCATGGCCTGATACGCGCTGTCGATTT	TGCAGCCATGATGCCGCACGGAAGGGAGGAAGGCGAGGCATGGCCTGATACGCGCTGTCGATTC	1		1	1	1	3	1	3	1	1	1	3	1	1	1	1	3	1	3	1	1	3	3	1	1	1	1	1	3	3	3	1	3		3	3	1	1	1	1	3
RGLP39584.1	2	A	3	42.0229	299	0	TGCAGCTGCGCGTAGGCCGCCTTGACCGCGGAGACGCCCGCGAAGAGGCTGGCGAGGAGAGCGT	TGCAGCTGCGCGTAGGCCGCCTTGACCGCGGAGACGCCCGCGAAGAGGCTGGCGAGGAGGGCGT	1		1	1	1	3	1	3	1	1	1	3	1	1	1	1	3	1	3	1	1	3	3	1	1	1	1	1	3	3	3	1	3		3	3	1	1	1	1	3
RGLP39587.1	2	A	3	42.0229	299	0	TGCAGCTGCGCGTGCGAGCCACCCACTGGCCTCTTGTCTTGACGTGATGTTGCTTTCATATCAG	TGCAGCTGCGCGTGCGAGCCACCCACTGGCCTCTTGTCTTGACGTGCCGTTGCTTTCAGATCAG	3		1	1	1	3	1	3	1	1	1	3	1	1	1	1	3	1	3	1	1	3	3	1	1	1	1	1	3		3	1	3		3	3	1	1	1	1	3
RGLP43483.1	2	A	3	42.0229	299	0	TGCAGGACAAAACATGGCGAATCATCAATACGAGATAAGAGTCCTGTGTGTCTATCCAAGAAAA	TGCAGGACAAAACATGGCGAATCATCAATACGAGATTAGAGTCCTGTGTGTCTATCCAAGAAAA	1		1		1	3	1	3	1	1	1	3		1	1	1	3	1	3	1	1	3	3	1	1	1	1	1	3	3	3	1	3		3	3	1	1	1	1	3
RGLP11760.1	2	A	3	42.3119	300	0	TGCAGATGATTCTCCAATGAACCTGATGATGATGGTTCACTTGCGATCGCGATCTCACCGAGAT	TGCAGATGATTCCCCAATGAACCTGATGATGATGGTTCACTTGCGATCGCGATCTCACCGAGAT	1		1	1	1	3	1	3	1	1	1	3	1	1	1	1	3	1	3	1	1	3	3	1	1	1	1	1	3	3	3	1	3		3	3	1	1	1	1	3
RGLP13266.1	2	A	3	42.3119	300	0	TGCAGATTTGTTCGCGGATCCTCTTTCCTGTTCTGGTGACAATGGTGTCGCTGGGGCTCGTCCT	TGCAGATTTGTTCGCGGATCCTCTTCCCTGTTCTGGTGACAATGGTGTCTCTGGGGCTCGTCCT	2		1	1	1	3	1	3	1	1	1	3	1	1	1	1	3	1	3	1	1	3	3	1	1	1	1	1	3	3	3	1	3		3	3	1	1	1	1	3
RGLP20055.1	2	A	3	42.3119	300	0	TGCAGCAGTCTTGGTGCTGTGGGGCCAGCCAGCCAATGGCATGGGCAGCAGTAGTACTGTGCTG	TGCAGCAGTCTTGGTGCTGTGGGTCCAGCCAGCCAATGGCATGGGCAGCAGTAGTACTGTGCTG	1		1	1	1	3	1	3	1	1	1	3	1	1	1	1	3	1	3	1	1	3	3	1	1	1	1	1	3	3	3	1	3		3	3	1	1	1	1	3
RGLP39170.1	2	A	3	43.4884	301	0	TGCAGCTGCACCACCTGCACCTGCGGCCACTGAAGCCCTACTGCTACCGAGATCGGAAGAGCGG	TGCAGCTGCACCAACTGCACCTGCGGCCACTGAAGCCCTACTGCTACCGAGATCGGAAGAGCGG	1		1	1	1	3	1	3	1	1	1	3	1	1	1	1	3	1	3	1	1	3	3	1	1	1	1	1	3	3	3	1	3		3	3	1	1	1	1	3
RGLP15226.1	2	A	3	44.3656	302	0	TGCAGCAATTTGACGGTTCCCCTCCCTACCCATGCAGCGGTAGTCGAAGGGGTGATGCTGCTCG	TGCAGCAATTTGACGGTTCCCCTCCCTACCCATGCAGCGGTAGTCGAAGGGGTGATGCTGCTGC	2		1	1	1	3	1	3	1	1	1	3	1	1	1	3	3	1	3	1	1	3	3	1	1	1	1	1	3	3	3	1	3		3	3	1	1	1	1	3
RGLP20458.1	2	A	3	44.3656	302	0	TGCAGCATATGACTACCGACTATTTTTAAAAGTTATTTATTGCTGACGCCAGCCTTGATTCAAG	TGCAGCATATGACTACCGACTATTTTCAAAAGTTATTTATTGCTGACGCCAGCCTTGATTCAAG	1		1	1	1	3	1	3	1	1	1	3	1	1	1	3	3		3	1	1	3	3	1	1	1	1	1	3		3	1	3		3	3	1	1	1	1	3
RGLP32110.1	2	A	3	44.3656	302	0	TGCAGCGGCAGCATCGGCTTTGCTCGGCGGCGCGAAGGCCCTCGTCCCGCCCCCAAACGCCCCC	TGCAGCGGAAGCATCGGCTTTGCTCGGCGGCGCGAAGGCCCTCGTCCCGCCCCCAAACGCCCCC	1		1	1	1	3	1	3	1	1	1	3	1	1	1	3	3	1	3	1	1	3	3	1	1	1	1	1	3	3	3	1	3		3	3	1	1	1	1	3
RGLP51069.1	2	A	3	44.3656	302	0	TGCAGGCTCGGTGAGGTGTAAAATAAAAAGAGGTAATAGCACTCGCAGTACAACAAGTTGTAGC	TGCAGGCTCGGTGAGGTGTAAAATAAAAAGAGGTAATAGCACTCGCAATACAACAAGTTGTAGC	1		1	1	1	3	1	3	1	1	1	3	1	1	1	3	3	1	3	1	1	3	3	1	1	1	1	1	3	3	3	1	3		3	3	1	1	1	1	3
RGLP51239.1	2	A	3	44.3656	302	0	TGCAGGCTGCCGTTGAGGAGCAGGATGGAGGACTTGCCCATCAGCTCCGTCAGCGACCGCGGGT	TGCAGGCTGCCGTTGAGGAGCAGGATGGAGGACTTGCCCATCAGCTCCGTCAGCGACCGAGGGT	1		1	1	1	3	1	3	1	1	1	3	1	1	1	3	3	1	3	1	1	3	3	1	1	1	1	1	3	3	3	1	3		3	3	1	1	1	1	3
RGLP23584.1	2	A	3	44.947	303	0	TGCAGCCCACAGCCCAACCCAGCTTTGACTGGAGCTTTCGAGGGCTAGCCAATGCAAGCACAGC	TGCAGCCCACAGCCCAACACAGCTTTGACTGGAGCTTTCGAGGGCTAGCCAATGCAAGCACAGC	1	RGLCS2153	1	1	1	3	1	3	1	1	1	3	1	1	1	3	3	1	3	1	1	3	3	1	1	1	1	1	3	3	3	1	3		3	3	1	1	1	1	3
RGLP45656.1	2	A	3	44.947	303	0	TGCAGGAGGCGCAGACTCAACTGGAGGAGACGCATTATATTCTACATAACATTCAGTTAGTAAT	TGCAGGAGGCGCAGACTCAACTGGAGGAGGCGCATTATATTCTACATAACATTCAGTTAGTAAT	1		1	1	1	3	1	3	1	1	1	3	1	1	1		3	1	3	1	1	3	3	1	1	1	1	1	3	3	3	1	3		3	3	1	1	1	1	3
RGLP53726.2	2	A	3	44.947	303	0	TGCAGGGCGCCATGCATGTCAGGACAAGAGCACGGGCAATGAAACAGTAGTGAGTAGGTGTGAG	TGCAGGGCGCCATGCATGTCAGGACAAGAGCACGGGCAATGGAACAGTAGTGAGTAGGTGTGAG	1		1		1	3	1	3	1	1	1	3	1	1	1	3	3	1	3	1	1	3	3	1	1	1	1	1	3	3	3	1	3		3	3	1	1	1	1	3
RGLP42678.1	2	A	3	47.6742	304	0	TGCAGGGACGAGTTGCCCGTCTCGATCGGTGGCAGTTTGACTTGAGATCACGTCGTCCTCCCTC	TGCAGGAACGAGTTGCCCGTCTCGATCGGTGGCAGTTTGACTTGAGATCACGTCGTCCTCCCTC	1		1	1	1	3	1	3	1	1	1	3	1	1	1	3	3	1	3	3	1	3	3	1	1	1	1	1	3	3	3	1	3		3	3	1	1	1	1	3
RGLP14502.1	2	A	3	49.46	305	0	TGCAGCAAGATTTATCATAGAACTACATGTCGTAAGGTGTTCAAATTTTATAGATCAAGCACGA	TGCAGCAAGATTTATCATAGAATTACATGTCGTAAGGTGTTCAAATTTTATAGATCAAGCACGA	1		1	1	1	3	1	3	1	1	1	3	1	1	1	3	3	1	3	3	1	3	3	3	1	1	1	1	3	3	3	1	3		3	3	1	1	1	1	3
RGLP30285.1	2	A	3	49.749	306	0	TGCAGCGCCAATAGATCTGATAATGTTGATTTCCAATCCGAGATCGGAAGAGCGGTTCAGCAGG	TGCAGCGCCAATAGATCTGATAATGGAGATTTCCAATCCGAGATCGGAAGAGCGGTTCAGCAGG	2		1	1	1	3	1	3	1	1	1	3	1	1	1	3	3		3	3	1	3	3	3	1	1	1	1	3	3	3	1	3		3	3	1	1	1	1	3
RGLP51413.1	2	A	3	49.749	306	0	TGCAGGCTGTCGATGAAGCAGATGGTGTACGCCTCCATCGATGCCTGCATCTCGCACTGGATCG	TGCAGGCTTTCGATGAAGCAGATGGTGTACGCCTCCATCGATGCCTGCATCTCGCACTGGATCG	1	RGLC29339.1	1	1	1	3	1	3	1	1	1	3		1	1	3	3	1	3	3	1	3	3	3	1	1	1	1	3	3	3	1	3		3	3	1	1	1	1	3
RGLP6379.1	2	A	3	54.124	307	0	TGCAGACTTTTGGAACGAAAAATGCCCTGGCTGCTTTCCCCCGTGAAAATGGGCTTTCTGTTCC	TGCAGACTTTTGGAACGAAAAATGCCCTGGCTGCTTTCCCCCGTGAAAATGGGCTTTCTGTTTC	1	RGLC4247.1	1	1	1	3	1	3	3	1	1	3	1	1	1	3	3	1	3	1	1	1	3	3	1	1	1	1	3	3	3	1	3		3	3	1	3	1	1	3
RGLP10169.1	2	A	3	54.124	307	0	TGCAGATCTTCAGAGATCAACATACAGGTAGATCGAAACAAATAAAACCAGAAGATTATAGTAC	TGCAGATATTCAGAGATCAACATACAGGTAGATCGAAACAAATAAAACCAGAAGATTATAGTAC	1		1	1	1	3	1	3	3	1	1	3	1	1	1	3	3	1	3	1	1	1	3	3	1	1	1	1	3	3	3	1	3		3	3	1	3	1	1	3
RGLP39375.1	2	A	3	54.413	308	0	TGCAGCTGCCCTTTCCAGCTCGCCGCCAAGGGCGGCAGCAGCATCACCCAGGCGGAGGTGGGCG	TGCAGCTTCCCTTTCCAGCTCGCCGCCAAGGGCGGCAGCAGCATCACCCAGGCGGAGGTGGGCG	1		1	1	1	3	1	3	3	1	1	3		1	1	3	3	1	3	1	1	1	3	3	1	1	1	1	3	3	3	1	3		3	3	1	3	1	1	3
RGLP5303.1	2	A	3	54.9944	309	0	TGCAGACCTTATCTTCACATGAATGTTCTCCTCTTTACTCACTAATATCCCTCTGCCTTTTGCA	TGCAGACCTTATCTTCACATGAATGTTCTCCTCTTTACTCCCTAATATCCCTCTGCCTTTTGCA	1		1	1	1	3	1	3	3	1	1	3	1	1	1	3	1		3	1	1		3	3	1	1	1		3	3	3	1	3		3	3	1	3	1	1	3
RGLP10052.1	2	A	3	54.9944	309	0	TGCAGATATACGCATCCTGAAGTTTCTGCCTGTTTTGGGGGGGATTTCTGTGACTATTTTTTTA	TGCAGATATACGCATCCTGAAGTTTCTGCCTGTTTTGGGGGGGATTTCTGTGACTATTTTTTTT	1	RGLC6666.1	1	1	1	3	1	3	3	1	1	3	1	1	1	3	1	1	3	1	1	1	3	3	1	1	1	1	3	3	3	1	3		3	3	1	3	1	1	3
RGLP11775.1	2	A	3	54.9944	309	0	TGCAGATGCAAATGATTATTCGGAATCCAGGAAAGCCTTTTTTCTATAGAGAAATCCAGGAAAG	TGCAGATGCAAATGATTATTGGGAATCCAGGAAAGCCTTTTTTCTATAGAGAAATCCAGGAAAG	1		1	1	1	3	1	3	3	1	1	3	1	1	1	3	1	1	3	1	1	1	3	3	1	1	1	1	3	3	3	1	3		3	3	1	3	1	1	3
RGLP11689.1	2	A	3	54.9944	309	0	TGCAGATTAGTTGGGCAAGCAACTCCGATGGCTGTTCTTTTCCGAGATCGGAAGAGCGGTTCAG	TGCAGATGAGTTGGGCAAGCAACTCCGATGGCTGTTCTTTTCCGAGATCGGAAGAGCGGTTCAG	1		1	1	1	3	1	3	3	1	1	3	1	1	1	3	1	1	3	1	1	1	3	3	1	1	1	1	3	3	3	1	3		3	3	1	3	1	1	3
RGLP28692.1	2	A	3	54.9944	309	0	TGCAGCGACACTTGTCGGGCAGCTCCCCGCCACCGCAGCCACCGAACGACCATAATGACGGGAC	TGCAGCGACACTTGTCGGGCAGCTCCCCGCCACCGCAGCCACCGAGCGACCATAATGACGGGAC	1		1	1	1	3	1	3	3	1	1	3	1	1	1	3	1	1	3	1	1	1		3	1	1	1	1	3	3	3	1	3		3	3	1	3	1	1	3
RGLP38510.1	2	A	3	54.9944	309	0	TGCAGCTCTCGGCGGCATGGTGATACCATCTCCAAGTATACCGAGATCGGAAGAGCGGTTCAGC	TGCAGCTCTCGGCGGCATGGTGCTACCATCTCCAAGTATACCGAGATCGGAAGAGCGGTTCAGC	1		1	1	1	3	1	3	3	1	1	3	1	1	1	3	1	1		1	1	1	3	3	1	1	1	1	3	3	3	1	3		3	3	1	3	1	1	3
RGLP45617.1	2	A	3	54.9944	309	0	TGCAGGAGGCCGTGAACGTGTCCCTCGAGAACCTCAAGACCTACCCCTTCGTCAAGGAAGGTGT	TGCAGGAGGCCGTGAACGTGTCCCTCGAGAACCTCAAGACCTACCCGTTTGTCAAGGAAGGTGT	2		1	1	1	3	1	3	3	1	1	3	1	1	1	3	1	1	3	1	1	1	3	3	1	1	1	1	3	3	3	1	3		3	3	1	3	1	1	3
RGLP58382.1	2	A	3	54.9944	309	0	TGCAGGTGCATCTTCGGAAAGACGACGTCGTGGCGACGGCTGAGCAGATGACGCAGCCGCAAGT	TGCAGGTGCATCTTCGGAAAGACGACGTCGTGGCGACGGCTGAGCAGATGACGCAGTCGCAAGT	1	RGLC33093.1	1	1	1	3	1	3	3	1	1	3	1	1	1	3	1	1	3	1	1	1	3	3	1	1	1	1	3	3	3	1	3		3	3	1	3	1	1	3
RGLP60586.1	2	A	3	54.9944	309	0	TGCAGTAACCCACCGAGCCGACCTCTCACCCAAAAAAACGGATCGACCTCATTCGCCGTCCTCC	TGCAGTAACCCACCGAGCCGACCTCTCACCAAAAAAAACGGATCGACCTCATTCGCCGTCCTCC	1		1	1	1	3	1	3	3	1	1	3		1	1	3	1		3	1		1	3	3	1		1	1	3	3	3	1	3		3	3	1	3	1	1	3
RGLP62471.1	2	A	3	54.9944	309	0	TGCAGTATTATGGATAGGGAACTAGGATGCTCTGTGTCCGAGATCGGAAGAGCGGTTCAGCAGG	TGCAGTATTATGGATAGGGAACTAGGATGCTATGTGTCCGAGATCGGAAGAGCGGTTCAGCAGG	1		1	1	1	3	1	3	3	1	1	3	1	1	1	3	1		3	1	1	1		3	1	1	1	1	3	3	3	1	3		3	3	1	3	1	1	3
RGLP63534.1	2	A	3	54.9944	309	0	TGCAGTCCGCAGCAGCTCGGCGAGAAGGACGCTGCCACCGCTTCGCTCGCACTTGGAGGGCTCC	TGCAGTCCGCAGCAGCTCGGCGAGAAGGATGCTGCCACCGCTTCGCTCGCACTTGGAGGGCTCC	1		1	1	1	3	1	3	3	1	1	3	1	1	1	3	1	1	3	1	1	1	3	3	1	1	1	1	3	3	3	1	3		3	3	1	3	1	1	3
RGLP64299.1	2	A	3	54.9944	309	0	TGCAGTCGTGGCCGCCGCAGGCCCAACGGCGTCATGTTGGGCTGGTCCAGTGCGCGAGGACGAA	TGCAGTCGTGGCCGCCGCAGGCCCAACGGCGTCATGTTGGGCTGGTCCAGTGCGCGAGGACGGA	1		1	1	1	3	1	3	3	1	1	3	1	1	1	3	1	1	3	1	1	1	3	3	1	1	1	1	3	3	3	1	3		3	3	1	3	1	1	3
RGLP66398.1	2	A	3	54.9944	309	0	TGCAGTGGATGCCCACGGCAAGTACAGAGTTGCCGACGTGGGCGACGCCAAGCAGAACACCGAG	TGCAGTGGATGCCCACGGCGAGTACAGAGTTGCCGACGTGGGCGACGCCAAGCAGAACACCGAG	1		1	1	1	3	1	3	3	1	1	3	1	1	1	3	1	1	3	1	1	1	3	3	1	1	1	1	3	3	3	1	3		3	3	1	3	1	1	3
RGLP69187.1	2	A	3	54.9944	309	0	TGCAGTTGCTGCTGGGACACGTCTGCGGATGCCTGGGGACACGCGGAGAGCTTCGCGGATCGTC	TGCAGTTGCTGCTGGGACACGTCTGCGGATGCCTGGGGACACGCGGAGAGCTTTGCGGATCGTC	1		1	1	1	3	1	3	3		1	3	1	1	1	3	1	1	3	1	1	1	3	3	1	1	1	1	3	3	3	1	3		3	3	1	3	1	1	3
RGLP22915.1	2	A	3	55.2834	310	0	TGCAGCCAGGCCGCCCTTCTCGCGCGCTCCCGCAGCCGCCTCGTTCGCTCCCCGAGATCGGAAG	TGCAGCCAGGCCGCCCTTCTCGCGCGCCCCCGCAGCCGCCTCGTGCGCTCCCCGAGATCGGAAG	2		1	1	1	3	1	3	3	1	1	3	1	1	1	3	1	1	3	1	1	1	3	3	1	1	1	1	3	3	3	1	3		3	3	1	3	1	1	3
RGLP32058.1	2	A	3	55.2834	310	0	TGCAGCGGAACAGGACGGCCCCTCCGCCAAAGTAGAGCTTCACGTCGAGGTGGGTGGCCGAGAT	TGCAGCGGAACAGGACGGCCCCTCCGCCGAAGTAGAGCTTCACGTCGAGGTGGGTGGCCGAGAT	1		1	1	1	3	1	3	3	1	1	3	1	1	1	3	1	1	3	1	1	1	3	3	1	1	1	1	3	3	3	1	3		3	3	1	3	1	1	3
RGLP35980.1	2	A	3	55.2834	310	0	TGCAGCTAGCAGTCTTGGCTGAATCCAAAAGCTAAAAACACTACGGGCGAAAAAGAAAGAAAAA	TGCAGCTAGCAGTCTTGGCTGAATCCAAAAGCTAAAAACACTACTGGCGAAAAAGAAAGAAAAA	1		1	1	1	3	1	3	3	1	1	3	1	1	1	3	1	1	3	1	1	1	3	3	1	1	1	1	3	3	3	1	3		3	3	1	3	1	1	3
RGLP42078.1	2	A	3	55.2834	310	0	TGCAGCTTTGTTTGGCACCGTGGAGCATCAGACAAATCACGAGCCTTACTTTTGCAGATAGTGT	TGCAGCTTTGTTTGGCACCGTGGAGCATCAGACAAATCACGAGCCTTACTTTTGCAGATAATGT	1		1	1	1	3	1	3	3	1	1	3	1	1	1	3	1	1	3	1	1	1	3	3	1	1	1	1	3	3	3	1	3		3	3	1	3	1	1	3
RGLP61206.1	2	A	3	55.5724	311	0	TGCAGTACCTGAGCCTGTCTGGCGATGTCGCCGAGATCGGAAGAGCGGTTCAGCAGGAATGCCG	TGCAGTACCTGGGCCTGTCTGGCGATGTCGCCGAGATCGGAAGAGCGGTTCAGCAGGAATGCCG	1		1	1	1	3	1	3	3	1	1	3	1	1	1	3	1	1	3	1	1	1	3	3	1	1	1	1	3	3	3	1	3		3	3	1	3	1	1	3
RGLP26775.1	2	A	3	55.8614	312	0	TGCAGCCGTCGCTGCCCGCCAGGTCGCCATTGGCGCACAGGCAGCCAAGGAACCCGCCGAGATC	TGCAGCCGTCGCTGCCCGCCAGGTCGCCATTGGCGCACAGGCAGCCCAGGAACCCGCCGAGATC	1		1	1	1	3	1	3	3	1	1	3	1	1	1	3	1		3	1	1	1	3	3	1	1	1	1	3	3	3	1	3		3	3	1	3	1	1	3
RGLP14495.1	2	A	3	55.8614	312	0	TGCAGCGAGATGTCTGACTCCGCCGCCCCACGACTGTCCGAGATCGGAAGAGCGGTTCAGCAGG	TGCAGCAAGATGTCTGACTCCGCTGCCCCACGACTGTCCGAGATCGGAAGAGCGGTTCAGCAGG	2		1	1	1	3	1	3	3	1	1	3	1	1	1	3	1	1	3	1	1	1	3	3	1	1	1	1	3	3	3	1	3		3	3	1	3	1	1	3
RGLP40541.1	2	A	3	55.8614	312	0	TGCAGCTGTAGCGGCAACAGGATGGAGGCAGAACGTGGGGGCACGAGGCTGGTGGTGATCGTGG	TGCAGCTGTAGCGGCAACAGGATGGAGGCAGAACGTGGGGGCACGAGGCTAGTGGTGATCGTGG	1		1	1	1	3	1	3		1	1	3		1	1	3	1	1	3	1	1	1	3	3	1	1	1	1	3	3	3	1	3		3	3	1	3	1	1	3
RGLP63174.1	2	A	3	55.8614	312	0	TGCAGTCCACGGCGAGTGAAAACTCAGGACAGGCGCCCGAGATCGGAAGAGCGGTTCAGCAGGA	TGCAGTCCACGGCGAGTGAAAACTCAGGACAGGTGCCCGAGATCGGAAGAGCGGTTCAGCAGGA	1		1	1	1	3	1	3	3	1	1	3	1	1	1	3	1	1	3	1	1	1	3	3	1	1	1	1	3	3	3	1	3		3	3	1	3	1	1	3
RGLP69730.1	2	A	3	55.8614	312	0	TGCAGTTTCAAGCTGAAGCCAGCGTCCTTGTCGAAGGAGCGGCTCCACAGCATGATGCCGCCGA	TGCAGTTTCAAGCTGAAGCCAGCGTCCTTGTCGAAGGAGCGGCTCCACAGCATGATGCCGCCGT	1	RGLC40600.1	1	1	1	3	1	3	3	1	1		1	1	1	3	1	1	3	1	1	1	3	3	1	1	1	1	3	3	3	1	3		3	3	1	3	1	1	3
RGLP1046.1	2	A	3	56.4428	313	0	TGCAGAAATCCGTGACCTCATGTGTTTCAGGGCTCTCCACGAGGTAGCTGTCCACCACATCCTC	TGCAGAAATCCGTGACCTCATGGGTTTCAGGGCTCTCCACAAGGTAGCTGTCCACCACATCCTC	2		1	1	1	3	1	3	3	1	1	3	1	1	1	1	1	1	3	1	1	1	3	3	1	1	1	1	3	3	1	1	3		3	3	1	3	1	1	3
RGLP5762.1	2	A	3	56.4428	313	0	TGCAGACGGCGACCGCTGCGTGGTGATGCCGCGGCAACGGCGCTTTCCGCCGAGATCGGAAGAG	TGCAGACGGCGACCGCTGCGTGGTGATGCCGCGGCAATGGCGCTTTCCGCCGAGATCGGAAGAG	1		1	1	1	3	1	3	3	1	1	3	1	1	1	1	1	1	3	1	1	1	3	3	1	1	1	1	3	3	1	1	3		3	3	1	3	1	1	3
RGLP18907.1	2	A	3	56.4428	313	0	TGCAGCAGCTCCAGTCGCTCTCCCTCTCTTTCAACCACTTCAACGGCTCCATCCCCGACAGCGT	TGCAGCAGCTCCAGTCGCTCTCCCTCTCTTTCAACCACTTCAACGGCTCCATCCCCGACAACGT	1		1	1	1	3	1	3	3	1	1	3	1	1	1	1	1	1	3	1	1	1	3	3	1	1	1	1	3	3	1	1	3		3	3	1	3	1	1	3
RGLP24253.1	2	A	3	56.4428	313	0	TGCAGCCCCGCCATGCCCTCTAGTCTTCTTTCTCTCGATCGAGGCTGTGATCGATCTGTGTGGC	TGCAGCCCCGCCATGCCCTCTAGTCTTCTTTCTCTCGATCGAGGTTGTGATCGATCTGTGTGGC	1		1	1	1	3	1	3	3	1	1	3	1	1	1	1	1	1	3	1	1	1	3	3	1	1	1	1	3	3	1	1	3		3	3	1	3	1	1	3
RGLP27769.1	2	A	3	56.4428	313	0	TGCAGCCTCTTCGGCAAGGAGACGCCCAAGACCCAGCACCGCGCCGAGATCGGAAGAGCGGTTC	TGCAGCCTCTTCGGCAAGGAGACGCCCCAGACCCAGCACCGCGCCGAGATCGGAAGAGCGGTTC	1		1	1	1	3	1	3	3	1	1	3	1	1	1	1	1	1	3	1	1	1	3	3	1	1	1	1	3	3	1	1	3		3	3	1	3	1	1	3
RGLP29607.1	2	A	3	56.4428	313	0	TGCAGCGGGTCGCTGTGAGCAGTGACGCGGCCGCTCTGATGGCGCCGAGATCGGAAGAGCGGTT	TGCAGCGGGTCGCCGTGAGCAGTGACGCGGCCGCTCTGGTGGCGCCGAGATCGGAAGAGCGGTT	2		1	1	1	3	1	3	3	1	1	3	1	1	1	1	1	1	3	1	1	1	3	3	1	1	1	1	3	3	1	1	3		3	3	1	3	1	1	3
RGLP38130.1	2	A	3	56.4428	313	0	TGCAGCTCGGCCGCGGCCTTCAAATAGCTTGAATATATTGCGGCTACGCACCGCACCTAGGGGC	TGCAGCTCGGCCGCGGCCTTCAAATAGCTTGAATATATTGCGGCTACGCGCCGCACCTAGGGGC	1		1	1	1	3	1	3	3	1	1	3	1	1	1	1	1	1	3	1	1	1	3	3	1	1	1	1	3	3	1	1	3		3	3	1	3	1	1	3
RGLP41375.1	2	A	3	56.4428	313	0	TGCAGCTTCTCCCCGAACGGGTGGATGTCGTAGTTGTACCCCCACACGGCGAGGACACCGCCGA	TGCAGCTTGTCCCCGAACGGGTGGATGTCGTAGTTGTACCCCCACACGGCGAGGACACCGCCGA	1		1	1	1	3	1	3	3	1	1	3	1	1	1	1	1	1	3	1	1	1	3	3	1	1	1	1	3	3	1	1	3		3	3	1	3	1	1	3
RGLP47508.1	2	A	3	56.4428	313	0	TGCAGGCACTGAGCAACGTGGTCCAGATCACCGCGTTCGGTTCGACCTCCATGTCACAGATGAA	TGCAGGCACTGAGCAACGTGGTCCAGATCACAGCGTTCGGTTCGACCTCCATGTCACAGATGAA	1		1	1	1	3	1	3	3	1	1	3	1	1	1	1	1	1	3	1	1	1	3	3	1	1	1	1	3	3	1	1	3		3	3	1	3	1	1	3
RGLP47519.1	2	A	3	56.4428	313	0	TGCAGGCACTGCTGCTGCTCGCGAATGCACCTAGCTGAGCGGCCATCGGGAGCGACCGAGATCG	TGCAGGCACTGCTGCTGCTCGCGACTGCACCTAGCTGAGCGGCCATCGGGAGCGACCGAGATCG	1		1	1	1	3	1	3	3	1	1	3	1	1	1	1	1	1	3	1	1	1	3	3	1	1	1	1	3	3	1	1	3		3	3	1	3	1	1	3
RGLP48143.1	2	A	3	56.4428	313	0	TGCAGGCCACATGTTGCACGCACATCGCCTCCATCCTATGCCTCGGCTGGGCGTCGAGAGCCCT	TGCAGGCCACATGTTGCACGCACATCGCCTCCATCCTATGCCTCGTCTGGGCGTCGAGAGCCCT	1		1	1	1	3	1	3	3	1	1	3	1	1	1	1	1	1	3	1	1	1	3	3	1	1	1	1	3	3	1	1	3		3	3	1	3	1	1	3
RGLP48853.1	2	A	3	56.4428	313	0	TGCAGGCCGACATCGGAGACCGCGACGAACTTGCGGAGCTTGATCGGCGCCCCCTTGTTCCAGC	TGCAGGCCGACATCGGAGACCGCCACGAACTTGCGGAGCTTGATCGGCGCCCCCTTGTTCCAGC	1	RGLC27694.1	1	1	1	3	1	3	3	1	1	3	1	1	1	1	1	1	3	1	1	1	3	3	1	1	1	1	3	3	1	1	3		3	3	1	3	1	1	3
RGLP50939.1	2	A	3	56.4428	313	0	TGCAGGCTCCATGCTCCAATTCCACGCCGAGATCGGAAGAGCGGTTCAGCAGGAATGCCGAGAC	TGCAGGCTCCGTGCTCCAATTCCACGCCGAGATCGGAAGAGCGGTTCAGCAGGAATGCCGAGAC	1		1	1	1	3	1	3	3	1	1	3		1	1	1	1		3	1	1	1	3	3	1	1	1	1	3	3	1	1	3		3	3	1	3	1	1	3
RGLP47789.1	2	A	3	56.4428	313	0	TGCAGGGAGGGGGTCTCAAGCCTCTCAGGAACGGATCTGAACGGACACTGCCCCGAGATCGGAA	TGCAGGCAGGGAGTCTCAAGCCTCTCAGGAACGGATCTGAACGGACACTGCCCCGAGATCGGAA	2		1	1	1	3	1	3	3	1	1	3	1	1	1	1	1	1	3	1	1	1	3	3	1	1	1	1	3	3	1	1	3		3	3	1	3	1	1	3
RGLP56759.1	2	A	3	56.4428	313	0	TGCAGGTATGTGCGCCGTACATGCGACTTAATTCACATACTACTAGCAAATGTGCATCCTGACA	TGCAGGTATGTGCGCCGTACATGCGACTTACTTCACATACTACTAGCAAATGTGCATCCTGACA	1	RGLC32248.1	1	1	1	3	1	3	3	1	1	3	1	1	1	1	1	1	3	1	1	1	3	3	1	1	1	1	3	3	1	1	3		3	3	1	3	1	1	3
RGLP66283.1	2	A	3	56.4428	313	0	TGCAGTGGACCCAGGAGGTAACCAGTTCGTATGAAACTGATTCTAAGGCTCACGAATTGTTGAC	TGCAGTGGACCCAGGAGGTAACCAGTTCGTATGAAACTGATTCTAAGGCTCAGGAATTGTTGAC	1		1	1	1	3	1	3	3	1	1	3	1	1	1	1	1	1	3	1	1	1	3	3	1	1	1	1	3	3	1	1	3		3	3	1	3	1	1	3
RGLP68320.1	2	A	3	56.4428	313	0	TGCAGTTCCGCTTCCTCCTGCGCGTTGTGGTTCCTCCTCCACCCATCCTGCTGGGATCATGTCC	TGCAGTTCTGCTTCCTCCTGCGCGTTGTGGTTCCTCCTCCACCCATCCTGCTGGGATCATGCCC	2		1	1	1	3	1	3	3	1	1	3	1	1	1	1	1		3	1	1	1	3	3	1	1	1	1	3	3	1	1	3		3	3	1	3	1	1	3
RGLP12310.1	2	A	3	56.7318	314	0	TGCAGATGGTGATGGAAGTCGCGGGTGTTGAAGGGTGGAGGAAGATGGTGACCATGTATAGATG	TGCAGATGGTGATGGAAGTCGCGGGTGTTGAAGGGTGGAGGTAGATGGTGACCATGTATAGATG	1		1	1	1	3	1	3	3	1	1	3	1	1	1	1	1	1	3	1	1	1	3	3	1	1	1	1	3	3	1	1	3		3	3	1	3	1	1	3
RGLP19471.1	2	A	3	56.7318	314	0	TGCAGCAGGCGCTTCTCCTGGAGCTCCTGGGGCAGCACGGCCGAGATCGGAAGAGCGGTTCAGC	TGCAGCAGGCGCTTCTCCTGGAGCTCCTGGGGCAGGACGGCCGAGATCGGAAGAGCGGTTCAGC	1		1	1	1	3	1	3	3	1	1	3	1	1	1	1	1	1	3	1	1	1	3	3	1	1	1	1	3	3	1	1	3		3	3	1	3	1	1	3
RGLP23645.1	2	A	3	56.7318	314	0	TGCAGCCCACTGAACTGGCCGTGTTCCTGCGCTTCGAGGTCTGAGAGCCGAGATCGGAAGAGCG	TGCAGCCCACCGAACTGGCCGTGTTCCTGCGCTTCGAGGTCTGAGAGCCGAGATCGGAAGAGCG	1		1	1	1	3	1	3	3	1	1	3	1	1	1	1	1	1	3	1	1	1	3	3	1	1	1	1	3	3	1	1	3		3	3	1	3	1	1	3
RGLP29362.1	2	A	3	56.7318	314	0	TGCAGCGAGCGGTAGGCTTTGACGACTGGGGCGAGCTCCGCGGTCAGAGAGCGGTAGCGGTGGT	TGCAGCGAGCGGTAGGCTTTGACGACTGGGGCGAGCTCCGCGGTCAGAGAGCGGTAGAGGTGGT	1			1	1	3	1	3	3	1	1	3	1	1	1	1	1	1	3	1	1	1	3	3	1	1	1	1	3	3	1	1	3		3	3	1	3	1	1	3
RGLP32674.1	2	A	3	56.7318	314	0	TGCAGCGGCCACTCCCTGCTGAGGGATCCGCGGCACAACAAGGGGCTGTCGTTCACGGAGAAAG	TGCAGTGGCCACTCCTTGCTGAGGGATCCGCGGCACAACAAGGGCCTGTCGTTCACGGAGAAAG	3	RGLC18627.PAV.1		1	1	3	1	3	3	1	1	3	1	1	1	1	1	1	3	1	1	1	3	3	1	1	1	1	3	3	1	1	3		3	3	1	3	1	1	3
RGLP39724.1	2	A	3	56.7318	314	0	TGCAGCTGCTCACAGCTTTTGGAGACGGAGAAATAGCCAGCTCACCATGGCGGACCTCGCGGCG	TGCAGCTGCTCACAACTTTTGGAGACGGAGAAATAGCCAGCTCACCATGGCGGACCTCGCGGCG	1		1	1	1	3	1	3	3	1	1	3	1	1	1	1	1	1	3	1	1	1	3	3	1	1	1	1	3	3	1	1	3		3	3	1	3	1	1	3
RGLP39972.1	2	A	3	56.7318	314	0	TGCAGCTGGAAAATCCTTGTTCCTTCAAGGTAGTTGCTGCCAAACGCGGTTCTAGAAATGACAT	TGCAGCTGGAAAATCCTGGTTCCTTCAAGGTAGTTGCTGCCAAACGCGGTGCGAGAAATGACAT	3		1	1	1	3	1	3	3	1	1	3	1	1	1	1	1	1	3	1	1	1	3	3	1	1	1	1	3	3	1	1	3		3	3	1	3	1	1	3
RGLP40931.1	2	A	3	56.7318	314	0	TGCAGCTTCAACGGGATGATGATGATGATCTCCCTGGTATCTGCTTCTGGGTGCTCTCTCGCCA	TGCAGCTTCAACGGGATGATGGTGATGATCTCCCTGGTATCTGCTTCTGGGTGCTCGCTCGCCA	2		1	1	1	3	1	3	3	1	1	3	1	1	1	1	1	1	3	1	1	1	3	3	1	1	1	1	3	3	1	1	3		3	3	1	3	1	1	3
RGLP46466.1	2	A	3	56.7318	314	0	TGCAGGATCGCGACGGCCCGCACGGGAGACGGGGAAGCGGGAGGTGTTGTGGCCTTGGTGAGAG	TGCAGGATCGTGACGGCCCGCACGGGAGACGGGGAAGCGGGAGGCGTTGTGGCCTTGGTGAGAG	2		1	1	1	3	1	3		1	1	3	1	1	1	1	1	1	3	1	1	1	3	3	1	1	1	1	3	3	1	1	3		3	3	1	3	1	1	3
RGLP48234.1	2	A	3	56.7318	314	0	TGCAGGCCACTTCTCTCACTCTCCGTCGATCGTGGATGCCCGCGAGGCCGTGACCATCACTGCC	TGCAGGCCACTTCTCTCACTCTCCGTCGATCGTGGACGCCCGCGAGGCCGTGACCATCACTGCC	1		1	1	1	3	1	3	3	1	1	3	1	1	1	1	1	1	3	1	1	1	3	3	1	1	1	1	3	3	1	1	3		3	3	1	3	1	1	3
RGLP51722.1	2	A	3	56.7318	314	0	TGCAGGGAAAGAGGGTTGCCGCCCCACCGAGATCGGAAGAGCGGTTCAGCAGGAATGCCGAGAC	TGCAGGGAAAGAGGGTTGTCGCCCCACCGAGATCGGAAGAGCGGTTCAGCAGGAATGCCGAGAC	1		1	1	1	3	1	3	3	1	1	3	1	1	1	1	1		3	1	1	1		3	1	1	1	1	3	3	1	1	3		3	3	1	3	1	1	3
RGLP60829.1	2	A	3	56.7318	314	0	TGCAGTAATTAGTTGATTAGATTGGTGTGTTGCAGGATAGCAGCGACAAGATTTGCCTATTGAT	TGCAGTAATTAGTTGATTAGATTGGTGTGTTGCAGGATAGCAGCGACAAGATTTGACTATTGAT	1		1	1	1	3	1	3	3	1	1	3	1	1	1	1	1		3	1	1	1		3	1	1	1	1	3	3	1	1	3		3	3	1		1	1	3
RGLP63185.1	2	A	3	56.7318	314	0	TGCAGTCCACTCTGCACGCACGTACTGTACAGTAGTACGTTGTAGCGGGGTTAACCTCAGTTTT	TGCAGTCCACTCTGCACGCACGTACTGTACAGTAGTACGTTGTAGCGGGGTTGACCTCAGTTTT	1		1	1	1	3	1	3	3	1	1	3	1	1	1	1	1	1	3	1	1	1	3	3	1	1	1	1	3	3	1	1	3		3	3	1	3	1	1	3
RGLP9849.1	2	A	3	57.0209	315	0	TGCAGATACTACCTATAAAGCATAGCATTTATGCATTAACGTACTCTTCGATGTTAGGCCGTAA	TGCAGATACTACCTATAAAGCATAGCATTTATGCATTAACGTACTCTTCGATGTTAGGTAGTAA	2		1	1	1	3	1	3	3	1	1	3	1	1	1	1	1	1	3	1	1	1	3	3	1	1	1	1	3	3	1	1	3		3	3	1	3	1	1	3
RGLP25846.1	2	A	3	57.0209	315	0	TGCAGCCGCCGCGCGAGCCCTCATCGGTCTGCGTCGCCGCGTCCGCGGCCGCCGCGGCGCGCTC	TGCAGCCGCCGCGCGAGCCCTCATCGGTCTGCGTCGCCGCGTCCGCGGCCGCCGCGGCGAGCTC	1		1	1	1	3	1	3	3	1	1	3	1	1	1	1	1	1	3	1	1	1	3	3	1	1	1	1	3		1	1	3		3	3	1	3	1	1	3
RGLP26007.1	2	A	3	57.0209	315	0	TGCAGCCGCGCCCAGTTTTACTGCACTGCACAGCCGAGATCGGAAGAGCGGTTCAGCAGGAATG	TGCAGCCTCGCCCAGTTTTACTGCACAGCACAGCCGAGATCGGAAGAGCGGTTCAGCAGGAATG	2		1	1	1	3	1	3	3	1	1	3	1	1	1	1	1	1	3	1	1	1	3	3	1	1	1	1	3	3	1	1	3			3	1	3	1	1	3
RGLP30481.1	2	A	3	57.0209	315	0	TGCAGCGCCGTGGTGGATGGCGCTGCACGTCTAGCACGACTTAGCCACGCCAATGGACGGAGAC	TGCAGCGCCGTGGTGGATGGCGCTGCACGTCTAGCACGACTTAGCCGCGCCAATAGACGGAGAC	2			1			1	3	3	1	1	3		1	1		1	1	2	1	1	1	3	3	1	1	1	1	3	3	1	1	3		3	3	1	3	1	1	3
RGLP43804.1	2	A	3	57.0209	315	0	TGCAGGACCACCACACCAAGCATAGCGTAGTCATGGGGATGATGGAGTGTGGCTCACCTCTTTC	TGCAGGACCACCACACCAAGCATAGCGTAGTCATGGGGATGATGGAGTGTTGCTCACCTCTTTC	1		1	1	1	3	1	3	3	1	1	3	1	1	1	1	1	1	3	1	1	1	3	3	1	1	1	1	3	3	1	1	3		3	3	1	3	1	1	3
RGLP49684.1	2	A	3	57.0209	315	0	TGCAGGCGATGCTGTCCCATTGCCCATCGCTGGAGTGCGCAAAGCTCAACAACATCACTGGGGT	TGCAGGCGATGCTGTCCCATTGCCCATCGCTGGAGTGCGCAAAGCTCAACAACATCACCGAGAT	3		1	1	1	3	1	3	3	1	1	3	1	1	1	2	1	1	3	1	1	1	3	3	1	1	1	1	3	3	1	1	3		3	3	1	3	1	1	3
RGLP68137.1	2	A	3	57.0209	315	0	TGCAGTTCATGGCCGACTTGAGGTTTCCAGCCTTGTAGCCGTCGCGGATCACCCGAGATCGGAA	TGCAGTTCATGGCTGACTTGAGGTTTCCAGCCTTGTAGCCGTCACGGATCACCCGAGATCGGAA	2		1	1	1	3	1	3	3	1	1	3	1	1	1	1	1	1	3	1	1	1	3	3	1	1	1	1	3	3	1	1	3		3	3	1	3	1	1	3
RGLP5037.1	2	A	3	57.3099	316	0	TGCAGACCCGTCCATGCTTACGAATAAAGCCAACCGTGTGCGGATGTGCCATACCGTCCGTTCT	TGCAGGCCCGTCCATGCTTACGAATAAAGCCAACCGTGTGCGGATGTGCCATACCGTCCGTTCT	1		1	1	1	3	1	3	3	1	1	3	1	1	1	1	1	1	3	1	1	1	3	3	1	1	1	1	3	3	1	1	3		3	3	1	3	1	1	3
RGLP7657.1	2	A	3	57.3099	316	0	TGCAGAGCCTTTTGTCAGGGTCCGCGTAGATGCAGCAAGCTGCCGAGATCGGAAGAGCGGTTCA	TGCAGAGCCTTTTGTCAGTGTCCGCGTAGATGCAGCAAGCTGCCGAGATCGGAAGAGCGGTTCA	1		1	1	1	3	1	3	3	1	1	3	1	1	1	1	1	1	3	1	1	1	3	3	1	1	1	1	3	3	1	1	3		3	3	1	3	1	1	3
RGLP16389.1	2	A	3	57.3099	316	0	TGCAGCACCTGCGCCGCGGCGCCGCCGCCACCACCGAGATCGGAAGAGCGGTTCAGCAGGAATG	TGCAGCACCTGCGCCGCGGCGCCGCCGCCGCCACCGAGATCGGAAGAGCGGTTCAGCAGGAATG	1		1	1	1	3	1	3		1	1	3	1	1	1	1	1	1	3	1	1	1	3	3	1	1	1	1	3	3	1	1	3		3	3	1	3	1	1	3
RGLP35188.1	2	A	3	57.3099	316	0	TGCAGCGTTCATGCAGGCCAGGGGAGCGGCAGCTCGTTTTGGAGCTTGCGGCTTTGCCGAATGC	TGCAGCGTTCATGCAGGCCAAGGGAGCGGCAGCTCGTTTTGGAGCTTGCGGCTTTGCCGAATGC	1		1	1	1	3	1	3	3	1	1	3	1	1	1	1	1	1	3	1	1	1	3	3	1	1	1	1	3	3	1	1	3		3	3	1	3	1	1	3
RGLP56931.1	2	A	3	57.3099	316	0	TGCAGGTCACCTTGCGCTTGGGACGATAAGGAGGAGCCGCCACCTGCTGCACCTTGACACCGCC	TGCAGGTCACCTTGCGCTTGGGACGATGAGGAGGAGCCGCCACCTGCTGCACCTTGACACCGCC	1		1	1	1	3	1	3	3	1	1	3	1	1	1	1	1	1	3	1	1	1	3	3	1	1	1	1	3	3	1	1	3		3	3	1	3	1	1	3
RGLP58707.1	2	A	3	57.3099	316	0	TGCAGGTGGACAACAAGACCGACGACGACATTGACGTCCAAGACTTGCCGCGCCGAGAGAAGAG	TGCAGGTGGACAACAAGACCGACGACGACATTGACGTCCAAGACTTTCCGCGCCGAGAGAAGAG	1		1	1	1	3	1	3	3	1	1	3	1	1	1	1	1	1	3	1	1	1	3	3	1	1	1	1	3	3	1	1	3		3	3	1	3	1	1	3
RGLP12675.1	2	A	3	57.8913	317	0	TGCAGATTCAAAATTCGAAACTAACAGGGGCTACACCATTGCCCGAGATCGGAAGAGCGGTTCA	TGCAGATTCAAAATTCGAAACTAACAGGGGCTATACCATTGCCCGAGATCGGAAGAGCGGTTCA	1		1	1	1	3	1	3	3	1	1	3	1	1	1	1	1	1	3	1	1	1	3	3	1	1	1	1	3	3	1	1	3		3	3	1	3	1	1	3
RGLP27778.1	2	A	3	57.8913	317	0	TGCAGCCTCTTGCCCAAGTGCCATAGTCGGGTTTCAGAGTTTCTAGGCTGCCCGAGATCGGAAG	TGCAGCCTCTTGCCCAAGTGCCATAGCCGAGTTTCAGAGTTTCTAGGCTGCCCGAGATCGGAAG	2		1	1	1	3	1	3	3	1	1	3	1	1	1	1	1	1	3	1	1	1	3	3	1	1	1	1	3	3	1	1	3		3	3	1	3	1	1	3
RGLP28273.1	2	A	3	57.8913	317	0	TGCAGCCTTGGTCGTTCCACCTCACAGGAGCACCTTCGATGTAAATCCATCTCCAGCGACAAAG	TGCAGCCTTGGTCGTTCCACCTCACAGGAGCACCTTCAATGTAAATCCATCTCCAGCGACAAAG	1		1	1	1	3	1	3	3	1	1	3	1	1	1	1	1	1	3	1	1	1	3	3	1	1	1	1	3	3	1	1	3		3	3	1	3	1	1	3
RGLP32532.1	2	A	3	57.8913	317	0	TGCAGCGGCAGCACCGACTCCACGCAGAAGCTCACCAGACGGGGACCTGCACAACCAACAAAGC	TGCAGCGGCAGCACCGACTCCACGCAGAAGCTCACCAGACGGGGACCTGCACAACCAACAAATC	1		1	1	1	3	1	3	3	1	1	3	1	1	1	1	1	1	3	1	1	1	3	3	1	1	1	1	3	3		1	3		3	3	1	3	1	1	3
RGLP43944.1	2	A	3	57.8913	317	0	TGCAGGACCGTCAGCACGGCTTGGGAATCTTGTGCTGCCGAGATCGGAAGAGCGGTTCAGCAGG	TGCAGGACCGTCAGCACGGCTTGGGGATATTGTGCTGCCGAGATCGGAAGAGCGGTTCAGCAGG	2		1	1	1	3	1	3	3	1	1	3	1	1	1	1	1	1	3	1	1	1	3	3	1	1	1	1	3	3	1	1	3		3	3	1	3	1	1	3
RGLP51184.1	2	A	3	57.8913	317	0	TGCAGGCTGATAATCTACGGCTGCAAACCCTTCAGCAACTGCAACGCATATTAACCACTCGACA	TGCAGGCTGATAATCTGCGTCTGCAAACCCTTCAGCAACTGCAACGCATATTAACCACTCGACA	2		1	1	1	3	1	3	3	1	1	3	1	1	1	1	1	1	3	1	1	1	3	3	1	1	1	1	3	3	1	1	3		3	3	1	3	1	1	3
RGLP69585.1	2	A	3	57.8913	317	0	TGCAGTTTAAGAGCAGTTTGCTCATTACCGAAGGGGACATAAACTGAAATACTCTGCCATGATG	TGCAGTTTAAAAGCAGTTTGCTCATTACCGAAGGGGACATAAACTGAAATACTCTGCCATGATG	1		1	1	1	3	1	3	3	1	1	3	1	1	1	1	1		3	1	1	1		3	1	1	1	1	3	3	1	1	3		3	3	1	3	1	1	3
RGLP46082.1	2	A	3	58.1803	318	0	TGCAGGAGTGCACCCAGCAAATCATGCTCCCACAATTTTTAAATACGTGGACCCGCGGTTAAGC	TGCAGGAGTGCACCCAGCAAACCATGCTCCCACAATTTTAAAATACGTGGCCCCGCGGTTAAGC	3		3	1	1	3	1	3	3	1	1	3	1	1	1	1	1	1	3	1	1	1	3	3	1	1	1	1	3	3	1	1	3		3	3	1	3	1	1	3
RGLP6712.1	2	A	3	58.4693	319	0	TGCAGAGACGAATTTATTCTAGATTCTCTAGTGATTTCAGACCTAATCGCCGCTCAATGCTCGT	TGCAGAGACGAATTTATTCTAGATTCTCTAATAATTTCAGATCTAATCGCCGCTCAATGCTCGT	3		3	1	1	3	1	3	3	1	1	3	1	1	1	1	1	1	3	1	1	1	3	3	1	1	1	1	3	3	1	1	3		1	3	1	3	1	1	3
RGLP7280.1	2	A	3	59.3465	320	0	TGCAGAGCAACCTCCGCACGGTCGTCGCATGCATCCTCGCCTTCTTGGCGGCGACCATCTCCAG	TGCAGAGCAACCTGCGCACGGTCCTCGCATGCATCCTCGCCTTCTTGGCCGCGACCATCTCCAG	3		3	1	2	3	1	3	3	1	1	3	1	1	1	1	1	1	3	1	1	1	3	3	1	1	1	1	3	3	1	1	3		1	3	1	3	1	1	3
RGLP16160.1	2	A	3	59.3465	320	0	TGCAGCACCGCCGCCGCGTTCCCGAAGACGAAGTCCACCGTGCCGAGATCGGAAGAGCGGTTCA	TGCAGCACCGCCGCCGCGTTGCCGAAGACGAAGTCCACCGTGCCGAGATCGGAAGAGCGGTTCA	1		3	1	2	3	1	3	3	1	1	3	1	1	1	1	1	1	3	1	1	1	3	3	1	1	1	1	3	3	1	1	3		1	3	1	3	1	1	3
RGLP31589.1	2	A	3	59.3465	320	0	TGCAGCGCGGGCTTCCAGTGCGCCGCCCGAGATCGGAAGAGCGGTTCAGCAGGAATGCCGAGAC	TGCAGTGCGGGCTTCCAGTGCGCCGCCCGAGATCGGAAGAGCGGTTCAGCAGGAATGCCGAGAC	1		3	1	2	3	1	3	3	1	1	3	1	1	1	1		1	3	1	1	1	3	3	1	1	1	1	3	3	1	1	3		1	3	1	3	1	1	3
RGLP39663.1	2	A	3	59.3465	320	0	TGCAGCTGCGGTTACGCTCGTGTCGCGGGGATTTCGGGCCATCTGCCGACAGAGAGCTTCGCAT	TGCAGCTGCGGTTACGCTCGTGTCGCGGGGGTTTCGGGCCATCTGCCGACAGAGAGCTTCGCAT	1		3	1	2	3	1	3	3	1	1	3	1	1	1	1	1	1	3	1	1	1	3	3	1	1	1	1	3	3	1	1	3		1	3	1	3	1	1	3
RGLP28062.1	2	A	3	59.3465	320	0	TGCAGCTTGTAGGGGGAGGTGGGCGAGGGAATGTCGGGACGGTGTGTGCGGGTGGTGCCGAGAT	TGCAGCCTGTAGGGGGAGGCGGGCGAGGGAATGTCGGGACGGTGTGTGCGGGTGGTGCCGAGAT	2		3		2	3	1	3	3	1	1	3	1	1	1	1	1	1	3	1	1	1	3	3	1	1	1	1	3	3	1	1	3		1	3	1	3	1	1	3
RGLP64287.1	2	A	3	59.3465	320	0	TGCAGTCGTGCGCTAGCCGCTAGCCCGTTTTGCTGATGCTCTGACGCTGGCATCCGAGATCGGA	TGCAGTCGTGCGCTAGCCGCTAGCCCGTTTTGCTGCTGCTCTGACGCTGGCATCCGAGATCGGA	1		3	1	2	3	1	3	3	1	1	3	1	1	1	1	1	1	3	1	1	1	3	3	1	1	1	1	3	3	1	1	3		1	3	1	3	1	1	3
RGLP64351.1	2	A	3	59.3465	320	0	TGCAGTCTAATTCTGATTTTGAATCCTCTGCTTGCCTTGCCTAAGTATACCCTATTCCCAGATG	TGCAGTCTAATTCTGATTTTGAATCCTCTGCTTGCCTTGCCTAAGTATACCCTATTCCCAGCTG	1		3	1	2	3	1	3	3	1	1	3	1	1	1	1	1	1	3	1	1	1	3	3	1	1	1	1	3	3	1	1	3		1	3	1	3	1	1	3
RGLP20704.1	2	A	3	59.6355	321	0	TGCAGCATCCTGACCTGCTCGTCGGTGAAGGGGAACGCCATGTCGAAGTAGAGGTTCACCAGGT	TGCAGCATCCTGACCTGCTCGTCCGTGAAGGGGAAGGCCATGTCGAAGTAGAGGTTCACCAGGT	2		3	1	2	3	1	3	3	1	1	3	1	1	1	1	1	1	3	1	1	1	3	3	1	1	1	1	3	3	1	1	3		1	3	1	3	1	1	3
RGLP30902.1	2	A	3	59.6355	321	0	TGCAGCGCCGTCGTCTCGCTCGACCTCTCCGCCCACAACCTCTCGGGCACGCTCTCCCCGAGAT	TGCAGCGCCGTCGTCTCGCTCGACCTCTCCGCCCACAACCTCTCGGGCGCGCTCTCCCCGAGAT	1		3	1	2	3	1	3	3	1	1	3	1	1	1	1	1	1	3	1	1	1	3	3	1	1	1	1	3	3	1	1	3		1	3	1	3	1	1	3
RGLP34411.1	2	A	3	59.6355	321	0	TGCAGCGTCCAGAGGTTGGGTGGTGGCAGGGCCGAGATCGGAAGAGCGGTTCAGCAGGAATGCC	TGCAGCGTCCAGAGGTTGGGTGGTGCCAGGGCCGAGATCGGAAGAGCGGTTCAGCAGGAATGCC	1		3	1	2	3	1	3	3	1	1	3	1	1	1	1	1	1	3	1	1	1	3	3	1	1	1	1	3	3		1	3		1	3	1	3	1	1	3
RGLP41324.1	2	A	3	60.5127	322	0	TGCAGCTTCGTCGCCTCCTGCTCGCCCGCGTCCTCCTCCGTCTCCTCCTCCTGATCCGAGATCG	TGCAGCTTCGTCGCCTCCTGCTCGCCCGCGTCCTCCCCCGTGTCCTCCTCCTGATCCGAGATCG	2		3	1	2	3	1	3	3	1	1	3	1	1	1	3	1	1	3	1	1	1	3	3	1	1	1	1	3	3	1	1	3		1	3	1	3	1	1	3
RGLP10041.1	2	A	3	60.8017	323	0	TGCAGATATAACGATCAAAACAGTCCATAACACGTTCGTCGCAGGCTGCAATTATCAGTAGTCA	TGCAGATATAACGATCAAAAGAGTCCATAACACGTTCGTCGCAGGCTGCAATTATCAGTAGTCA	1		3	1	2	3	1	3	3	1	1	3	1	1	1	3	1	1	1	1	1	1	3	3	1	1	1	1	3	3	1	1	3		1	3	1	3	1	1	3
RGLP12298.1	2	A	3	60.8017	323	0	TGCAGATGGTCTCGTTCCCTAGCTTCATCTCGGACAACGGGACGATGACCATCAGCACGCCGAG	TGCAGATGGTCTCGTTCCCTAGCTTCATCTCGGACAACGGGACGATGATCATCAGCACGCCGAG	1		3	1	2	3	1	3	3	1	1	3	1	1	1	3	1	1	1	1	1	1	3	3	1	1	1	1	3	3	1	1	3		1	3	1	3	1	1	3
RGLP47674.1	2	A	3	60.8017	323	0	TGCAGGCAGCCCTGAGGATCCCTCCCACCTCGCCGCCGCCGAGATCGGAAGAGCGGTTCAGCAG	TGCAGGCGGCCCTGAGGATCCCTCCCACCTCGCCGCCGCCGAGATCGGAAGAGCGGTTCAGCAG	1			1	2	3	1	3	3	1	1	3	1	1	1	3	1	1	1	1	1	1	3	3	1	1	1	1	3	3	1	1	3		1	3	1	3	1	1	3
RGLP65277.1	2	A	3	60.8017	323	0	TGCAGTGAGTTCCATATGAGGTTCCGCCACTGAGTGTAGGAGCCGCCGCCGAGATCGGAAGAGC	TGCAGTGAGTTCCATATGAGGTTTCGCCACTGAGTGTAGGAGCCGCCGCCGAGATCGGAAGAGC	1		3	1	2	3	1	3	3	1	1	3	1	1	1	3	1	1	1	1	1	1	3	3	1	1	1	1	3	3	1	1	3		1	3	1	3	1	1	3
RGLP34982.1	2	A	3	61.0907	324	0	TGCAGCGTGGCCTGCCATGCCACACATCGCACAAGCAGGTTATGGTCACCGTGCAGCAAACGAG	TGCAGCGTGGCCTGCCATGCCACACATCGCACAAGCAGGTTATGGTCACCGTGCAACAAACTGG	3	RGLC19607.1	3	1	2	3	1	3	3	1	1	3		1	1	3	1	1	1	1	1	1	3	3	1	1	1	1	3	3	1	1	3		1	3	1	3	1	1	3
RGLP39581.1	2	A	3	61.0907	324	0	TGCAGCTGGGCGGCGACGTCGGCGGCGGCAGGCTCAGCGTCGACCCGAGATCGGAAGAGCGGTT	TGCAGCTGGGCGGTGACGTCGGCGGCGGCAGGCTCAGCGTCGACCCGAGATCGGAAGAGCGGTT	1		3	1	2	3	1	3	3	1	1	3	1	1	1	3	1	1	1	1	1	1	3	3	1	1	1	1	3	3	1	1	3		1	3	1	3	1	1	3
RGLP36738.1	2	A	3	61.0907	324	0	TGCAGTTCGGGAGGGGACTGACCAGAACTTGGACTTGGCGCGGACCTCGTTGGTGGCCCAGAGC	TGCAGTTCAGGAGGGGACTCACCAGAACTTGGACTTGGCGCGGACCTCGTTGGTGGCCCAGAGC	2		3	1	2	3	1	3	3	1	1	3	1	1	1	3	1	1	1	1	1	1	3	3	1	1	1	1	3	3	1	1	3		1	3	1	3	1	1	3
RGLP27859.1	2	A	3	61.3798	325	0	TGCAGCCTGCATCGATGGAAAAGATCAAACTCCATCCCCTGTTCACGCATGCACACTCTTGCTG	TGCAGCCTGCATCGATGGAAAAGATCAAACTCCATCCCCTGTTCACGCATGCATACTCTTGCTG	1		3	1	3	3	1	3	3	1	1	3	1	1	1	3	1	1	1	1	1	1	3	3	1	1	1	1	3	3	1	1	3		1	3	1	3	1	1	3
RGLP25241.1	2	A	3	62.257	326	0	TGCAGCCGAATCAGGCGCACGAGGCCTGCCGAGATCGGAAGAGCGGTTCAGCAGGAATGCCGAG	TGCAGCCGAATCAGGCGCACGACGCCTGCCGAGATCGGAAGAGCGGTTCAGCAGGAATGCCGAG	1		3	1	2	3	1	3	3	1	1	3	1	1	1	3	1	1	1	1	1	1	3	3	1	1	1	1	3	3	1	1	3		1	3	1	3	1	1	3
RGLP8514.1	2	A	3	62.257	326	0	TGCAGCGGCGCGCGGCGATGGTGCCCATCGAGGATAGCTCTGTTTTGGATTGATTTTGGGAAGT	TGCAGAGGCGCGCGGCGACGGCGCCCATCGAGGATAGCTCTGTTTTGGATTGATTTTGGGAAGT	3		3	1	2	3	1	3	3	1	1	3	1	1	1	3	1	1	1	1	1	1	3	3	1	1	1	1	3	3	1	1	3		1	3	1	3	1	1	3
RGLP61744.1	2	A	3	62.257	326	0	TGCAGTAGCCGTGTACGAGCGCCGTGCACGCGGCAACGTCTAGCGCCGCGTCGCCCGCCTTCGA	TGCAGTATCCGTGGACGAGCGCCGTGCACGCGGCAACGTCTAGCGCCGCGTCGCCCGCCTTCGA	2		3	1	2		1	3	3	1	1	3	1	1	1		1	1	1	1	1	1	3	3	1	1	1	1	3	3		1	3		1	3	1	3	1	1	3
RGLP56568.1	2	A	3	63.4334	327	0	TGCAGGTAGGCCAGGTCCTTGCCGAGGCACGTCCTCGGCCCGCCGTTGAACGCCACGAAGCAGT	TGCAGGTAGGCCAGGTCCTTGCCGAGGCACGTCCTCGGCCCGCCGTTGAACGCCACGAAGCGGT	1		3	1	2	3	1	3	3	1	1	3	1	1	1	3	1		1	1	1	1	3	3	1	1	1	1	3	3	1	1	3		1	3	1	3	1	1	3
RGLP63336.1	2	A	3	64.9127	328	0	TGCAGTCCCATGTAACCTGCCATGCCTAGCACGCACACTGAATCTTGACAGGAAAAGATTAACT	TGCAGTCCCATGTAACCTGCCATGCCTAGCTAGCACACTGAATCTTGACAGGAAAAGATTAACT	2		3	1	2	3	1	3	3	1	1	3	1	1	1	3	1	1	1	1	1	1	3	3	1	1	1	1	3	3	1	1	3		1	1	1	3	1	1	3
RGLP38257.1	2	A	3	65.2017	329	0	TGCAGCTCGTCCAGCGTCAGCGCCAGGATCGACGATTGCCGCGCCAGCGCCTCTGTCTGCTCCT	TGCAGCTCGTCCAGCGTCAGCGCCAGGATCGACGATTGCCGCGCCAGCGCCTCCGTCTGCTCCT	1		3	1	2	3	1	3	3	1	1	3	1	1	1	3	1	1	1	1	1	1	3	3	1	1	1	1	3	3	1	1	3		1	1	1	3	1	1	3
RGLP44207.1	2	A	3	65.2017	329	0	TGCAGGACGGACAAATGTCCCAAATTGATCACGGTCCAACCCAAATTCCAAATTGACCACGGTC	TGCAGGGCGGACAAATGTCCCAAATTGATCACGGTCCAACCCAAATTCCAAATTGACCACGGTC	1		3	1	2	3	1	3	3	1	1	3	1	1	1	3	1	1	1	1	1	1	3	3	1	1	1	1	3	3	1	1	3		1	1	1	3	1	1	3
RGLP57486.1	2	A	3	65.2017	329	0	TGCAGGTCGAGCACCTTGCCGCCGTCGGAGGCGGAGTGGAGCAGGGGAACGAGGCGGGACCGAG	TGCAGGTCGAGCACCTTGCCGCCGTCGGAGGCGGAGTGGAGCAGGGGAACGAGGCGGGACTGGA	3		3	1	1	3	1	3	3	1	1	3	1	1	1	3	1	1	1	1	1	1	3	3	1	1	1	1	3	3	1	1	3		1	1	1	3	1	1	3
RGLP399.1	2	A	3	65.4908	330	0	TGCAGAAAATGGCGACTCAAGTCCACCAGATGGCCAAGCGAGTCTCATCCCGAGATCGGAAGAG	TGCAGAAGATGGCGACTCAAGTCCACCAGATGGCCAAGCGAGTCTCATCCCGAGATCGGAAGAG	1		3	1	2	3	1	3	3	1	1	3	1	1	1	3	1	1	1	1	1	1	3	3	1	1	1	1	3	3	1	1	3		1	1	1	3	1	1	3
RGLP18291.1	2	A	3	65.7798	331	0	TGCAGCAGCCATGCAGTGTCAGCCAGGTGCGGTAGAGGTGGAGGCGGCCGCTTCGGGGGCACAA	TGCAGCAGCCATGCAGTGTCAGCCAGGTGCGGCAGAGGTGGAGGCGGCCGCTTCGGGGGCACAA	1		3	1	1		1	3	3	1	1	3	1	1	1	3	1	1	1	1	1	1	3	3	1	1	1	1	3	3	1	1	3		1	1	1	3	1	1	3
RGLP68948.1	2	A	3	65.7798	331	0	TGCAGTTGATACTAAAAATATGTCAATTTTGAACACTGGAGAGGAAGTTGGGTGCCATAATCTC	TGCAGTTGATAATAAAAATATGTCAATTTTGAACACTGGAGAGGAAGTTGGGTGCCATAATCTC	1		3	1	1		1	3	3	1	1	3	1	1	1	3	1	1	1	1	1	1	3	3	1	1	1	1	3	3		1	3		1	1	1	3	1	1	3
RGLP855.1	2	A	3	66.657	332	0	TGCAGAAAGGATAAGGACACATTATATTACTGACTTCTTGATGAACTAAATGAAAGCATCATTA	TGCAGAAAGGATAAGGACACATTATATTACTGACTTCTTGATGAACTAAATGAAAGCATCGTTA	1			1	1	3	1	3	3	1	1	3	1	1	1	3	1	1	1	1	1	1	3	3	1		1	1	3	3	1	1	3		1	1	1	3	1	1	3
RGLP11081.2	2	A	3	66.657	332	0	TGCAGATCGGATAAGCACACATCAGAAATCGACTCCAGTTTTCTCGGCAGAGATACATACACGG	TGCAGATCGGATAAGCACACATCAGAGATCGACTCCAGTTTTCTCGGCAGAGATACATACACGG	1		3	1	1	3	1	3	3	1	1	3	1	1	1	3	1	1	1	1	1	1	3	3	1	3	1	1	3	3	1	1	3		1	1	1	3	1	1	3
RGLP13042.1	2	A	3	66.657	332	0	TGCAGATTGGTATCAGAGCTAACCAGATTAAAACTTTGTTAGTTGCGCCTACTGTAGTAGACAA	TGCAGATTGGTATCAGAGCTAACCAGATTAAAACTTTGTTAGTTGCGCCTACTGTAGTAGATAA	1		3	1	1	3	1	3	3	1	1	3	1	1	1	3	1	1	1	1	1	1	3	3	1	3	1	1	3	3	1	1	3		1	1	1	3	1	1	3
RGLP22437.1	2	A	3	66.946	333	0	TGCAGCCGCGCCAGCCCTTGGACCCGCACCGACACCTTCCCATACCGACGCCGCCGAGATCGGA	TGCAGCCACGCCAGCCCTTGGACCCGCACCGACACCTTCCCATACCGACGCCGCCGAGATCGGA	1		3	1	1	3	1	3	3	1	1	3	1	1	1	3	1	1	1	1	1	1	3	3	1	3	1	1	3	3	1	1	3		1	1	1	3	1	1	3
RGLP2576.1	2	A	3	67.8232	334	0	TGCAGAAGCACCTTTCAGACAGTAGGTTAATACAATAACTGGCTAAATGCTCTTCCGAGATCGG	TGCAGAAGTACCTTTCAGACAGTAGGTTAATACAATAACTGGCTAAATGCTCTTCCGAGATCGG	1		3	1	1	3	1	3	3	1	1	3	1	1	1	3	1	1	1	1	1	1	3	3	1	3	1	1	3	3	1	1	3		1	1	1	3	1	1	3
RGLP31945.1	2	A	3	67.8232	334	0	TGCAGCGCTGCGTGCAGCACAGCCATGGCCAAGGCCCGAGATCGGAAGAGCGGTTCAGCAGGAA	TGCAGCTCTGCGTGCAGCACAGCCATGGCCAAGGCCCGAGATCGGAAGAGCGGTTCAGCAGGAA	1		3	1	1	3	1	3	3	1	1	3	1	1	1	3	1	1	1	1	1	1	3	3	1	3	1	1	3	3	1	1	3		1	1	1	3	1	1	3
RGLP54504.1	2	A	3	67.8232	334	0	TGCAGGGGAGTCCAGCACGGACGTGTTTGTCCAGCACACGTCGAAGTTAGCAATGCATGTCAGG	TGCAGGGGAGTCCAGCACGGATGTGTTTGTCCAGCACACGTCAAAGTTAGCGATGCATGTCAGG	3		3	1	1	3	1	3	3	1	1	3	1	1	1	3	1	1	1	1	1	1	3	3	1	3	1	1	3	3	1	1	3		1	1	1	3	1	1	3
RGLP66041.1	2	A	3	68.1122	335	0	TGCAGTGCGTGTATTTGGAAATTTCCGAGCCGACTGCTCGCCTGCTCCACACCGAGATCGGAAG	TGCAGTGCGTGTATTCGGAAATTTCCGAGCCGACTGCTCGCCTGCTCCACACCGAGATCGGAAG	1		3	1	1	3	1	3	3	1	1	3	1	1	1	3	1	1	1	1	1	1	3	3	1	3	1	1	3	3	1	1	3		1	1	1	3	1	1	3
RGLP36056.1	2	A	3	68.4012	336	0	TGCAGCTAGCTATCAACCAACTGTTGCACCCATTGTTAATCAGTTCATTTCCCCGTTAAAAAAG	TGCAGCTAGCTATCAACCAACTGTTGCAGCCATTGTTAATCAGTTCATTTCCCCGTTAAAAAAG	1	RGLC20190.1	3	1	1	3	1	3	3	1	1	3	1	1	1	3	1	1	1	1	1	1	3	3	1	3	1	1	3	3	1	1	3		1	1	1	3	1	1	3
RGLP5088.1	2	A	3	69.5777	337	0	TGCAGACCGACCCCATCATTTTCAGCAACTTAGACTAATCGACCCACCTAACCGAGATCGGAAG	TGCAGACCGACCCCATCATTTTCAGCAGCTTAGACTAATCGACCCACCTAACCGAGATCGGAAG	1		3	1	3	3	1	3	3	1	1	3	1	1	1	3	1	1	1	1	1	1	3	3	1	3	1	1	3	3	1	1	3		1	1	1	3	1	1	3
RGLP42661.1	2	A	3	70.1591	338	0	TGCAGGAACCTTTTCAGGCACAACCTTGGGTGGCATGGCAAGATTGTTTTTGTCAGCAACTTGA	TGCAGGAACCTTTTCAGGCACAGCCTTGGGTGGTATGGCAAGATTGTTTTTGTCAGCAACTTGA	2		3	1	3	3	1	3	3	1	1	3	1	1	1	3	1	1	1	1	1	1	3	3	1	3	1	1	3	3	1	1	3		1	1	1	3	1	1	3
RGLP55997.1	2	A	3	70.1591	338	0	TGCAGGGTTTCCCAAAAAGACAGCGAGAGCTGAACTGATCCGACAGTACCAATTTTCTTTAGGA	TGCAGGGTTTCCCAAAAAGACAACGAGAGCTGAACTGATCCGACAGTACCAATTTTCTTTAGGA	1		3	1	3	3	1	3	3	1	1	3	1	1	1	3	1	1	1	1	1	1	3	3	1	3	1	1	3	3	1	1	3		1	1	1	3	1	1	3
RGLP15083.1	2	A	3	72.2549	339	0	TGCAGCAATGACCATGCAATTAAGCCTTGAAAAGTCGCACGCACTTGCTACGCGGTTAGAACTT	TGCAGCAATGACCATGCAATTAAGCCTTGAAAAGTCGCACGCACTCGCTACGCGGTTAGAACTT	1		3	1	3	3	1	3	3	1	1	3	1	1	1	3	1	1	1	1	1	1	3	3	1	3	1	1	3	3	1	1	3		1	1	1	3	1	1	3
RGLP49070.1	2	A	3	72.8363	340	0	TGCAGGCCGCGCCCTATATATACAGTACATGAGCTCTGCTTGTCGATCGTGCATATGGGGAGTG	TGCAGGCCGCGCCCTATATATACAGTACATGATATCTGCTTGTCGATCGTGCATATGGGGAGTG	2		3	1	3	3	1	3	3	1	1	3	1	1	1	3	1	1	1	1	1	1	3	3	1	3	1	1	3	3	1	1	3		1	1	1	3	1	1	3
RGLP61068.1	2	A	3	72.8363	340	0	TGCAGTACCACAACGCGCGCGTGTCTCCTGCTGAAATTTGTCCACAAGCTTGTGCGCGGCCGTG	TGCAGTACCACAACGCGCGCGTGTGTCCTGCTGAAATTTGTCCACAAGCTTGTGCGCGACCGTG	2		3	1	3	3	1	3	3	1	1	3	1	1	1	3	1	1	1	1	1	1	3	3	1	3	1	1	3	3	1	1	3		1	1	1	3	1	1	3
RGLP33401.1	2	A	3	73.1253	341	0	TGCAGCGGCTTGGCTCGATATGCGCCATGGCCAGGTTCTTCGACGGCATCGCGCCAGCGGCTGT	TGCAGCGGCTTGGCTCGATATGCGCCATGGCATGGTTCTTCGACGGCATCGCGCCAGCGGCTGT	2		3	1	3	3	1	3	3	1	1	3	1	1	1	3	1	1	1	1	1	1	3	3	3	3	1	1	3	3	1	1	3		1	1	1	3	1	1	3
RGLP42766.1	2	A	3	73.1253	341	0	TGCAGGAACTCCATGGCTGTTGAACTGAAGATGCAGGTTTGACTACTAAGAGCAGAGACCCGAT	TGCAGGAACTCCATGGCTGTTGAACTGAAGATGCTGGTTTGACTACTAAGAGCAGAGACCCGAT	1		3	1	3	3	1	3	3	1	1	3	1	1	1	3	1	1	1	1	1	1	3	3	3	3	1	1	3	3	1	1	3		1	1	1	3	1	1	3
RGLP43305.1	2	A	3	73.1253	341	0	TGCAGGAATAGCTACAAACGTCCCCCCGTTGCAACTTGAAATTCATGGTGTACAGTATAAACTA	TGCAGGAATAGCTACAAACGTCCCCCCGTTGCAACTTGAAATTCATTGTGTACAGTATAAACTA	1		3	1	3	3	1	3	3	1	1	3	1	1	1	3	1	1	1	1	1	1	3	3	3	3	1	1	3	3	1	1	3		1	1	1	3	1	1	3
RGLP54792.1	2	A	3	73.1253	341	0	TGCAGGGGCGGCCGCGCCCACGACCAAGGGCAGCAACAAGCCGCTGTCCCTCGTCTCCTGCTCG	TGCAGGGGCGGCCGCGTCCACGACCAAGGGCAGCAACAAGCCGCTGTCCCTCGTCTCCTGCTCG	1		3	1	3	3	1	3	3	1	1	3	1	1	1	3	1	1	1	1	1	1	3	3	3	3	1	1	3	3	1	1	3		1	1	1	3	1	1	3
RGLP62410.1	2	A	3	73.1253	341	0	TGCAGTATGTACGACTACGAGCAGCAGGGTCGCTGTATGTACTGTGGTAGTACCGCCGATGCTT	TGCAGTATGTACGACTACGAGCAGCAGGATCGCTGTATGTACTGTGGTAGTACCGCCGATGCTT	1		3	1	3		1	3	3	1		3		1	1	3	1	1	1	1	1	1		3	3		1	1	3	3	1	1	3		1	1	1		1	1	3
RGLP2090.1	2	A	3	74.3018	342	0	TGCAGAGCTGGTTTAGAGTAAGGACAATAGTGGAGCTAACTGCCGAGATCGGAAGAGCGGTTCA	TGCAGAACTGGTTTAGAGTAAGGACAATAGTGGAGCTAACTGCCGAGATCGGAAGAGCGGTTCA	1		3	1	3	3	1	3	3	1	1	3	3	1	1	3	1	1	1	1	1	1	3	3	3	3	1	1	3	3	1	1	3		1	1	1	3	1	1	3
RGLP24791.1	2	A	3	76.0875	343	0	TGCAGCCCGTACGCCTCGCCGTTGCCCAGCCGCGCCGCCTCCACCGCTGCGAAGGAGTTCATGA	TGCAGCCCGTAGGCCTCGCCGTTGCCCAGCCGCGCCGCCTCCACCGCTGCGAAGGAGTTCATGA	1		3	1	3	3	1	3	3	1	1	3	3	1	1	3	1	1	1	1	1	1	3	3	3	3	1	1	3	3	1	1	3		1	1	1	3	1	1	3
RGLP33627.1	2	A	3	76.0875	343	0	TGCAGCGGGCTACCAGTCTCCACCTCCGAGATCGGAAGAGCGGTTCAGCAGGAATGCCGAGACC	TGCAGCGGGCTACCAGGCTCCACCTCCGAGATCGGAAGAGCGGTTCAGCAGGAATGCCGAGACC	1		3	1	3	3	1	3	3	1	1	3	3	1	1	3	1		1	1		1	3	3	3	3	1	1	3	3		1	3		1	1	1	3	1	1	3
RGLP56309.1	2	A	3	76.0875	343	0	TGCAGGTGGCGCGCGTAGGCGGGGTCCTCCCAGCGGTTGGACTTGTAACGCTTCTCGAAAATCA	TGCAGGTGCCGCGCGTAGGCGGGGTCCTCCCAGCGGTTGGACTTGTAACGCTTCTCGAAAATCA	1		3	1	3	3	1	3	3	1	1	3	3	1	1	3	1	1	1	1	1	1	3	3	3	3	1	1	3	3	1	1	3		1	1	1	3	1	1	3
RGLP66038.1	2	A	3	76.0875	343	0	TGCAGTGCGTGGCCATCTCGTACAACGTGGGCTACATGGACGCCGCGCACCGAGATCGGAAGAG	TGCAGTGCGTGGCCATCTCGTACAACGTCGGGTACATGGACGCCGCGCACCGAGATCGGAAGAG	2		3	1	3	3	1	3	3	1	1	3	3	1	1	3	1	1	1	1	1	1	3	3	3	3	1	1	3	3	1	1	3		1	1	1	3	1	1	3
RGLP22145.1	2	A	3	76.6689	344	0	TGCAGCCACATGAAAGTCTACCAGGACCACCTCGCGCGCTGGCTCCAGCTCCTTGCCGCCAAGG	TGCAGCCACATGAAAGCCTACCAGGACCACCTCGCGCGTTGGCTCCAGCTCCTTGCCGCCAAGG	2		3	1	3	3	1	3	3	1	1	3	3	1	1	3	1	1	1	1	1	1	3	3	3	3	1	1	3	3	1	1	3		1	1	1	3	1	1	3
RGLP25189.1	2	A	3	76.6689	344	0	TGCAGCCGAAATTATGGAATCAGTACTAGAGGTCCTCCTTAAGTCCCGAGATCGGAAGAGCGGT	TGCAGCCGAAATTATGGAATCAGTATTAGAGGTCCTCCTTAAGTCCCGAGATCGGAAGAGCGGT	1		3	1	3	3	1	3	3	1	1	3	3	1	1	3	1	1	1	1	1	1	3	3	3	3	1	1	3	3	1	1	3		1	1	1	3	1	1	3
RGLP16299.1	2	A	3	76.9579	345	0	TGCAGCACCTCGCCGCCAAGGGCGTCCAAGACCTCGTCCTCGTCAACCGCCCCTGGCCGCGCGA	TGCAGCACCTCGCCGCCAAGGGCGTCCAGGACCTCGTCCTCGTCAACCGCCCCTGGCCGCGCGA	1		3	1	3	3	1	3	3	1	1	3	3	1	1	3	1	1	1	1	1	1		3	3	3	1	1	3	3	1	1	3		1	1	1	3	1	1	3
RGLP32476.1	2	A	3	76.9579	345	0	TGCAGCGGCACCGCCGCAACCTAGAGCGCCCTTTCAAGAACGCCCGAAACATCGGGACCACCGC	TGCAGCGGCACCGCCGCAACCTAGAGCGCCCTTTCAAGAACGCCCGAAACATGGGGACCACCGC	1		3	1	3	3	1	3	3	1	1	3	3	1	1	3	1	1	1	1	1	1	3	3	3	3	1	1	3	3	1	1	3		1	1	1	3	1	1	3
RGLP63472.1	2	A	3	76.9579	345	0	TGCAGTCCCTGGCCTGGATGAGGACGGAGTCGCCATGGGCGGCGATGACCTCGGTCCCCTGAAA	TGCAGTCCCTGGCCTGGATGAGGACGGAGTCGCCATGGGCGGCGATGACCTCGGTGCCCTGAAA	1		3	1	3	3	1	3	3	1	1	3	3	1	1	3	1	1	1	1	1	1	3	3	3	3	1	1	3	3	1	1	3		1	1	1	3	1	1	3
RGLP68287.1	2	A	3	76.9579	345	0	TGCAGTTCTCTTGTGGAGGACATCGCCGTGGCCAAGGCTCCATGCCTCGAGCGGCTCATCTTGC	TGCAGTTCTCTTGTGGAGGACATCGCCGTGGCCAAGGCTCCATGCCTCGAGCGGCTCATCCTGC	1		3	1	3	3	1	3	3	1	1	3	3	1	1	3	1	1	1	1	1	1	3	3	3	3	1	1	3	3	1	1	3		1	1	1	3	1	1	3
RGLP38308.1	2	A	3	77.5393	346	0	TGCAGCTCGTCTTGGATGCCACCGCAACCGTCGTATGCCTTAATACCGACTACCGCCCAATTCG	TGCAGCTCGTCTTGGACGCCACCGCAACCGTCGTATGCCTTAATACGGACTACCGCCCAACTCG	3		3	1	3	3	1	3	3	1	1	3	3	1	1	3	1	1	1	1	1	1	3	3	3	3	1	1	3	3	1	1	3		1	1	1	3	1	1	1
RGLP50111.1	2	A	3	77.5393	346	0	TGCAGGCGGAGCAAGGGAGCCGCATGTTGTGAACCAGTGTCAGATGTCGCCATATGGAAAAACT	TGCAGGCGGAGCAAGGGAGCCGCATGTTGTGAACCAGTGTCAGATGTCGCCATATGAAAAAACT	1		3	1	3	3	1	3	3	1	1	3	3	1	1	3	1	1	1	1	1	1	3	3	3	3	1	1	3	3	1	1	3		1	1	1	3	1	1	1
RGLP9380.1	2	A	3	77.8283	347	0	TGCAGAGTGCGATTGGGGCGGTGAAGAGGAGGGCCGAGATCGGAAGAGCGGTTCAGCAGGAATG	TGCAGAGTGCGATTGGGACGGTGAGGAGGAGGGCCGAGATCGGAAGAGCGGTTCAGCAGGAATG	2		3	1	3	3	1	3	3	1	1	3	3	1	1	3	1	1	1	1	1	1	3	3	3	3	1	1	3	3	1	1	3		1	1	1	3	1	1	1
RGLP15894.1	2	A	3	77.8283	347	0	TGCAGCACCAGTCTACGCCGCCGCCCCCTTTCTCTTGGCGACCTCGCTCTAGCTCCGAGATCGG	TGCAGCACCAGTCTACGCCGCCGCCCCCTTTCTCTTGGCGACCTCGCCCTAGCTCCGAGATCGG	1		3	1	3	3	1	3	3	1	1	3	3	1	1	3	1	1	1	1	1	1	3	3	3	3	1	1	3	3	1	1	3		1	1	1	3	1	1	1
RGLP19081.1	2	A	3	77.8283	347	0	TGCAGCAGCTGTCCATAGCAGGAGACAAGCACGTCTCCCTCATCGGACATGACCTTCGCCCACC	TGCAGCAGCTGTCCATAGCAGGAGACAAGCACGTCTCCCTCATCGGACACGACCTTCGCCCACC	1		3	1	3	3	1	3	3	1	1	3	3	1	1	3	1	1	1	1	1	1	3	3	3	3	1	1	3	3	1	1	3		1	1	1	3	1	1	1
RGLP69090.1	2	A	3	77.8283	347	0	TGCAGTTTCCCAGGAACAGGGACTGGAAGTTGGCCTCGCGCTGCTGCACGTTTACCCTTACGGT	TGCAGTTTCCCAGGTACAGGGACTGGAAGTTGGCCTCGCGCTGCTGCACGTTTACCCGAACGGT	3		3	1	3	3	1	3	3	1	1	3	3	1	1	3	1	1	1	1	1	1	3	3	3	3	1	1	3	3	1	1	3		1	1	1	3	1	1	1
RGLP8694.1	2	A	3	78.1173	348	0	TGCAGAGGGAGCCCTCTCCGTCTAAGCTGTCAAATTCCTCAGGCGTCAATTTAGATGGTTCGGT	TGCAGAGGGAGCCCTCTCCGTCTAAGCTGTCAAATTCTTCAGGCGTCAATTTAGATGGTTCGGT	1		3	1	3	3	3	3	3	1	1	3	3	1	1	3	1	1	1	1	1	1	3	3	3	3	1	1	3	3	1	1	3		1	1	1	3	1	1	1
RGLP40234.1	2	A	3	78.4063	349	0	TGCAGCTGGCGTTCCAGAGCATCGGCGTGGTGTACGGCGACGTCGGGACGTCGCCGCTCTACGT	TGCAGCTGGCGTTCCAGAGCATCGGCGTGGTGTACGGCGACGTCGGGACGTCACCGCTGTACGT	2		3	1	3	3	3	3	3	1	1	3	3	3	1	3	1	1	1	1	1	1	3	3	3	3	1	1	3	3	1	1	3		1	1	1	3	1	1	1
RGLP32044.1	2	A	3	78.6954	350	0	TGCAGCGGAAACCAAGGGGGAGAGCTGGAGGCGGAGTAGGTTTTCACGGTGTGTCGTCGACGTC	TGCAGCGGAAACCAAGGGGGAGAGCTGGAGGCGGAGTAGGTTTTCACGGTGTGCCGTCGACGTC	1		3	1	3	3	3	3	3	1	1	3	3	3	1	3	1	1	1	1	1	1	3	3	3	3	1	1	3	3	1	1	3		1	1	1	3	3	1	1
RGLP41372.1	2	A	3	78.9844	351	0	TGCAGCTTCTCGCCCATCATGCCCTGGCTCACGTCCAGCACGGTCACCAGGTCGATGGGCGCGC	TGCAGCTTCTCCCCCATCATGCCCTGGCTCACGTCCAGCACGGTCACCAGGTCGATGGGCGCGC	1		3	1	3	3	3	3	3	1	1	3	3	3	1	3	1	1	1	1	1	3	3	3	3	3	1	1	3	3	1	1	3		1	1	1	3	3	1	1
RGLP63609.1	2	A	3	79.2734	352	0	TGCAGTCCGTCACTGATCAATCAATGAATCAGTCGGGATCAACGGTCACCCATCACCGTCACCT	TGCAGTCCGTCACTGATCAATCAATCAATCAGTCGGGATCAACGGTCACCCATCATCGTCATCT	3		3	1	3	3	3	3	3	1	1	3	3	3	1	3	1	1	1	1	1	3	3	3	3	3	1	1	3	3	1	1	3		1	1	1	3	3	1	1
RGLP2168.1	2	A	3	79.5624	353	0	TGCAGCACTTTTTTCTAACATGTACTGAGAAGTATAAACCTCAGATTAAATGACTCATTGAGCC	TGCAGAACTTTTTTCTAGCATGTACTGAGAAGTATAAACCTCAGATTAAATGACTCATTGAGCC	2		3	1	3	3	3	3	3	1	1	3	3	3	1	3	1	1	1	1	1	3		3	3		1	1	3	3	1	3	3		1	1	1	3	3	1	1
RGLP18879.1	2	A	3	79.5624	353	0	TGCAGCAGCTAGGACTTCCTAGTAATAAAGGCTATATGCATAAGTCGATGCAGAGGCCGAGATC	TGCAGCAGCTAGGACTTCCTAGTAATAAAGGCTATATGCATCAGTCGATGCAGAGGCCGAGATC	1		3	1	3	3	3	3	3	1	1	3	3	3	1	3	1	1	1	1	1	3	3	3	3	3	1	1	3	3	1	3	3		1	1	1	3	3	1	1
RGLP39244.1	2	A	3	80.1438	354	0	TGCAGCTGTATCCTTCAATGCTGAGCCTGCCCGAGATCGGAAGAGCGGTTCAGCAGGAATGCCG	TGCAGCTGCATCCTTCAATGCTGAGCCTGCCCGAGATCGGAAGAGCGGTTCAGCAGGAATGCCG	1		3	1	3	3	3	3	3	1	1	3	3	3	1	3	1		1	1	1	3	3	3	3	3	1	1	3	3	1	3	3		1	1	1	3	3	1	1
RGLP14113.1	2	A	3	81.3203	355	0	TGCAGCAACGATGTTCGCTGCACAGTCAATTCAACTGGGCACCAATGATATTGTGGTGGCTGGC	TGCAGCAACGATGTTCGCTGCACAGTCAATTCAACTGGGCACCAATGATATTGTGGTGGCTGGT	1			1	3	3	3	3	3	1	1	3	3	3	1	3	1	1	1	1	1	3	3	3	3	3	1	1	3	3	1	3	3		1	1	1	3	3	1	1
RGLP52288.1	2	A	3	81.3203	355	0	TGCAGGGCGAAGCTCCTATGACAAGCATACGACATAAGATCCGACCGAGGCCTGCCCGAGATCG	TGCAGGGAGAAGCTCCTATGACAAGCATACGACATAAGATCCGACCGAGGCCTGCCCGAGATCG	1		3	1	3	3	3	3	3	1	1	3	3	3	1	3	1	1	1	1	1	3	3	3	3	3	1	1	3	3	1	3	3		1	1	1	3	3	1	1
RGLP6585.1	2	A	3	85.024	356	0	TGCAGAGAATAATCTAATAACCATTAGACACAATTAATCGTTTGGACATGTATATACGAAGTTC	TGCAGAGAATAATGTAATAACCATTAGACACAATTAATCGTTTGGACATGTATATACGAAGTTC	1		3	1	3		3	1	3	1	1	3		3	1	3	1	1	1	1	1	3	3	3	3	3	1	1		3	1	3	3		1	1	1	3	3	1	1
RGLP63005.1	2	A	3	85.313	357	0	TGCAGTCATCCACACATAAAAAATAAGACACCAGACACAAATACAACAGCTGAGATGATCACCA	TGCAGTCATCCACACATAAAAAGTAAGACACCAAACACAAATACAACAGCTCAGATGATCACCA	3		3	1	3	3	3	1	3	1	1	3	1	3	1	3	1	1	1	1	1	3	3	3	3	3	1	1	3	3	1	3	3		1	1	1	3	3	1	1
RGLP29307.1	2	A	3	86.1902	358	0	TGCAGCGAGCCGTACGAAGGCGATGGCGGCGGGCTTTGGCAGAGCCAGATGATCACCGCGGATC	TGCAGCGAGCCGTACGAAGGCGACGGCGGCGGGCTTTGGCAGAGCCAGATGATCACCGCGGATC	1		3	1	3	3	3	1	3	1	1	3	1	3	1	3	1	1	1	1	1	3	3	3	3	3	1	1	3	3		3	3		1	1	1	3	3	1	1
RGLP3796.1	2	A	3	86.4792	359	0	TGCAGAATGCAGACACCGCTGCTTGTTCCAAGACGCTTCCGAGATCGGAAGAGCGGTTCAGCAG	TGCAGAGTGCGGACACCGCTGCTTGTTCCAAGACGCTTCCGAGATCGGAAGAGCGGTTCAGCAG	2		3	1	3	3	3	1	3	1	1	3	1	1	1	3	1	1	1	1	1	3	3	3	3	3	1	1	3	3	1	3	3		1	1	1	3	3	1	1
RGLP59091.1	2	A	3	86.4792	359	0	TGCAGGTGGTGAACCACGGCGTCAGCAAGTCCGCCATGAGCGGCGCCCTCGAGGCCGCCTGGGA	TGCAGGTGGTGAACCACGGCGTCAGCAAGTCCGCCATGAGCGGAGCCCTCGAAGCCGCCTGGGA	2	RGLC33472.PAV.1	3	1	3	3	3	1	3	1	1	3	1	1	1	3	1	1	1	1	1	3	3	3	3	3	1	1	3	3	1	3	3		1	1	1	3	3	1	1
RGLP61742.1	2	A	3	86.4792	359	0	TGCAGTAGCCGTAGCGGCAACCCGCAGGTACAGCGTCTCGGCGGTGCCAACGGTGCCCATCTTC	TGCAGTAGCCGTAGCGGCAACCCGCAGGTACAGCGTCTCGGCGGTGCCAGCGGTGCCCATCTTC	1			1	3	3	3	1	3	1	1	3	1	1	1	3	1		1	1	1	3	3	3	3	3	1		3	3		3	3		1	1	1	3	3	1	1
RGLP64588.1	2	A	3	86.4792	359	0	TGCAGTCTCTGCTCTGCTGCTCATTGCTTCCTCCTTCCTCTGCTCCTGCTTATTCTTCTTCTTC	TGCAGTCTCTGCTCTGCTGCTCATTGCTTCCTCCTTCATCTGCTCCTGCTTATTCTTCTTCTTC	1	RGLC37068.1	3	1	3	3	3	1	3	1	1	3		1	1	3	1		1	1	1	3	3	3	3	3	1	1	3	3	1	3	3		1	1	1	3	3	1	1
RGLP65102.1	2	A	3	86.4792	359	0	TGCAGTGACGATGGCGAAGCCATGATTAGGCCGAACTATGCCTGGGATCACAGCACTGACATGC	TGCAGTGACGACGGCGAAGCCATGATTAGGCCGAACTATGCCTGGGATCACAGCACTGACATGC	1		3	1	3	3	3	1	3	1	1	3	1	1	1	3	1	1	1	1	1	3	3	3	3	3	1	1	3	3	1	3	3		1	1	1	3	3	1	1
RGLP39678.1	2	A	3	87.9585	360	0	TGCAGCTGCGTGACAACCGATGTATGGGGGAAAAACCACTGCAAAGCACTGTAGCATCATGTGC	TGCAGCTGCGTGACAACCGATGTATGGGGGGAAAACCACTGCAAAGCACTGTAGCATCATGTGC	1		3	1	3	3	3	1	3	1	1	3	1	1	1	3	1	1	1	1	1	3	3	3	3	3	1	1	3	3	1	3	3		1	1	1	3	3	1	1
RGLP37662.1	2	A	3	87.9585	360	0	TGCAGCTGCTGTGGTCGTTCTGCTCCCCTCAGGTGGAGGATGGCGAGAAGCGGGCTTTCCACTT	TGCAGCTGCTGTGGTCCTTCTGCTCCCCTCAGGTGGAGGACGGCGAGGAGCGGGCTTTCCACTT	3		3	1	3	3	3	1	3	1	1	3	1	1	1	3	1	1	1	1	1	3	3	3	3	3	1	1	3	3	1	3	3		1	1	1	3	3	1	1
RGLP46553.1	2	A	3	87.9585	360	0	TGCAGGATCTGCGCGCACAGGCGTGCTATAGCAGACGGTGTAGGATAACAAGCTGTGAACGCAA	TGCAGGATCTGCGCGCACAGGCGTGCTATAGCAGACGGTGTAGGATACCTAGCTGTGAACGCAA	2		3	1	3	3	3	1	3	1	1	3	1	1	1	3	1	1	1	1	1	3	3	3	3	3	1	1	3	3	1	3	3		1	1	1	3	3	1	1
RGLP19585.1	2	A	3	88.8357	361	0	TGCAGCAGGGCCGAGAGATCGATGGAGATCGGTCAGAGCGCAGTGTTAGTTGAACAGTAGAAGC	TGCAGCAGGGCCGAGAGGTCGATGGAGATCGGTCAGAGCGCAGTGTTAGTTGAACAGTAGAAGC	1		3	1	3	3	3	1	3	1	1	3	1	1	1	3	1		1	1	1	3	3	1	3	3	1	1	3	3	1	3	3		1	3	1	3	3	1	1
RGLP34512.1	2	A	3	88.8357	361	0	TGCAGCGTCGATACCTGATGAATACGCACCGTGCACGGACCCAGAGTGGTCGATGCAGGCAGCC	TGCAGCGTCGATACCTGATGAATACGCTCCGTGCACAGACCCAGAGTGGTCGATGCAGGCAGCC	2		3	1	3	3	3	1	3	1	1	3	1	1	1	3	1	1	1	1	1	3	3	1	3	3	1	1	3	3	1	3	3		1	3	1	3	3	1	1
RGLP44504.1	2	A	3	88.8357	361	0	TGCAGGGGAAAGACCACCTAGAGTTTCTTTATGGGAAATTGAACCATTGACAACCTTTCCTATG	TGCAGGGGAAAGACCACCTAGAGTTTCTTTATGGGAAATTGAGCCATTGACAACCTTTCCTATG	1		3	1	3	3	3	1	3	1	1	3	1		1	3	1	1	1	1	1	3	3	1	3	3	1	1	3	3	1	3	3		1	3	1	3	3	1	1
RGLP28018.1	2	A	3	90.315	362	0	TGCAGCCTTGCTAATCGTCCAAGCCCCTCCGAGATCGGAAGAGCGGTTCAGCAGGAATGCCGAG	TGCAGCCTGGCTAATCGTCCAAGCCCCTCCGAGATCGGAAGAGCGGTTCAGCAGGAATGCCGAG	1		3	1	3	3	3	1	3	1	1	3	1	1	3	3	1		1	1	1	3	3	1	3	3	1	1	3	3	1	3	3		1	3	1	3	3	1	1
RGLP64889.1	2	A	3	95.3783	363	0	TGCAGTGAAACAAGTGTTTGGTTCGCACATTTTGGCCCGTTGTCGTAATCTATTACCGTTAATT	TGCAGTGAAACGAGTGTTTGGTTCGCACATTTTGGCCTGTTGTTGTAATCTATTACCGTTAATT	3		3	1	3	3	3	1	3	1	3	3	1	1	3	3	1	1	3	3	1	3	3	1	3	3	1	1	3	3	1	3	2		1	3	1	3	3	1	1
RGLP68105.1	2	A	3	95.9597	364	0	TGCAGTTCATCATGAGTTTTCCATGCACCGCGCCTCCAGATTGACTGATCGACTATACAAGGTT	TGCAGTTCATCATGAGTTTTCCATGCACCGCGCCTCCAGATTGACTGATCGACTATACAAGGTC	1		3	1	3	3	3	1	3	1	3	3	1	1	3	3	1	1	3	3	1	3	3	1	3	3	1	1	3	3	1	3	2		1	3	1	3	3	1	1
RGLP7777.1	2	A	3	97.7454	365	0	TGCAGAGCGGCAAACTCCGCTGATCTGGCAGAGCAAATCCCGTCTCAACGAGAAAAGCTCCAAC	TGCAGAGCGGCAAACTCGGCTCATCTGGCAGAGCAAATCCCGTCTCAACGAGAAAAGCTCCAAC	2		3	1	3	3	3	2	3	1	3	3	1	1	3	3	1	1	3	3	1	3	3	1	3	3	1	1	3	3	1	3	1		1	3	1	3	3	1	1
RGLP18872.1	2	A	3	98.0344	366	0	TGCAGCAGCTACTGCGATCCGATCCTCTGCTGTAGATGCAACGAACAGAACCTGCCGACCCGCG	TGCAGCAGCTACTGCGATCCGATCCTCTGCTGTAGATGCAACGAACAGAACCTGTCGACCCGCG	1		3	1	3	3	3	2	3	1	3	3	1	1	3	3	1	1	3	3	1	3	3	1	3	3	1	1	3	3	1	3	1		1	3	1	3	3	1	1
RGLP4913.1	2	A	3	98.3234	367	0	TGCAGACCATGTAGAAGCAGCTTGCCTGGTGGAGGTAGTAGTCGTAGCCCATCGGAATCTGGTT	TGCAGACCATGTAGAAGTAGCTTGCCTGGTGGAGGTAGTAGTCGTAGCCCATCGGAATCTGGTT	1		3	1	3	3	3	2	3	1	3	3	1	1	3	3	1	1	3	3	1	3	3	1	3	3	1	1	3	3	1	3	1		1	3	1	3	3	1	1
RGLP68632.1	2	A	3	98.6124	368	0	TGCAGTTCTCAGTGCTGCTCAGCCGCTTCTGTTCCGCAGGCTTGTTGATCGATTTCAAAGATCT	TGCAGTTCTCAGTGCTGGTCAGCCGCTTCTGTTCCGCAGGCTTGTTGATCGATTTCAAAGATCT	1		3	1	3	3	3	2	3	1	3	3	1	1	3	3	1	1	3	3	1	3	3	1	3		1	1	3	3	1	3	1		1	3	1	3	3	1	1
RGLP55492.1	2	A	3	101.661	369	0	TGCAGGGTCCAACGTTTTGAACCACGCCACATTTACCGTGTGGTCTTTGGAATTTACACTCCTG	TGCAGGGTCCAACGTTTTGAACCACGCCACATTTACCGTTTGGTATTTGGAATTTACACTCCTG	2		3	1	3	3	3	1	3	1	3	3	1	1	1	3	3	3	3	3	1	3	3	1	3	3	1	1	3	3	1	3	1		1	3	1	3	3	1	1
RGLP31663.1	2	A	3	105.035	370	0	TGCAGCGCGTCGAGCTTTGGGAAGGAGGGCGGGAGCGTGCCTGTGAGGCCGAGATCGGAAGAGC	TGCAGCGCGTCGAGCTTCGGGAAGGAGGGCGGGAGCGTGCCTGCGAGGCCGAGATCGGAAGAGC	2		3	1	3	3	3	1	3	1	3	3	1	1	1	3	3	3	3	3	1	3	3	1	3	3	1	1	3	3	1	3	1		1	3	3	3	3	1	1
RGLP55558.1	2	A	3	110.099	371	0	TGCAGGGTCGATGCTTCTTCGCTGACGAGGATGTGGATCTCCGAGATCGGAAGAGCGGTTCAGC	TGCAGGGTCGCTGCTTCTCCGCTGACGAGGATGTGGATCTCCGAGATCGGAAGAGCGGTTCAGC	2		3	1	3	3	3	1	3	3	3	1	1	1	1	3	3	3	3	3	1	3	3	2	3	3	1	1	3	3	1	3	1		1	3	3	3	3	1	1
RGLP65965.1	2	A	3	110.099	371	0	TGCAGTGCGGCGAGCGGCTACATCGACCCTCGCAATAGATCATGGAGAACGGGACTGGCCTGTC	TGCAGTGTGGCGAGCGGCTACATCGACCCTCGGAATAGATCATGGAGAATGGGACTGGCCTGTC	3		3	1	3	3	3	1	3	3	3	1	1	1	1	3	3	3	3	3	1	3	3	2	3	3	1	1	3	3	1	3	1		1	3	3	3	3	1	1
RGLP18811.1	2	A	3	111.885	372	0	TGCAGCAGCGTCAAAAAGCCACAGGTTATTCCACGGAAGGTTAGACGCCGAGATCGGAAGAGCG	TGCAGCAGCGTCAAAAAGCCACATGTGATTCCACTGAAGGTTAGACGCCGAGATCGGAAGAGCG	3		3	1	3	3	3	1	3	3	3	1	1	1	1	3	3	3	3	3	1	3	3	1	3	3	1	1	3	3	1	3	1		3	3	3	3	3	1	1
RGLP62840.1	2	A	3	111.885	372	0	TGCAGTCGCTTCTGGTTGCGAGCACTAAGATGTCATCACTGAAGATATCCGAGATCGGAAGAGC	TGCAGTCACTTCTGGTTGCGAGCACTAAGATGTCATCACTGAAGATATCCGAGATCGGAAGAGC	1		3	1	3	3	3	1	3	3	3	1	1	1	1	3	3	3	3	3	1	3	3	1	3	3	1	1	3	3	1	3	1		3	3	2	3	3	1	1
RGLP15194.1	2	A	3	112.174	373	0	TGCAGCAATTGAGGAAAAAGAATGACAAGAAAACTGAGAAAAGTATTCGGCCTTGCTTTGCCTT	TGCAGCAATTGAGGAAAAAGAATGACAAGAAAACTGAGAAAAGTATTCGGCTTTGCTTTGCCTT	1		3	1	3	3	3	1	3	3	3	1	1	1	1	3	3	3	3	3	1	3	3	1	3	3	1	1	3	3	1	3	1		3	3	3	3	3	1	1
RGLP24119.1	2	A	3	112.174	373	0	TGCAGCCCCCCAAACTCGGAGAAGTGAGAGCTGCCGAAGTCCGTGGAGTGGTCTGCTGCGACCG	TGCAGCCCCCCAAACTCGGAGAAGTGAGAGCTGCTGAAGTCCGTGGAGTGGTCTGCTGCGACCG	1		3	1	3	3	3	1	3	3	3	1	1	1	1	3	3	3	3	3	1	3	3	1	3	3	1	1	3	3	1	3	1		3	3	3	3	3	1	1
RGLP46622.1	2	A	3	112.174	373	0	TGCAGGATGAGCCAGAGCGCGTAGAAGAAGCAGCTGCCCGTGCAGAGGAGCGACCCCATGACGC	TGCAGGATGAGCCAGAGCGCGTAGAAGAAGCAGCTGCCCGTGCAGAGCAGCGACCCCATGACGC	1		3	1	3	3	3	1	3	3	3	1	1	1	1	3	3	3	3	3	1	3	3	1	3	3	1	1	3	3	1	3	1		3	3	3	3	3	1	1
RGLP49106.1	2	A	3	112.174	373	0	TGCAGGCCGCGGTCCTGGCAGGGGATTGCGGCGACGAGCGCCCAGGCCGTGACGAAGAGCACGG	TGCAGGCCGCGGTCCTGGCAGGGGATTGCGGCGACGAGCGCCCACGCCGTGACGAAGAGCACGG	1	RGLC27822.1	3	1	3	3	3	1	3	3	3	1	1	1	1	3	3	3	3	3	1	3	3	1	3	3	1	1	3	3	1	3	1		3	3	3	3	3	1	1
RGLP69515.1	2	A	3	112.174	373	0	TGCAGTTGTGTGCTATAAAATGGTTTGGTCAACACAACACATTGTCCTCTCTGTGAGCACGTGG	TGCAGTTGTGTTCTATAAAATGGTTTGGTCAACACAACACATTGCCCTCTCTGTGAGCACGTCG	3		3	1	3	3	3	1	3	3	3	1	1	1	1	3	3	3	3	3	1	3	3	1	3	3	1	1	3	3	1	3	1		3	3	2	3	3	1	1
RGLP3704.1	2	A	4	0	374	0	TGCAGAATCTCGGACTCGACTGTGGTGACACGCTCCAGCACCTCGGGCGTGCTGACGAACCTGA	TGCAGAATCTCGGACTCGACGGTGGTGACACGCTCCAGCACCTCGGGCGTGCTGACGAACCTGA	1		1	1	1	3	3	1	3	1	3	1	3	1	3	3	1	3	2	3	1	3	1	3	3	3	3	3	1	3	3	3	1		1	3	1	3	1	3	3
RGLP4232.1	2	A	4	0.2889	375	0	TGCAGGCAAGCCAGTGTTTCGCCAAAAAAGAGGGTATTCCCATTTGAAAGCAAGCAAATCCGAG	TGCAGGCACGCCAGTGTTTCCCCAAAAAAGAGGGTATTCCCATTTGAAAGCAAGCAAATCCGAG	2		1	1	1	3	3	1	3	1	3	1	3	1	3	3	1	3	2	3	1	3	1	3	3	3	3	3	1	3	3	3	1		1	3	1	3	1	3	3
RGLP47665.1	2	A	4	6.7824	376	0	TGCAGGCAGCCAATCAGAATTCCTCTAGCTCCACATTTCTTCGAGCTCCTAGGCAGTCTGGCCT	TGCAGGCAGCCAATCAGACTTCCTCTAGCTCCACATTTCTTCGAGCTCCTAGGCAGTCTGGCCT	1		1	1	1	3	3	1	3	1	3	3		1	3	3	3	3	1	3	1	3	1	3	3	3	3	3	1	3	3	3	1		1	3	1	3	1	3	3
RGLP3848.1	2	A	4	15.1717	377	0	TGCAGAATGGCAGGATTTGAGGAGGAGAAATATTTCCTGTAGGAGATTCAAGGGGAATCATAGA	TGCAGAATGGCAGGATTTGAGGAGGAGAAATATTTCCTGTAGGAGATTCGAGGGGAATCATAGA	1		1	1	1	3	1	1	3	1	3	3	1	1	3	3	3	3	1	3	1	3	1	3	3	3	3	3	1	3	3	3	3		1	1	1	3	1	3	1
RGLP64025.1	2	A	4	18.5459	378	0	TGCAGTCGCCGTTGTTGACGGACGCTACCCAGGCGCGCGGGTGGCCCCCGTCGATGGCGAAGCA	TGCAGTCGCCGTTGTCGACGGACGCTACCCAGGCGCGCGGGTGGCCCCCGTCGATGGCGAAGCA	1		1	1	1	1	1	1	3	1	3	3	3	1	3	3	3	3	1	3	1	3	1	3	3	3	3	3	1	3	3	3	3		1	1	3	3	1	1	1
RGLP47018.1	2	A	4	23.6092	379	0	TGCAGGATTTCGGGCCATCTGCCTCGTTCACAGGCGCACCGAGAAGAGTTCCGAGATCGGAAGA	TGCAGGATTTCGGGCCATCTGCCTCGTTCACAGGCGCGTCGAGAAGAGTTCCGAGATCGGAAGA	2		1	1	3		1	1	3	1	3	3	3	1	3	3	3	3	3	3	1	3	1	3	3	3	3	1	1	3	3	3	3		3	1	3	3	1	1	1
RGLP36192.1	2	A	4	25.0885	380	0	TGCAGCTAGGTGGCTCCTGCCAGCGGCGGGCAGACCAGAGTTGGCCGAGATCGGAAGAGCGGTT	TGCAGCTAGGTGGTTCCTGCCAGCGGCGGGCAGACCAGAGTTGGCCGAGATCGGAAGAGCGGTT	1		1	1	3	1	1	1	3	1	3	3	3	1	3	3	3	3	3	3	1	3	1	1	3	3	3	1	1	3	3	3	3		3	1	3	3	1	1	3
RGLP64478.1	2	A	4	25.6699	381	0	TGCAGTCTCCAAGCAATATACTCCCTCCCTACTAAAAAGAATGTTGCGGATGGAGGGAGTATGT	TGCAGTCTCCAAGCAATATACTCCCTCCCTACTAAAAAGAATGTTGCGGATGGAGGGAGTATGA	1	RGLC37000.1	1	1	3	1	1	1	3	1	3	3	3	1	3	3	3	3	3	3	1	3	1	1	3	3	3	1	1	3	3	3	3		3	1	3	3	1	1	3
RGLP11761.1	2	A	4	25.9589	382	0	TGCAGATGATTCGACTGCTTGATAAGACAGACCGTGGCCTGGTGTCCCGAGATCGGAAGAGCGG	TGCAGATGATTCGACTGCTAGATAAGACAGACCGTGGCCTGGTGTCCCGAGATCGGAAGAGCGG	1		1	1	3	1	1	1	3	1	3	3	3	1	3	3	3	3	3	3	1	3	1	1	3	3	3	1	1	3	3	3	3		3	1	3	3	1	1	3
RGLP47822.1	2	A	4	25.9589	382	0	TGCAGGCAGGTTCCCTGAATACATCTGTCTATAGATTTGGTGCCCAATGTGGTTTGCTATCTCA	TGCAGGCAGGTTCCCTGAATACATCTGTCTATAGATGTGGTGCCCAATGTGGTTTGCTATCTCA	1		1	1	3	1	1	1	3	1	3	3	3	1	3	3	3	3	3	3	1	3	1	1	3	3	3	1	1	3	3	3	3		3	1	3	3	1	1	3
RGLP51110.1	2	A	4	27.4382	383	0	TGCAGGCTCTCCTCCCCTGATTGCGACACAGCGACAGCCCCTTGCCGTGCTAGAGGCAACAACA	TGCAGGCTCTCCTCCCCTGATTGCGACACAGTGACAGCCCCTTGCCGTGCTAGAGGCAACAACA	1		1	1	3	1	1	1	3	1	3	3	3	1	3	3	3	3	3	3	1	3	3	1	3	3	3	1	1	3	3	3	3		3	1	3	3	1	1	3
RGLP12918.1	2	A	4	29.8479	384	0	TGCAGATTGACCTTATCCACGCGCCTTGTTTCTAGTGTGCTTATTTCGGATCTCAGGCTTCCGA	TGCAGATTGACCTTATCCACGCGCCTTGTTTCTAGTGGGCTTATTTCGGATCTCAGGCTTCCGA	1		1	1	3	1	1	1	3	1	3	3	3	1	3	3	3	3	3	3	1	3	3	1	3	3	3	1	1	3	3	3	3		3	1	3	3	1	1	3
RGLP17158.1	2	A	4	29.8479	384	0	TGCAGCACTTAACAAGTCACTTCCAAGTCAAGAGCTGGGCGTCCTTTAAACATTTCGGCTGCAA	TGCAGCACTTAACAAGTCACTTCCAAGTCAAGAGCTCGGCGTCCTTTAAACATTTCGGCTGCAA	1	RGLC10959.1	1	1	3	1	1	1	3	1	3	3	3	1	3	3	3	3	3	3	1	3	3	1	3	3	3	1	1	3	3	3	3		3	1	3	3	1	1	3
RGLP29785.1	2	A	4	29.8479	384	0	TGCAGCGATGCACATGAACAACCGCTGATGACGACACTCCCCACCAATAATGCCGAGATCGGAA	TGCAGCGATGCACATGAACAACCGCTCATGACGACACTCCCCACCAATAATGCCGAGATCGGAA	1		1	1	3	1	1	1	3	1	3	3	3	1	3	3	3	3	3	3	1	3	3	1	3	3	3	1	1	3	3	3	3		3	1	3	3	1	1	3
RGLP40105.1	2	A	4	29.8479	384	0	TGCAGCTGGATCATTTGACCCTCCATGCACGCACGTTCAGAGAGTTGACCATTGAGATGAGACA	TGCAGCTGGATCATTTGACCCTGCATGCACGCACGTTCAGAGAGTTGACCATTGAGATGAGACA	1		1	1	3	1	1	1	3	1	3	3	3	1	3	3	3	3	3	3			3	1	3	3	3	1	1	3	3	3	3		3	1	3	3	1	1	3
RGLP40382.1	2	A	4	29.8479	384	0	TGCAGCTGGGTCCGAGTGCTCGCAGGCCCTCTTTACAGCGTCCAAATGAATATTTTCACGGGAA	TGCAGCTGGGTCCGAGTGCTGGCAGGCCCTCTTTACAGCGTCCAAATGAATATTTTCACGGGGA	2		1		3	1	1	1	3	1	3	3	3	1	3	3	3	3	3	3	1	3	3	1	3	3	3	1	1	3	3	3	3		3	1	3	3	1	1	3
RGLP1172.1	2	A	4	30.1369	385	0	TGCAGAAATTCGAAGTCACTGAGTATAGCCAATGGAAAATTGTCGATATATGCTGCAAAACTCT	TGCAGAAATTCGAAGTCACTGAGTATAGCCAATGGAAAATTGTTGATATATGCCGCGAAACTCT	3		1	1	3	1	1	1	3	1	3	3	3	1	3	3	3	3	3	3	1	3	3	1	3	3	3	1	1	3	3	3	3		3	1	3	3	1	1	3
RGLP31965.1	2	A	4	30.1369	385	0	TGCAGCGCTGGCAAGCTCCGCTGCTACTCCGCGCTTCGGCATCCAGATTGCAGCAGCGACAAGC	TGCAGCGCTGGCGAGCTCCGCTGCTACTCCGCGCTTCGGCATCCAGATTGCAGCAGCGACAAGC	1	RGLC18312.1	1	1	3	1	1	1	3	1	3	3	3	1	3	3	3	3	3	3	1	3	3	1	3	3	3	1	1	3	3	3	3		3	1	3	3	1	1	3
RGLP51054.1	2	A	4	30.1369	385	0	TGCAGGCTCGGGGTGTCGTCCAGCAGCAGGGACGCGTCGCAGCCCTGCACGAAGCAGTCGTGGA	TGCAGGCTCGGCGTGTCGTCCAGCAGCAGGGACGCGTCGCAGCCCTGCACGAAGCAGTCGTGGA	1		1	1		1	1	1	3	1	3	3	3	1	3	3	3	3	3	3	1	3	3	1	3	3	3	1	1	3	3	3	3		3	1	3	3	1	1	3
RGLP6962.1	2	A	4	31.0141	386	0	TGCAGAGAGGACTTCGAGGTGGGCGACGATCTCATCGCGCTGCCGTGTAAGAACAGGCATAGGT	TGCAGAGAGGACTTCGAGGTGGGCGACGATCTCATCGCGCTGCCGTGTAAGAACACGCATAGGT	1		1	1	3	1	1	1	3	1	3	3	3	1	3	3	3	3	3	3	1	3	3	1	3	3	3	1	1	3	3	3	3		3	1	3	3	1	1	3
RGLP17817.1	2	A	4	31.0141	386	0	TGCAGCAGCAATCTCCTAGCCAGGGGATGACGGCGGCTGATCTGTGTTGAGGCAACGCCGTCGT	TGCAGCAGCAATCTCCTAGCCAGGGGATGACGGCGGCTGATCTGTGTTGAGGCAATGCCGTCGT	1		1	1	3	1	1	1	3	1	3	3	3	1	3	3	3	3	3	3	1	3	3	1	3	3	3	1	1	3	3	3	3		3	1	3	3	1	1	3
RGLP27764.1	2	A	4	31.0141	386	0	TGCAGCCTCTTCCTGGCAGCAGCACTGGTCCTAGTGCTGAGCCACGGCGCTCACGCTCAGGGTG	TGCAGCTTCTTCCTGGCAGCAGCACTGGTCCTAGTGCTGAGCCACGGCGCTCACGCTCAGGGTG	1		1	1	3	1	1	1	3	1	3	3	3	1	3	3	3	3	3	3	1	3	3	1	3	3	3	1	1	3	3	3	3		3	1	3	3	1	1	3
RGLP49822.1	2	A	4	31.3031	387	0	TGCAGGCGCCGCGGCGAGAGCGCACCGCCACCACCTGTGCGCATACCTCCACCTGCTCCTCTGA	TGCAGGCGCCGCGGAGAGAGCGCACCGCCACCACCTGTGCGCATACCTCCACCTGCTCCTCTGA	1		1	1	3	1	1	1	3	1	3	3	3	1	3	1	3	3	3	3	1	3	3	1	3	3	3	1	1	3	3	3	3		3	1	3	3	1	1	3
RGLP58415.1	2	A	4	31.3031	387	0	TGCAGGTGCCAGTAGCCATGGCTGTGTCCAATCCCGCTCATGGTGTTCTTTGTCTGATTGGCAC	TGCAGGTGCCAGTAGCCATGGCTGTGTCCAATCCCGCTCATGGTGTTCTTTGTCTGACTGGCAC	1		1	1	3	1	1	1	3	1	3	3	3	1	3	1	3	3	3	3	1	3	3	1	3	3	3	1	1	3	3	3	3		3	1	3	3	1	1	3
RGLP2124.1	2	A	4	31.5921	388	0	TGCAGAACTTCGTTGGCCTTCGCCTCCTGCTCGTCGCCGCGCTCGCCGAGATCGGAAGAGCGGT	TGCAGAACTTCGTTGGCCTCCGCCTCCTGCTCGTCGCCGCGCTCGCCGAGATCGGAAGAGCGGT	1		1	1	3	1	1	1	3	1	3	3	3	1	3	1	3	3	3	3	1	3	3	1	3	3	3	3	1	3	3	3	3		3	1	3	3	1	1	3
RGLP3585.1	2	A	4	31.5921	388	0	TGCAGAATCAGCTGGAAGGAGCGTGAACTGCGGCCGAGATCGGAAGAGCGGTTCAGCAGGAATG	TGCAGAATCAGCTGACAGGAGCGTGAACTGCGGCCGAGATCGGAAGAGCGGTTCAGCAGGAATG	2		1	1	3	1	1	1	3	1	3	3	3	1	3	1	3	3	3	3	1	3	3	1	3	3	3	3	1	3	3	3	3		3	1	3	3	1	1	3
RGLP6308.1	2	A	4	31.5921	388	0	TGCAGACTTAGCGGCGATATCTGTTGTCAGAGATCTCCCGTTGACTATTCCTACTTGGTTCATT	TGCAGACTTAGCGGCGATATCTGTTGTCAGAGATCTCCCGCTGACTATTCCTACTTGGTTCATT	1		1	1	3	1	1	1	3	1	3	3	3	1	3	1	3		3	3	1	3	3	1	3	3	3	3	1	3	3	3	3		3	1	3	3	1	1	3
RGLP6806.1	2	A	4	31.5921	388	0	TGCAGAGAGAAGGAAATGACTGCGAGAAGATACACACTAACGGGAGCTTCAGACTCCGTTGAAC	TGCAGAGAGAAGGAAATGACTGCGAGAAGATACACACTAACGGGCGCTTCAGACTCCGTTGAAC	1		1	1	3	1	1	1	3	1	3	3	3	1	3	1	3	3	3	3	1	3	3	1	3	3	3	3	1	3	3	3	3		3	1	3	3	1	1	3
RGLP7837.1	2	A	4	31.5921	388	0	TGCAGAGCGTTCAGTTGTTGCCGCCGACAAAGAGGGAGCAGAATACGGTCCTTAGCTGCAAGGG	TGCAGAGCGTTCGGTTGTTGCCGCCGACAAAGAGGGAGCAGAATACGGTCCTTAGCTGCAAGGG	1		1	1	3	1	1	1	3	1	3	3	3	1	3	1	3	3	3	3	1	3	3	1	3	3	3	3	1	3	3	3	3		3	1	3	3	1	1	3
RGLP11170.1	2	A	4	31.5921	388	0	TGCAGATCGTGGTCACAGGTGGCTCCGCCAACAAAGGTAGCCGAGATCGGAAGAGCGGTTCAGC	TGCAGATCGTGGTCACAGGTGGCTCCACCAACAAAGGTAGCCGAGATCGGAAGAGCGGTTCAGC	1		1	1	3	1	1	1	3	1	3	3	3	1	3	1	3	3	3	3	1	3	3	1	3	3	3	3	1	3	3	3	3		3	1	3	3	1	1	3
RGLP13680.1	2	A	4	31.5921	388	0	TGCAGCAAATACGATTACTGCGGCACCACCGCCGAGTACTGCGGCGACGGGTGCCGAGATCGGA	TGCAGCAAATACGGTTACTGCGGCACCACCGCCGAGTACTGCGGCGACGGGTGCCGAGATCGGA	1		1	1	3	1	1	1	3	1	3	3	3	1	3	1	3	3	3	3	1	3	3	1	3	3	3	3	1	3	3	3	3		3	1	3	3	1	1	3
RGLP14317.1	2	A	4	31.5921	388	0	TGCAGCAACTGTCAACGCTAACAAACTTTATTTGGCCATCATAGACACCAACAGTCCTATATGA	TGCAGCAACTGTCAACGCTAACAAACTTTATTTGGCCATCACAGACACCAACAGTCCTATATGA	1		1	1	3	1	1	1	3	1	3	3	3	1	3	1	3	3	3	3	1	3		1	3	3	3	3	1	3	3	3			3	1	3	3	1	1	3
RGLP14413.1	2	A	4	31.5921	388	0	TGCAGCAAGACCACTGGACCTGCCATCAGGACATGGACGCTGCGCATTCCGAGATCGGAAGAGC	TGCAGCAAGACCACTGGACCTGCCATCAGGACATGGACGGTGCGCATTCCGAGATCGGAAGAGC	1		1	1	3	1	1	1	3	1	3	3	3	1	3	1	3	3	3	3	1	3	3	1	3	3	3	3	1	3	3	3	3		3	1	3	3	1	1	3
RGLP17554.1	2	A	4	31.5921	388	0	TGCAGCAGAGGCACCACAATCTCCTCTGTTCGACAGGAACTCTAACCAGGGCGCTGCCGAGATC	TGCAGCAGAGGCACCACAATCTCCTCTGTTCGACAGGAACTCTAGCCAGGGCGCTGCCGAGATC	1		1	1	3	1	1	1	3	1	3	3	3	1	3	1	3	3	3	3	1	3	3	1	3	3	3	3	1	3	3	3	3		3	1	3	3	1	1	3
RGLP18324.1	2	A	4	31.5921	388	0	TGCAGCAGCCCCAGACGATCGCAGGCGACGACCGACCCCGACCTGCCGACACCGCAGCCACGCA	TGCAGCAGCCCCAGACGATCGCAGGCGACGGCCGACCCCGACCTGCCGACACCGCAGCCACGCA	1		1	1	3	1	1	1	3	1	3	3	3	1	3	1	3	3	3	3	1	3	3	1	3	3	3	3	1	3	3	3	3		3	1	3	3	1	1	3
RGLP20988.1	2	A	4	31.5921	388	0	TGCAGCATGAGCGGAGCAGGTCGATGGGGACGTGATGCGGCCGCGCTCCCGCCGCCGAGATCGG	TGCAGCATGAGCGGAGCAGGTCGATGGGGACGTGATGCGGCCGCTCTCCCGCCGCCGAGATCGG	1		1	1	3	1	1	1	3	1	3	3	3	1	3	1	3	3	3	3	1	3	3	1	3	3	3	3	1	3	3	3	3		3	1	3	3	1	1	3
RGLP22031.1	2	A	4	31.5921	388	0	TGCAGCCACAAAAGGCAGATCTCATTCAACAAACAGCTATGAAGTTGTTAGATGGTGTGCCGAG	TGCAGCCGCAAAAGGCAGATCTCATTCAACAAACAGCTATGAAGTTGTTAGATGGTGTGCCGAG	1		1	1	3	1	1	1	3	1	3	3	3	1	3	1	3	3	3	3	1	3	3	1	3	3	3	3	1	3	3	3	3		3	1	3	3	1	1	3
RGLP23354.1	2	A	4	31.5921	388	0	TGCAGCCATGTCTTCTGGCCACATTTTTTGATTGCGTCCGAGATCGGAAGAGCGGTTCAGCAGG	TGCAGGCATGTCTTCTGGCCACATTTTTTGATTGCGTCCGAGATCGGAAGAGCGGTTCAGCAGG	1		1	1	3	1	1	1	3	1	3	3	3	1	3	1	3	3	3	3	1	3	3	1	3	3	3	3	1	3	3	3	3		3	1	3	3	1	1	3
RGLP21702.1	2	A	4	31.5921	388	0	TGCAGCCGAACAGTACTGGCAGTTGTACCAAACAAAGACTTTCCTGCCCTGTCTTGTCCACTCC	TGCAGCCAAACAGTACTGGCAGTTGTACCAAACAAAGACTTTCCTGCCCTGTCTTGTCCACTCC	1		1	1	3	1	1	1	3	1	3	3	3	1	3	1	3	3	3	3	1	3	3	1	3	3	3	3	1	3	3	3	3		3	1	3	3	1	1	3
RGLP25598.1	2	A	4	31.5921	388	0	TGCAGCCGCATTTGCTGCTCTCGCTGCTGTCGCACCTGCTGCTGCCCACTTGCATGTCTGCTTG	TGCAGCCGCGTTTGCTGCTCTCGCTGCTGTCGCACCTGCTGCTGCCCACTTGCATGTCTGCTTG	1		1	1	3	1	1	1	3	1	3	3	3	1	3	1	3	3	3	3	1	3	3	1	3	3	3	3	1	3	3	3	3		3	1	3	3	1	1	3
RGLP28118.1	2	A	4	31.5921	388	0	TGCAGCCTTAGACATATCAGTTTGACCAAGGCTTTTCATAAAGTCATCGATGCAATCCTCGATG	TGCAGCCTTAGACATATCAGTTTGACCAAGGCTTTTCATAAAGTCATCGATGCAATCCTCGATC	1		1	1	3	1	1	1	3	1	3	3	3	1	3	1	3	3	3	3	1	3	3	1	3	3	3	3	1	3	3	3	3		3	1	3	3	1	1	3
RGLP28722.1	2	A	4	31.5921	388	0	TGCAGCGACAGGATCAAGACGGGTCGTCGTGCCGAGATCGGAAGAGCGGTTCAGCAGGAATGCC	TGCAGCGACGGGATCAAGACGGGTCGTCGTGCCGAGATCGGAAGAGCGGTTCAGCAGGAATGCC	1		1	1	3	1	1	1	3	1	3	3	3	1	3	1	3	3	3	3	1	3	3	1	3	3	3	3	1	3	3	3	3		3	1	3	3	1	1	3
RGLP30271.1	2	A	4	31.5921	388	0	TGCAGCGCCAACTCGGTGATATGGTCTTCCTTCTCAAATTCCGAGATCGGAAGAGCGGTTCAGC	TGCAGCGCCAACTCGGTGATATCGTCTTCCTTCTCGAATTCCGAGATCGGAAGAGCGGTTCAGC	2		1	1	3	1	1	1	3	1	3	3	3	1	3	1	3	3	3	3	1	3	3	1	3	3	3	3	1	3	3	3	3		3	1	3	3	1	1	3
RGLP32182.1	2	A	4	31.5921	388	0	TGCAGCGGACCTGCACCTTCGCCACGGTGCTCCGAGATCGGAAGAGCGGTTCAGCAGGAATGCC	TGCAGCGGACCTGCGCCTTCGCCACGGTGCTCCGAGATCGGAAGAGCGGTTCAGCAGGAATGCC	1		1	1	3	1	1	1	3	1	3	3	3	1	3	1	3	3	3	3	1	3	3	1	3	3	3	3	1	3	3	3	3		3	1	3	3	1	1	3
RGLP32417.1	2	A	4	31.5921	388	0	TGCAGCGGCAAACCAGGGCGACAAAGTTTCTGGTCGGCCGAGATCGGAAGAGCGGTTCAGCAGG	TGCAGCGGCAAACCAGGGCGACAAAGTTTCTGGTCGACCGAGATCGGAAGAGCGGTTCAGCAGG	1		1	1	3	1	1	1	3	1	3	3	3	1	3	1	3	3	3	3	1	3	3	1	3	3	3	3	1	3	3	3	3		3	1	3	3	1	1	3
RGLP33955.1	2	A	4	31.5921	388	0	TGCAGCGGTCGGATTGTCTGACAACTTGTCCGAGATCGGAAGAGCGGTTCAGCAGGAATGCCGA	TGCAGCGGTCGGATTGTCTGACAACTAGTCCGAGATCGGAAGAGCGGTTCAGCAGGAATGCCGA	1		1	1	3			1	3	1	3	3	3	1	3	1	3		3	3	1	3	3	1	3	3	3	3	1	3	3	3	3		3	1	3	3	1	1	3
RGLP38218.1	2	A	4	31.5921	388	0	TGCAGCTCGGTCGTGGACATCTCCATACCGCCACAACACGTTGCCACCGCCGCCAACGGGTTGG	TGCAGCTCGGTCGTGGACATCTCCATACTGCCACAACACGTTGCCACCGCCGCCAACGGGTTGG	1	RGLC21395.1	1	1	3	1	1	1	3	1	3	3	3	1	3	1	3	3	3	3	1	3	3	1	3	3	3	3	1	3	3	3	3		3	1	3	3	1	1	3
RGLP40368.1	2	A	4	31.5921	388	0	TGCAGCTGGGGGGTTGGGAGGGGCCGTGCTGCAACCTGGCGGCCGAAGTCTTCATCGGAGGAGG	TGCAGCTGGGGGGTTGGGAGGGGCCGTGTTGCAACCTGGCGGCCGAAGTCTTCATCGGAGGAGG	1		1	1	3	1	1	1	3	1	3		3	1	3	1	3	3	3	3	1	3	3	1	3	3	3	3	1	3	3	3	3		3	1	3	3	1	1	3
RGLP12430.1	2	A	4	31.5921	388	0	TGCAGCTGTGAATGTTGTGCAGGTACATTAAGTGCCAATGTTCCACCGAGATCGGAAGAGCGGT	TGCAGCTGTGAATGTTGTGCACGTACATTAAGTGCCAATGTTCCACCGAGATCGGAAGAGCGGT	1		1	1	3	1	1	1	3	1	3	3	3	1	3	1	3	3	3	3	1	3	3	1	3	3	3	3	1	3	3	3	3		3	1	3	3	1	1	3
RGLP33991.1	2	A	4	31.5921	388	0	TGCAGCTGTGACTTCTGTCCATGCCCTTGACGTCCCGAGATCGGAAGAGCGGTTCAGCAGGAAT	TGCAGCTGTGACTTCTGTCCATGCCCTTGACATCCCGAGATCGGAAGAGCGGTTCAGCAGGAAT	1		1	1	3	1	1	1	3	1	3	3	3	1	3	1	3	3	3	3	1	3	3	1	3	3	3	3	1	3	3	3	3		3	1	3	3	1	1	3
RGLP42160.1	2	A	4	31.5921	388	0	TGCAGCTTTTTTTCGATAAAGGGCGCTTTATTATTTAGAGTTTAAGCATTACACCCGAGATCGG	TGCAGCTTTTTTTCGATAAAGGGCGCTTTATTACTTAGAGTTTAAGCATTACACCCGAGATCGG	1		1	1	3	1	1	1	3	1	3	3	3	1	3	1	3	3	3	3	1	3	3	1	3	3	3	3	1	3	3	3	3		3	1	3	3	1	1	3
RGLP43835.1	2	A	4	31.5921	388	0	TGCAGGACCAGCCACAACGCCAGATTGAAATCCCATGGTGCCTGCCCTCGGCCCCGCGGCTGGG	TGCAGGACCAGCCACAACGCCAGATTGAAATCCCATGGTGCCTGCCCTCGGCCCTGCGGCTGGG	1		1	1	3	1	1	1	3	1	3	3	3	1	3	1	3	3	3	3	1	3	3	1	3	3	3	3	1	3	3	3	3		3	1	3	3	1	1	3
RGLP44406.1	2	A	4	31.5921	388	0	TGCAGGACTCCGCCACTGTGGAAATCACCAGGATCGTTGATGACGCGAGCCGAGATCGGAAGAG	TGCAGGACTCCGCCACCGTGGAAATCACCAGGATCGTTGATGACGCGAGCCGAGATCGGAAGAG	1		1	1	3	1	1	1	3	1	3	3	3	1	3	1	3	3	3	3	1	3	3	1	3	3	3	3	1	3	3	3	3		3	1	3	3	1	1	3
RGLP49443.1	2	A	4	31.5921	388	0	TGCAGGCCTTGAAAGCCTGGCCCGTTAGACTTTTTTGGGGTCAGGCTGTCCATGTCAGCAACAC	TGCAGGCCTTGAAAGCCTGGCCCGTTAGACTTTTTTGGGATCAGGCTGTCCATGCCAGCAACAC	2		1	1	3	1	1	1	3	1	3	3	3	1	3	1	3	3	3	3	1	3	3	1	3	3	3	3	1	3	3	3	3		3	1	3	3	1	1	3
RGLP54856.1	2	A	4	31.5921	388	0	TGCAGGGGCTAGGTTAGGGTTTGTTAGGCTTCCTCGGATGGGGAATTGAGGAGGAGGGAAAAGA	TGCAGGGGCTAGGCTAGGGTTTGTTAGGCTTCCTCGGATGGGGAATTGAGGAGGAGGGAAAAGA	1		1	1	3	1	1	1	3	1	3	3	3	1	3	1	3	3	3	3	1	3	3	1	3	3	3	3	1	3	3	3	3		3	1	3	3	1	1	3
RGLP64568.1	2	A	4	31.5921	388	0	TGCAGTCTCGTTTAGTAGTTACAGGTTAAATGTATGATATCCATCTAAATCAGAACTTCTAGTA	TGCAGTCTCGTTTAGTAGTTACAGGTTAAATGAATGATATCCATCTAAATCAGAACTTCTAGTA	1			1	3	1	1	1	3	1	3	3	3	1	3	1	3	3	3	3	1	3	3	1	3	3	3	3	1	3	3	3	3		3		3	3	1	1	3
RGLP30059.1	2	A	4	31.5921	388	0	TGCAGTGCACTGATGGCGACACCCTCGTCGTCATATGAGCCGAGATCGGAAGAGCGGTTCAGCA	TGCAGCGCACTGATGGCGACACCCTCGTCGTCATATGAGCCGAGATCGGAAGAGCGGTTCAGCA	1		1	1	3	1	1	1	3	1	3	3	3	1	3	1	3	3	3	3	1	3	3	1	3	3	3	3	1	3	3	3	3		3	1	3	3	1	1	3
RGLP67131.1	2	A	4	31.5921	388	0	TGCAGTGTCCATGCTTAAACCGTCGCTGTCTCTGCTCCCGCACCACTCCCCTGGCTGCTAAGCT	TGCAGTGTCCATGCTTAAACCGTCGCTGTCTCTGCTCCCGCACCACTCCCCTGGCTGTTAAGCT	1		1	1	3	1	1	1	3	1	3	3	3	1	3	1	3	3	3	3	1	3	3	1	3	3	3	3	1	3	3	3	3		3	1	3	3	1	1	3
RGLP67926.1	2	A	4	31.5921	388	0	TGCAGTTCAACTAGTTGACATTCTGATAAATCAATTGCAAACAGAATAACATGGTACTGATCAG	TGCAGTTCAACTAGTTGACATTCTGATAAATCAGTTGCAAACAGAATAACATGGTACTGATCAG	1		1	1	3	1	1	1	3	1	3	3	3		3	1	3	3	3	3		3	3	1	3	3	3	3	1	3	3	3	3		3	1	3	3	1	1	3
RGLP68584.1	2	A	4	31.5921	388	0	TGCAGTTCTACATGCACACAACAAAGACTACTAATTCTTGCATCCACTTTAGGCCTTGTTCGGT	TGCAGTTCTACATGCACACAACAAAGAGTACTAATTCTTGCATCCACTTTAGGCCTTGTTCGGT	1		1	1	3	1	2	1	3	1	3	3	3	1	3	1	3	3	3	3	1	3	3	1	3		3	3	1	3	3	3	3		3	1	3	3	1	1	3
RGLP69263.1	2	A	4	31.5921	388	0	TGCAGTTGGCCAATCATAAGCATGGACACAAATTGACGACGGTGAGAGAAAGAATTTGTTCATA	TGCAGTTGGCCACTCATAAGCATGGACACAAATTGACGACGGTGAGAGAAAGAATTTGTTCATA	1		1	1	3	1	1	1	3	1	3	3	3	1	3	1	3	3	3	3	1	3	3		3	3	3	3	1	3	3	3	3		3	1	3		1	1	3
RGLP69867.1	2	A	4	31.5921	388	0	TGCAGTTTCGTTAGATAAGAGTCGCAGCTTCATGTCTTTTAAAACCCCTCCAGTTATTGAACAT	TGCAGTTTCGTTAGTTAAGAGTCGCAGCTTCATGTCTTTTAAAACCCCTCCAGTTATTGAACAT	1		1	1	3	1	1	1	3	1	3	3	3	1	3	1	3	3	3	3	1	3	3	1	3	3	3	3	1	3	3	3	3		3	1	3	3	1	1	3
RGLP27178.1	2	A	4	31.8811	389	0	TGCAGCCTCACTGTTCCACGGTATCAACTTGACCTCTTCGTGTCCATCACCGTCTTCTCCGAGA	TGCAGCCTCACTGTTCCACGGTACCAACTTGACCTCTTCGTGTCCATCACCGTCTTCTCCGAGA	1		1	1	3	1	1	1	3	1	3	3		1	3	1	3	3	3	3	1		3	1	3	3	3	3	1	3	3				3	1	3	3	1	1	3
RGLP67133.1	2	A	4	31.8811	389	0	TGCAGTGTCCCAGGGGAAACCACCGAACAGTTGGTAACCAATGTGCTGGTTGTCTCTCAGGCTC	TGCAGTGTCCCAGGGGAAACCACCGAACAGTTGGTAACCAATGTGCTGGTTGTCTCTCGGGCTC	1		1	1	3	1	1	1	3	1	3	3	3	1	3	1	3	3	3	3	1	3	3	1	3	3	3	3	1	3	3	3	3		3	1	3	3	1	1	3
RGLP11081.1	2	A	4	32.1701	390	0	TGCAGATCGGATAAGCACACATCGGAGATCGACTCCAGCTTTCTCGGCAGAGATACATACACGG	TGCAGATCGGATAACCACACATCAGAGATCGACTCCAGCTTTCTCGGCAGATATACATACACGG	3		1	1	3	1	1	1	3	1	3	3	3	1	1	1	3	3	3	3	1	3	3	1	3	3	3	3	1	3	3	3	3		3	1	3	3	1	1	3
RGLP11856.1	2	A	4	32.1701	390	0	TGCAGATGCAGTTCTGGTTCACGTCCACCTCCATGAGGCATGGCTGTACCGCGACTAGTTCTCT	TGCAGTTGCAGTTCTGGTTCACGTCCACCTCCATGAGGCATGGCTGTACCACGACTAGTTCTCT	2		1	1	3	1	1	1	3	1	3	3	3	1	1	1	3	3	3	3	1	3	3	1	3	3	3	3	1	3	3	3	3		3	1	3	3	1	1	3
RGLP13041.1	2	A	4	32.1701	390	0	TGCAGATTGGTATCAGATCTAACCAGATCAAAACTTTGTTACTTGCGTCTAGTAGACCAGTAAA	TGCAGATTGGTATCAGAGCTAACCAGATCAAAACTTTGTTACTTGCGTCTAGTAGACCAGTAAA	1		1	1	3	1	1	1	3	1	3	3	3	1	1	1	3	3	3	3	1	3	3	1	3	3	3	3	1	3	3	3	3		3	1	3	3	1	1	3
RGLP18574.1	2	A	4	32.1701	390	0	TGCAGCAGCGAGTACTGCGCTGTACGCCGTGGTTGCCGACTCCCAGATAAGAGACGCCACCGTC	TGCAGCATCGAGTACGGCGCTGTACGCCGTGGTTGCCGACTCCCAGATAAGAGACGCCACCGTC	2		1	1	3		1	1	3	1	3	3	3	1	1	1	3	3	3	3	1	3	3	1	3	3	3	3	1	3	3	3	3		3	1	3	3	1	1	3
RGLP19168.1	2	A	4	32.1701	390	0	TGCAGCAGGAAAAATAAAGAAAAAATCTTGCTTGCTGAATTTTGCCGCTCCCGAGATCGGAAGA	TGCAGCAGGAAAAATGAAGAAAAAATCTTGCTTGCTGAATTTTGCCGCTCCCGAGATCGGAAGA	1		1	1	3	1	1	1	3	1	3	3	3	1	1	1	3	3	3	3	1	3	3	1	3	3	3	3	1	3	3	3	3		3	1	3	3	1	1	3
RGLP25209.1	2	A	4	32.1701	390	0	TGCAGCCGAAGACCGTGGCGGGTTGCTAAGGTTGGAGCTGATGCAGTAGACGCAGTTGACGTTG	TGCAGCCGAAGACCGTGGCGGGTTGCTAAGGTTGGAGCTGATGCAGTAGACGCAATTGACGTTG	1		1	1	3	1	1	1	3	1	3	3	3	1	1	1	3	3	3	3	1		3	1	3	3	3	3	1		3		3		3	1	3	3	1	1	3
RGLP32416.1	2	A	4	32.1701	390	0	TGCAGCGGCAAAATCTTTAATCCTCCGTCAGGTTGCCCCAGCGGCAGGTCTTCGCCTCACCTGA	TGCAGCGGCAAGATCTTTAATCCTCCGTCAGGTTGCCCCAGCGGGAGGTCTTCGCCTCACCTGA	2		1	1	3	1	1	1	3	1	3	3	3	1	1	1	3	3	3	3	1	3	3	1	3	3	3	3	1	3	3	3	3		3	1	3	3	1	1	3
RGLP38752.1	2	A	4	32.1701	390	0	TGCAGCTGAAAGATCAGCATACTGTATCTCAACTGAATTGCCCGTCCTTAGCTTCCTAAGCTCA	TGCAGCTGAAAGATCAGCACACTGTATCTCAACTGAATTGCCCGTCCTTAGCTTCCTAAGCTCA	1		1	1	3	1	1	1	3	1	3	3	3	1	1	1	3	3	3	3	1	3	3	1	3	3	3	3	1	3	3	3	3		3	1	3	3	1	1	3
RGLP57086.1	2	A	4	32.1701	390	0	TGCAGGTCATCTTCTGATACGGGCTGACGCCTTTCTGTGTCACTGCCTCGCTGGCTTTCCAATC	TGCAGGTCATCTTCTGATACGGGCGGACGCCTTTCTGTGTCACTGCCTCGCTGGCTTTCCAATC	1		1	1	3	1	1	1	3	1	3	3		1	1	1	3	3	3	3	1	3	3	1	3		3	3	1	3	3	3	3			1	3	3	1	1	3
RGLP1890.1	2	A	4	32.4592	391	0	TGCAGAACGCTGACGGCCTGCCTGAAGGACGGCCTCAGGCCGAGATCGGAAGAGCGGTTCAGCA	TGCAGAACGTTGACGGCCTGCCTGAAGGACGGCCTCAGGCCGAGATCGGAAGAGCGGTTCAGCA	1		1	1	3	1	1	1	3	1	3	3	3	1	1	1	3	3	3	3	1	3	3	1	3	3	3	3	1	3	3	3	3		3	1	3	3	1	1	3
RGLP6636.1	2	A	4	32.4592	391	0	TGCAGAGATAATTAATTAGCAAAAAAAAATCCTTCATTTTGAGGAAATGTCCCTTCATGTCAAC	TGCAGAGACAATTAATTTGCAAAAAAAAATCCTTCATTTTGAGGAAATGTCCCTTCATGTCAAC	2		1	1	3	1	1	1	3	1	3	3	3	1	1	1	3	3	3	3	1	3	3	1	3	3	3	3	1	3	3	3	3		3	1	3	3	1	1	3
RGLP9368.1	2	A	4	32.4592	391	0	TGCAGAGTGCAGAGCTATCCTCTCAGCTTGTCCGCATCAAACGAAGCGCTGTTAGCTGTTGCTA	TGCAGAGTGCAGAGCTATCCTCTCAGATTGTCCGCATCAAACGAAGCGCTGTTAGCTGTTCCTA	2		1	1		1	1	1	3	1	3	3	3	1	1	1	3		3	3	1	3	3	1	3	3	3	3	1		3	3	3		3	1	3	3	1	1	3
RGLP19791.1	2	A	4	32.4592	391	0	TGCAGCAGGTGACGAGCGGCGAGCAGATGCGTGGCCACGCCTTCGACGTGTCGCTGTCCATCGA	TGCAGCAGGTGACGAACGGCGAGCAGATGCGTGGCCACGCGTTCGACGTGTCGCTGTCCATCGA	2		1	1	3	1	1	1	3	1	3	3	3	1	1	1	3	3	3	3	1	3	3	1	3	3	3	3	1	3	3	3	3		3	1	3	3	1	1	3
RGLP28644.1	2	A	4	32.4592	391	0	TGCAGCGACAATGCATCGATTCGCTTTTTTCTTTGAATCGAACAGACGGTGTGGTTGGTCTAAC	TGCAGCGACAATGCATCGATTCGTTTTTTTCTTTGAATCGAACAGACGGTGTGGTTGGTCTAAC	1		1	1	3	1	1	1	3	1	3	3	3	1	1	1	3	3	3	3	1	3	3	1	3		3	3	1	3	3	3	3		3	1	3	3	1	1	3
RGLP34136.1	2	A	4	32.4592	391	0	TGCAGCGGTTCAGGGGCCAGGGTGATGTCGAATGCGCCAAGCTCGTACCTGACGTAGCAGCTGT	TGCAGCGGTTCAGGGGGCAGCGTGATGTCGAAGGCGCCAAGCTCGTACCTGACGTAGCAGCTGT	3		1	1	3	1	1	1	3	1	3	3	3	1	1	1	3	3	3	3	1	3	3	1	3	3	3	3	1	3	3	3	3		3	1	3	3	1	1	3
RGLP37998.1	2	A	4	32.4592	391	0	TGCAGCTCGCGCACATCCCACCCAGCACCCCTAGGTCCGCCAGCACCTCCAGTCTTCTTGCCAG	TGCAGCTCGCGCACATCCCACCCAGCACCCCTAGGTCCGCCAGCACCTCCAGTCTTCTTGCCGA	2		1	1	3	1	1	1	3	1	3	3	3	1	1	1	3	3	3	3	1	3	3	1	3	3	3	3	1	3	3	3	3		3	1	3	3	1	1	3
RGLP39900.1	2	A	4	32.4592	391	0	TGCAGCTGCTGGCGAGCCTCAGTCTGCGCGAGCTGGACCATGGCTTCCGAGATCGGAAGAGCGG	TGCAGCTGCTGGCGAGCCTCAGTCTGCGCGAGCTGGACGATGGCTTCCGAGATCGGAAGAGCGG	1		1	1	3	1	1	1	3	1	3	3	3	1	1	1	3	3	3	3	1	3	3	1	3	3	3	3	1	3	3	3	3		3	1	3	3	1	1	3
RGLP43044.2	2	A	4	32.4592	391	0	TGCAGGAAGCGCACGTGGCATAGCAGCGGCACGTACGCCGCGAGCGACGGGATCAACCACCGCG	TGCAGGAAGCGCACGTGGCACAGCAGTGGCACGTACGCCGCGAGCGACGGGATCAGCCACCGCG	3		1	1	3	1	1	1	3	1	3	3	3	1	1	1	3	3	3	3	1	3	3	1	3	3	3	3	1	3	3	3	3		3	1	3	3	1	1	3
RGLP53537.2	2	A	4	32.4592	391	0	TGCAGGGCCTGGCACGAGGCCGTCGACTCCTGCGGCCTCCTACGGGCCGACCTGCTCCCGCTCT	TGCAGGGCCTGGCGCGAGGCCGTCGACTCTTGCGGCCTCCTACGGGCCGACCTGCTCCCGCTCT	2		1	1	3	1	1	1	3	1	3	3		1	1	1	3	3	3	3	1	3	3	1	3	3	3	3	1	3	3	3	3		3	1	3	3	1	1	3
RGLP53537.1	2	A	4	32.4592	391	0	TGCAGGGCCTGGCGCGAGGCCGTCGACTCCTGCGGCCTCCTGCGGGCCGACATTCTCCCGCTCT	TGCAGTGCCTGGCGCGAGGCCGTCGACTCCTGCGGCCTCCTGCGGGCCGACATTCTCCCGCTCT	1		1	1	3	1	1	1	3	1	3	3	3	1	1	1	3	3	3	3	1	3	3	1	3	3	3	3	1	3	3	3	3		3	1	3	3	1	1	3
RGLP69231.1	2	A	4	32.4592	391	0	TGCAGTTGGATACGCCACTGCCGATCCTCCCAGCGAAGATGCCGAGATCGGAAGAGCGGTTCAG	TGCAGTTGGAGATGCCACTGCCGATCCTCCCAGCAAAGATGCCGAGATCGGAAGAGCGGTTCAG	3		1	1	3	1	1	1	3	1	3	3	3	1	1	1	3	3	3	3	1	3	3	1	3	3	3	3	1	3	3	3	3		3	1	3	3	1	1	3
RGLP60524.1	2	A	4	33.0405	392	0	TGCAGTAAATCGGGCCTAACGGGCCCGTACAAACTCAGAATCAGCTTAATTTTATATCCGAGAT	TGCAGTAAATCGGGCCTAACGGACCCGTACAAACTCAGAATCAGCTTAATTTTATATCCGAGAT	1		1	1	3	1	1	1	3	1	3	3		1	1	1	3		3	3	1	3	3	1	3	3	3	3	1	3	3	3	3		3	1	3	3	1	1	3
RGLP3729.1	2	A	4	33.3296	393	0	TGCAGAATTTGGACGCGCTCTGGTGCGTCAGACCTTGGACCGAGATCGGAAGAGCGGTTCAGCA	TGCAGAATTTGGACGCGCTCTGGTGCGTCAGCCCTTGGACCGAGATCGGAAGAGCGGTTCAGCA	1		1	1	3	1	1	1	3	1	3	3	3	1	1	1	3	3	3	3	1	3	3	1	3	3	3	3	1	3	3	3	3		3	1	3	3	1	1	3
RGLP15169.1	2	A	4	33.3296	393	0	TGCAGCAATTAACAGAGGAAGTTGAGCCCCTTTAAACTTGTGCAGTAGTACATAGGAGCGGCCA	TGCAGCAATTAACAGAGGAAGTTGAGCCCCTTTAAACTTGTGCAGTAGTAAATAGGAGCGGCCA	1		1	1	3	1	1	1	3	1	3	3	3	1	1	1	3	3	3	3	1	3	3	1	3	3	3	3	1	3	3	3	3		3	1	3	3	1	1	3
RGLP15812.1	2	A	4	33.3296	393	0	TGCAGCACCACCTCCACCGCAACAACTTCGACGACCCGAGATCGGAAGAGCGGTTCAGCAGGAA	TGCAGCACCACCTCCACCGCAGCAACTTCGACGACCCGAGATCGGAAGAGCGGTTCAGCAGGAA	1		1	1	3	1	1	1	3	1	3	3	3	1	1	1	3	3	3	3	1	3	3	1	3	3	3	3	1	3	3	3	3		3	1	3	3	1	1	3
RGLP24470.1	2	A	4	33.3296	393	0	TGCAGCCCCTGCTCGGTGTCGGATGACCTCGCGTCGACGCCGAGATCGGAAGAGCGGTTCAGCA	TGCAGCCCCTGCTCGGTGTCGGATGACCCCGCGTCGACGCCGAGATCGGAAGAGCGGTTCAGCA	1		1	1	3	1	1	1	3	1	3	3	3	1	1	1	3	3	3	3	1	3	3	1	3	3	3	3	1	3	3	3	3		3	1	3	3	1	1	3
RGLP35935.1	2	A	4	33.3296	393	0	TGCAGCTAGATGCGCAACTAGGAGTGGAAAGGCGAGAGGGCATTGCCAACCATGTGTTTGCACT	TGCAGCTAGATGCGCAACTGGGAGTGGAAAGGCGAGAGGGCATTGCCAACCATGTGTTTGCACT	1		1	1	3	1	1	1	3	1	3	3	3	1	1	1	3	3	3	3	1	3	3	1	3	3	3	3	1	3	3	3	3		3	1	3	3	1	1	3
RGLP54619.1	2	A	4	33.3296	393	0	TGCAGGGGCAGGCCGTGCTCGACGCCACCAGTCGTCCGCCGTTGTCAGGTCCGCAAATAAGTTC	TGCAGGTGCAGGCCGTGCTCGACGCCACCAGTCGTCCGCCGTTGTCAGGTCCGCAAATAAGTTC	1	RGLC30976.1	1	1	3	1	1	1	3	1	3	3	3	1	1	1	3	3	3	3	1	3	3	1	3	3	3	3	1	3	3	3	3		3	1	3	3	1	1	3
RGLP55795.1	2	A	4	33.3296	393	0	TGCAGGGTGGGGACTGGCGATAGAGCGCGCCCAGTGGTAGCTCTCGTGGGTACACCCGAGATTC	TGCAGGGTGGGGACTAGCGATAGAGCGCGCCCAGTGGTAGCTCTCGTGGGTACACCCGAGATTC	1		1	1	3	1	1	1	3	1		3	3	1	1	1	3	3	3	3		3	3	1	3	3	3	3	1	3	3	3	3		3	1	3	3	1	1	3
RGLP69369.1	2	A	4	33.3296	393	0	TGCAGTTGGTTCCCGCGGCGGTGTTTTGGGGAAAGTTTTGCTCCGAGATCGGAAGAGCGGTTCA	TGCAGTTGGTTCCCGCGGCGGTGTTTTGGGGGAAGTTTTGCTCCGAGATCGGAAGAGCGGTTCA	1		1	1	3	1	1	1	3	1	3	3	3	1	1	1	3	3	3	3	1	3	3	1	3	3	3	3	1	3	3	3	3		3	1	3	3	1	1	3
RGLP58531.1	2	A	4	33.6186	394	0	TGCAGGTGCGGCGAGACGTATTGAGCCTGTGTGTTTCGGACGCCGAGATCGGAAGAGCGGTTCA	TGCAGGTGCGGCGAGACGTATTGAGCCTGTGTGTTTAGGACGCCGAGATCGGAAGAGCGGTTCA	1		1	1	3	1	1	1	3	1	3	3	3	1	1	1	3	3	3	3	1	3	3	1	3	3	3	3	1	3	3	3	3		3	1	3	3	1	1	3
RGLP560.1	2	A	4	33.9076	395	0	TGCAGAAACCCAGCTGGAGATGAGGCTATGCCTTTGCCTGTCGTGCAAGCTGTCCAAACGGCAT	TGCAGAAACCCAGCTGGAGATGAGGTTATGCCTTTGCCTGTCGTGCAAGCTGTCCAAACGGCAT	1		1	1	3	1	1	1	3	1	3	3	3	1	1	1	3	3	3	3	1	3	3	1	3	3	3	3	1	3	3	3	3		3	1	3	3	1	1	3
RGLP11710.1	2	A	4	33.9076	395	0	TGCAGATGATCCCACTTCCCCAGCCAAAAAGAGGTTGAAAAGGGCAAAGAAAGGAACAGAGAAG	TGCAGATGATCCCACTTCTCCAGCCAAAAAGAGGTTGAAAAGGGCAAAGAAAGGAACAGAGAAG	1		1	1	3		1	1	3	1	3	3	3	1	1	1	3	3	3	3	1	3	3		3	3	3	3	1	3	3	3	3		3	1	3	3	1	1	3
RGLP28720.1	2	A	4	33.9076	395	0	TGCAGCGACGGGACTGGCTACTGGAGAGTCCAGCACCGAGATCGGAAGAGCGGTTCAGCAGGAA	TGCAGCGACAGGACTGGCTACTGGAGAGTCAAGCACCGAGATCGGAAGAGCGGTTCAGCAGGAA	2		1	1	3	1	1	1	3	1	3	3	3	1	1	1	3	3	3	3	1	3	3	1	3	3	3	3	1	3	3	3	3		3	1	3	3	1	1	3
RGLP35762.1	2	A	4	33.9076	395	0	TGCAGCTACGCGTGGCAAAGCCGTTCCAGTATGACGCCTGGGAGGGGTTCTGCCTGGCCCGAGA	TGCAGCTACGCGTGGCAAAGCTGTTCCAGTATGACGCCTGGGAGGGGTTCTGCCTGGCCCGAGA	1		1	1	3	1	1	1	3	1	3	3	3	1	1	1	3	3	3	3	1	3	3	1	3	3	3	3	1	3	3	3	3		3	1	3	3	1	1	3
RGLP57427.1	2	A	4	33.9076	395	0	TGCAGGTCGAAGACAACGTGCAGAGCAGAGCTTCGTTAACTGTTTTTTCATTCATCGTCGTCGT	TGCAGGTCGAAGACAACGTGCAGAGCAGAGCTTCGTTAACTGGTTTTTCATTCATCGTCGTCGT	1	RGLC32625.1	1	1	3	1	1	1	3	1	3	3	3	1	1	1	3	3	3	3	1	3	3	1	3	3	3	3	1	3	3	3	3		3	1	3	3	1	1	3
RGLP4425.1	2	A	4	34.1966	396	0	TGCAGACAGAAACGAACTAAGTAAGCAAGATGGCGCACCGTGCACACGTTGGTCACCGATCGAG	TGCAGACAGAAACGACCTAAGTAAGCAAGATGGCGCACCGTGCACACGTTGGTCACCGATCGAG	1		1	1	3	1	1	3		1	3	3	3	1	1	1	3	3	3	3	1	3	3	1	3	3	3	3	1	3	3	3	3			1	3	3	1	1	3
RGLP4444.1	2	A	4	34.1966	396	0	TGCAGACAGGCAGACAGACATGCAGCGCCTCGTCCATGCGTGCGAGCGTGCGTGCGTGCACACG	TGCAGACAGACAGACAGACATGCAGCGCCTCGGCCATGCGTGCGAGCGTGCGTGCGTGCACACG	2	RGLC2964.1		1	3	1	1	3	3	1	3	3	3	1	1	1	3	3	3	3	1	3	3	1	3	3	3	3	1	3	3	3	3		3	1	3	3	1	1	3
RGLP11842.1	2	A	4	34.1966	396	0	TGCAGATGCAGCTTATATTCAGCTGTATGTATCGGCGTTTTGTATTCAATTCTGTTTGGTGTGT	TGCAGATGCAGCTTATATTCAGCTGTATGCATCGGCGTTTTGTATTCAATTCTGTTTGGTGTGT	1		1	1	3	1	1	3	3	1	3	3	3	1	1	1	3	3	3	3	1	3	3	1	3	3	3	3	1	3	3	3	3		3	1	3	3	1	1	3
RGLP28597.1	2	A	4	34.1966	396	0	TGCAGCGAATGTATTGCATCCATCTCAGCATTCTCCCAAGGTAAGCTCCTACTCTTCACCACTT	TGCAGCGAATGTATTGCATCCATCTCAGCATTTTCCCAAGGTAAGCTCCTACTCTTCACCACTT	1		1	1	3	1	1	3	3	1	3	3	3	1	1	1	3	3	3	3	1	3	3	1	3	3	3	3	1	3	3	3	3		3	1	3	3	1	1	3
RGLP36275.1	2	A	4	34.1966	396	0	TGCAGCTATAGCTCATGTGCTGTCCAGAATGATGAACTTCACCGAGATCGGAAGAGCGGTTCAG	TGCAGCTATAGCTCATCTGCTGTCCAGAATGATGAACTTCACCGAGATCGGAAGAGCGGTTCAG	1		1	1	3	1	1	3	3	1	3	3	3	1	1	1	3	3	3	3	1	3	3	1	3	3	3	3	1	3	3	3	3		3	1	3	3	1	1	3
RGLP42032.1	2	A	4	34.1966	396	0	TGCAGCTTTGCCGCCATCACTTGTCGTGCCAGAGTGCTGCATTTCAAGGAATCAACATTGGCAG	TGCAGCTTTGCCGCCACCACTTGTCGTGCCAGAGTGCTGCATTTCAAGGAATCAACATTGGCAG	1		1	1	3	1	1	3	3	1	3	3	3	1	1	1	3	3	3	3	1	3	3	1	3	3	3	3	1	3	3	3	3		3	1	3	3	1	1	3
RGLP42312.1	2	A	4	34.1966	396	0	TGCAGGAAACCGAAACCCTTCGGAGCCGCCGCTGCACGAGCGGCCCGAGATCGGAAGAGCGGTT	TGCAGGAAACCGAAACCCTTCGGAGCCGCCGCCGCACGAGCGGCCCGAGATCGGAAGAGCGGTT	1		1	1	3	1	1	3	3	1	3	3	3	1	1	1	3	3	3	3	1	3	3	1	3	3	3	3	1	3	3	3	3		3	1	3	3	1	1	3
RGLP49092.1	2	A	4	34.1966	396	0	TGCAGGCCGCGGAGGAGATCTTCAAGGGCGACGTCAACGACCCCTCCGCCGACACCGTCAAGCA	TGCAGGCCGCGGAGGAGATCTTCAAGGGCGACGTCAACGACCCCGCCGCTGACACCGTCAAGCA	2		1	1		1	1	3	3	1	3	3	3	1	1	1	3	3	3	3	1	3	3	1	3	3	3	3	1	3	3	3	3		3	1	3	3	1	1	3
RGLP57948.1	2	A	4	34.1966	396	0	TGCAGGTCTGGGTGCGGGAATAAATGAGGGAGTCGGTGGTCCTCCTCCTATTGTGCCACCGAGA	TGCAGGTCTGGGTGCGGGAATAAATGAGGGAGTCGGTGGTCCTCCTCCTATTGTGCCACCAGAA	2		1	1	3	1	1	3	3	1	3	3	3	1	1	1	3	3	3	3	1	3	3	1	3	3	3	3	1	3	3	3	3		3	1	3	3	1	1	3
RGLP10343.1	2	A	4	34.4856	397	0	TGCAGATCACCTAATGCTGCTAGGAGTAAGATTCTCTAAACATGGTTTCTCTTTCTCCGAGATC	TGCAGATCTCCTAATGCTGCTAGGAGTAAGATTCTCTAAACATGGTTTCTCTTTCTCCGAGATC	1		1	1	3	1	1	3	3	1	1	3	3	1	1	1	3	3	3	3	1	3	3	1	3	3	3	3	1	3	3	3	3		3	1	3	3	1	1	3
RGLP10524.1	2	A	4	34.4856	397	0	TGCAGATCATTGTATCACTACTATTGGAAATTGGCCCGATATGCGACGCCGTTCGTCGAGTACT	TGCAGATCATTGTATCACTACTATTGGAAATTGGCCCGATATGCGACGCTGTTCGTCGAGTACT	1		1	1	3	1	1	3	3	1	1	3	3	1	1	1	3	3	3	3	1	3	3	1	3	3	3	3	1	3	3	3	3		3	1	3	3	1	1	3
RGLP43080.1	2	A	4	34.4856	397	0	TGCAGGAAGCTAGTCGGAGTGCACTCGCGCTATGCTCAGCTAGAACGGCAGCAGAAGGCTGGGT	TGCAGGAAGCTAGTCGGAGTGCACTCGCGCTATGCTCGGCTAGAACGGCAGCAGAAGGCTGGGT	1		1	1	3	1	1	3	3	1	1	3	3	1	1	1	3	3	3	3	1	3	3	1	3	3	3	3	1		3	3	3		3	1	3	3	1	1	3
RGLP60610.1	2	A	4	34.4856	397	0	TGCAGTAACGGCGACGGTTCACGGCTTCACGGGACACGTGGCGTGCGTCGGTTGGTGGGGCTGC	TGCAGTAACGGCGACGGTTCACGGCTTCACGGGACACGTGGCGTGCATCGGTTGGTGGGGCTGC	1		1	1	3	1	1	3	3	1	1	3	3	1	1	1	3	3	3	3	1	3	3	1	3	3	3	3	1	3	3	3	3		3	1	3	3	1	1	3
RGLP68996.1	2	A	4	34.4856	397	0	TGCAGTTGCAAACCCTTCATATCACCATAAGTTGCGATAAGAGGATTCTCACGAGCTTATCTAC	TGCAGTTGCAAACCCTTCATATCACCATAAGTTGCGATAAGAGGATTATCACGAGCTTATCTAC	1		1	1	3	1	1	3	3	1	1	3	3	1	1	1	3	3	3	3	1	3	3	1	3	3	3	3	1	3	3	3	3		3	1	3	3	1	1	3
RGLP30290.1	2	A	4	35.067	398	0	TGCAGCGCCACAAGGTGCGGCGGCTCAGGGAGGGCTCGCTGTGGAGCGTCCCCGTCCATAAGGT	TGCAGCGGCACAAGGTGCGGCGGCTCAGGGAGCGCTCGCTGTGGAGCGTCCCCGTGCATAAGGT	3		1	1	3	1	1	3	3	1	1	3	3	1	1	1	3	3	3	3	1	3	3	1	3	3	3	1	1	3	3	3	3		3	1	3	3	1	1	3
RGLP4663.1	2	A	4	35.356	399	0	TGCAGACATGGATGGAGGTCGTCGGGATGAAGGTCTGGCCCGTCCCGCGCGCCGAGCTCCTCGG	TGCAGACATGGATGGAGGTCGTCGGGATGAAGGTCTGGCCCGTCCAGCGCGCCGAGCTCCTCGG	1		1	1	3	1	1	3	3	1	1	3	3	1	1	1	3	3	3	3	1	3	3	1	3	3	3	1	1	3	3	3	3		3	1	3	3	1	1	3
RGLP7900.1	2	A	4	35.356	399	0	TGCAGAGCTCCATTGGCCTCGTTCAAACTTCGAAGTGTACGTATACCCCGCCATTAGTTAAACG	TGCAGAGCTCCATTGGCCTCGTTCAAACTTCGAAGTGTACGTATACCCTGCCATTAGTTAAACG	1		1	1	3	1	1	3	3	1	1	3	3	1	1	1	3	3	3	3	1	3	3	1	3	3	3	1	1	3	3	3	3		3	1	3		1	1	3
RGLP37293.1	2	A	4	35.356	399	0	TGCAGCTCCGACACAGCAAGGACGGGTGTGCCCACCGCGAGGCGTTGCCGTCGCGCCATTGGCC	TGCAGCTCCGACACAGCAAGGACGGGTGTGCCCACCGCGAGGCGTTGCCGTCGCGCCACTGGCC	1		1	1	3	1	1	3	3	1	1	3	3	1	1	1	3	3	3	3	1	3	3	1	3	3	3	1	1	3	3	3	3		3	1	3	3	1	1	3
RGLP57912.1	2	A	4	35.356	399	0	TGCAGGTCTCTATCTACCCAGTCCGCCTGCGGCTTTCTTTCTCGCTCCCTGCGCTTCACTCTCT	TGCAGGTCTCTATCTACCCAGTCCGCCTGCGGCTTTCTTTCTCGCTCACTGCGCTTCACTCTCT	1		1	1	3	1	1	3	3	1	1	3	3	1	1	1	3	3	3	3		3	3	1	3	3	3	1	1	3	3	3	3		3	1	3	3	1	1	3
RGLP20944.1	2	A	4	35.6451	400	0	TGCAGCATGAAGAATGGCGGCCGATGGCTCTGTGGGCGAGGCCGAGGCGGCGGTCGACGGCGAT	TGCAGCATGAAGAACGGCGGCCGATGGCTCTGTGGGCGAGGCCGAGGCGGCGGGCGGCGGCGAT	3		1	1	3	1	1	3	3	1	1	3	3	1	1		3	3	3	3	1	3	3	1	3	3	3	1	1	3	3	3			3	1	3	3	1	1	3
RGLP18908.1	2	A	4	35.9341	401	0	TGCAGCAGCTCCATTAGATCTCTCCACTGGGCATCGCTCACATGCGTGACATCATCGAGCACGA	TGCAGCAGCTCCATTAGATCTCTCCACTGGGCATCGCTCACATGTGTGACATCATCGAGCACGA	1		1	1	3	1	1	3	3	1	1	3	3	1	1	1	3	3	3	3	1	3	3	1	3	3	3	1	1	3	3	3	3		3	1	3	3	1	1	3
RGLP3951.1	2	A	4	36.2231	402	0	TGCAGAATTACTATCTCCCCACAGGCACACAGGCCAGAGCCCAGCGAGCGGCATGATCGTGTCG	TGCAGAATTACTATCTCCCCACAGGCACACAGGCCACAGCCCAGCGAGCGGCATGATCGTGTCG	1		1	1	3	1	1	3	3	1	1	3	3	1	1	3	3	3	3	3	1	3	3	1	3	3	3	1	1	3	3	3	3		3	1	3	3	1	1	3
RGLP44045.1	2	A	4	36.2231	402	0	TGCAGGACGACCCCTCCGCCGACGCCCCGAGATCGGAAGAGCGGTTCAGCAGGAATGCCGAGAC	TGCAGGACGACCCCATCGCCGACGCCCCGAGATCGGAAGAGCGGTTCAGCAGGAATGCCGAGAC	2		1	1	3	1	1	3	3	1	1	3	3	1	1	3	3	3	3	3		3	3	1	3	3	3	1	1	3	3	3	3		3	1	3	3	1	1	3
RGLP44226.1	2	A	4	36.2231	402	0	TGCAGGACGGCAGGGAGCTGTTCCGCGCCGAGATCGGAAGAGCGGTTCAGCAGGAATGCCGAGA	TGCAGGACGGCAGGCAACTGTACCGCGCCGAGATCGGAAGAGCGGTTCAGCAGGAATGCCGAGA	3		1	1	3	1	1	3	3	1	1	3	3	1	1	3	3	3	3	3	1	3	3	1	3	3	3	1	1	3	3	3	3		3	1	3	3	1	1	3
RGLP17166.1	2	A	4	36.5121	403	0	TGCAGCACTTCCAAGGCCGATATGCATGGTAGACTTCCAAAGGTTTTAGGTGTCAAAAAAGGGC	TGCAGCACTTCTAAGGCCGATATGCATGGTAGACTTCCAAAGGTTTTAGGTGTCAAAAAAGGGC	1		1	1	3	1	1	3	3	1	1	3	1	1	1	3	3	3	3	3	1	3	3	1	3	3	3	1	1	3	3	3	3		3	1		3	1	1	3
RGLP17378.1	2	A	4	36.5121	403	0	TGCAGCAGACGCAGAAACACCAAGAACAAAAAGGGGAACGAACGAAGCGAGCTCGTGTGCTGGG	TGCAGCAGACGCAGAAACACCAAGAACAAAAAGGGGAACGAACGAAGCGAGCTCGTGTACTGGG	1		1	1	3	1	1	3	3	1	1	3	1	1	1	3	3	3	3	3	1	3	3	1	3	3	3	1	1	3	3	3	3		3	1	3	3	1	1	3
RGLP21854.1	2	A	4	36.5121	403	0	TGCAGCCAACGCCCCCTTCGCACTCGTCGGCCGCCTCTCCTCCCCTGCCGCGCGCATGCCGATC	TGCAGCCATCGCCCCCTTCGCACTCGTCGGCCGCCTCTCCTCCCCTGGCGCGCGCATGCCGATC	2		1	1	3	1	1	3	3	1	1	3	1	1	1	3	3	3	3	3	1	3	3	1	3	3	3	1	1	3	3	3	3		3	1	3	3	1	1	3
RGLP38755.1	2	A	4	36.5121	403	0	TGCAGCTGAAAGGCAAACCGATCTTCTTCTCCACCAGCACCGTCGTCCACGAGCCACTGTCCAG	TGCAGCTGAAAGGCGAACCGATCTTCTTCTCCACCAGCACCGTCGTCCACGAGCCACTGTCCAG	1		1	1	3	1	1	3	3	1	1	3	1	1	1	3	3	3	3	3	1	3	3	1	3	3	3	1	1	3	3	3	3		3	1	3	3	1	1	3
RGLP50044.1	2	A	4	36.5121	403	0	TGCAGGCGTTGGCGCGGGAGCTTCTGGACCGCCACGGCCGAGATCGGAAGAGCGGTTCAGCAGG	TGCAGGCGCTGGCGCGGGAGCTTCTGGACCGCCACGGCCGAGATCGGAAGAGCGGTTCAGCAGG	1		1	1	3	1	1	3	3	1	1	3	1	1	1	3	3	3	3	3	1	3	3	1	3	3	3	1	1	3	3	3	3		3	1	3	3	1	1	3
RGLP68884.1	2	A	4	36.5121	403	0	TGCAGTTGACGATGAGGATGCTGACGTCGCGGCGCGGGTTGATCCCGAGATCGGAAGAGCGGTT	TGCAGTTGACGATGAGGATGCTGACGTCGCGGCGTGGGTTGATCCCGAGATCGGAAGAGCGGTT	1		1	1	3	1	1	3	3	1	1	3	1	1	1	3	3	3	3	3	1	3	3	1	3	3	3	1	1	3	3	3	3		3	1	3	3	1	1	3
RGLP65642.1	2	A	4	37.0935	404	0	TGCAGTGCAGTTATATGCACTAAGAACGGACAAGAGAGATTGGTAACTCCATTAGGCCGCAGTT	TGCAGTGCAGTTATATGCACTAAGAACGGACAAGAGAGATTGGTAACTTCATTAGGCCGCAGTT	1		1	1	3	1	1	3	3	1	1	3	1	1	1	3	3	3	3	3	1	3	3	1	3	3	3	1	1	3	3	3	3		3	1	3	3	1	1	3
RGLP26895.1	2	A	4	37.3825	405	0	TGCAGCCGTGTCTAAAATCAGATCGTGTAAATGCAGCAGACCAAACATTTGTACAGTGGTGGAG	TGCAGCCGTGTCTAAAATCAGATCGTGTAAATGCAACAGACCAAACATTTGTACAGTGGTGGAG	1		1	1	3	1	1	3	3	1	1	3	1	1	1	3	3	3	3	3	1	3	3	1	3	3	3	1	1	3	3	3	3		3	1	3	3	1	1	3
RGLP1673.1	2	A	4	37.6715	406	0	TGCAGAACCCTTTCTTGGCGGAGCAAATCTTGCAGTCGCAGTCATCGACGGGCAGCAAGCTCTT	TGCAGAAGCCTTTCTTGGCGGAGCAAATCTTGCAGTCGCAGTCATCGACGGGCAGCAAGCTCTT	1	RGLC1145.1	1	1	3	1	1	3	3	1	1	3	1	1	1	3	3	3	3	3	1	3	3	1	3	3	3	1	1	3	3	3	3		3	1	3	3	1	1	3
RGLP28155.1	2	A	4	37.6715	406	0	TGCAGCCTTCCCTAGCTAAATTCTGAGAAACTACATTAATTAGCAGAACGCCTTGCCCACTCGA	TGCAGCCTTCCCTAGCTAAATTCTGAGTAACTACATTAATTAGCAGAACGCCTTGCCCACTCAA	2		1	1	3	1	1	3	3	1	1	3	1	1	1	3	3	3	3	3	1	3	3	1	3	3	3	1	1	3	3	3	3		3	1	3	3	1	1	3
RGLP30153.1	2	A	4	37.6715	406	0	TGCAGCGGAGGCTGGAGCGCAGGTCTGACCTCACCGCCGAGGCGCTGGCCCGAGATCGGAAGAG	TGCAGCGCAGGCTGGAGCGCCGCTCTGACCTCACCGCCGAGGCGCTGGCCCGAGATCGGAAGAG	3		1	1	3	1	1	3	3	1	1	3	1	1	1	3	3	3	3	3	1	3	3	1	3	3	3	1	1	3	3	3	3		3	1	3	3	1	1	3
RGLP35820.1	2	A	4	37.6715	406	0	TGCAGCTACTCACGGTCCTGGAGGTGAAGGAGGCAGAGAAAAAAAACCCGACGTCGAGGACGCC	TGCAGCTACTCACTGTCCTAGAGGTGAAGGAGGCAGAGAATAAAAACCCGACGTCGAGGACGCC	3		1	2	3	1	1	3	3	1	1	3	1	1	1	3	3	3	3	3	1	3	3	1	3	3	3	1	1	3	3	3	3		3	1	3	3	1	1	3
RGLP48046.1	2	A	4	37.6715	406	0	TGCAGGCATTGAATAGGGATTGCCACCGAAAAGCAATACCTTGTGTGAATGGAACGCGCCAAGT	TGCAGGCATTGAATAGGGATTGCCACTGAAAAGCAATACCTTGTGTGAATGGAACGCGCCAAGT	1	RGLC27284.1	1	1	3	1	1	3	3	1	1	3		1	1	3	3	3	3	3	1	3	3	1	3	3	3	1	1	3	3	3	3		3	1	3	3	1	1	3
RGLP51636.1	2	A	4	37.6715	406	0	TGCAGGCTTTCCCCAGCGGATCTCCGAGTCAAGAGGTGCTGCGGGAAAAGATGCGGAGCATGAT	TGCAGGCTTTCCCCAGCGGATCTCCGAGTCAAGAGGTGCTGCGGGAAAACATGCGGAGCATGAT	1		1	1	3		1	3	3	1	1	3	1	1	1	3	3	3	3	3	1	3	3	1	3	3	3	1	1	3	3	3	3		3	1	3	3	1	1	3
RGLP5516.1	2	A	4	38.2529	407	0	TGCAGACGCAACGGCCCAGCCATCACGAGGCTCGCATCCGCCTCTTGCAGGTCAACTGTGTCGA	TGCAGACGCAACGGCCCAGCCATCACGAGGCTCGCATCTGCCTCTTGCAGGTCAACTCTGTCGA	2	RGLC3655.1	1	1	3	1	1	3	3	1	1	3	3	1	1	3	3	3	3	3	1	3	3	1	3	3	3	1	1	3	3	3	3		3	1	3	3	1	1	3
RGLP10834.1	2	A	4	38.542	408	0	TGCAGATCCTCCTACAGGCTCGGCTCGACGTGGCGAGTAACCGTACGTAACCGCCATGTCGTCG	TGCAGATCCTCCTACAGGCTCGGCTCGACGTCGCGAGTAACCGTACGTAACCGCCATGTCGTCG	1		1	1	3	1	1	3	3	1	1	3	3	1	1	3	3	3	3	3	1	3	3	1	3	3	3	1	1	3	3	3	3		3	1	3	3	1	1	3
RGLP11359.1	2	A	4	38.542	408	0	TGCAGATCTGTATCATCCTTTGCTGAATAATGTGCTGCGCCGCAGGGTCTTGATCATCACCAAG	TGCAGATCTGTATCATCCTTTGCTGAATATTGTGCTGCGCCGCAGGGTCTTGATCATCACCAAG	1		1	1	3	1	1	3	3	1	1	3	3	1	1	3	3	3	3	3	1	3	3	1	3	3	3	1	1	3	3	3	3		3	1	3	3	1	1	3
RGLP26665.1	2	A	4	38.542	408	0	TGCAGCCGGTTCGATCAAGTCGATGGATGTTATGATCTCTGATTCAAACGATTGGTTGCCAATG	TGCAGCCGGTTCGATCAAGTCGATGGATGTTATGATCTCTGATTCGAACGATTGGTTGCCAATG	1		1	1	3	1	1	3	3	1	1	3	3	1	1	3	3		3	3	1	3	3	1	3	3	3	1	1	3	3	3			3	1		3	1	1	3
RGLP27598.1	2	A	4	38.542	408	0	TGCAGGCTCGCGCGGCCGATACTCCACGTACGCCCCCGAGGGCCACGCGCTCCGAGATCGGAAG	TGCAGCCTCGCGCGGCCGATACTCCACGTACGCCCCCGAGGGCCACGCGCTCCGAGATCGGAAG	1		1	1	3		1	3	3	1	1	3	3	1	1	3	3	3	3	3	1	3	3	1	3	3	3	1	1	3	3	3	3		3	1	3	3	1	1	3
RGLP28078.1	2	A	4	39.4192	409	0	TGCAGCCTGTCTGTTCAGTCTTCTCAGACAAAATCCTCTCTCAGCAAGTGCCCTTGGGTTCAGG	TGCAGCCTGTCTGTTCAGTCTTCTCAGACAAAATCCTCTCTCAGCAAGTGCCCTCGGGTTCAGG	1		1	1	3	1	1	1	3	1	1	3	3	1	1	3	3	3	3	3	1	3	3	1	3	3	3	1	1	3	3	3	3		3	1	3	3	1	1	3
RGLP12456.1	2	A	4	40.8984	410	0	TGCAGATGTGGTTAACATCGACACTTCAGGACTTGTGGGGTTGGAAGAAATACACCAGGACCTT	TGCAGATGTGGTTAACATCGACACTTCAGGACTTGTGGGGTTGGAAGAAATACACCAGGACCTG	1	RGLC8182.1	1	1	3	1	1	1	3	1	1	1	3	1	1	3	3	3	3	3	1	3	3	1	3	3	3	1	1	3	3	3	3		3	1	3	3	1	1	3
RGLP70382.1	2	A	4	40.8984	410	0	TGCAGTTTTGGGCCTTCATAGTTAAAAAAAAGAACGGTGACATCGTACTGTTCACGAATTGGGG	TGCAGTTTTGGGCCTTCATAGTTAAAAAAAAGCACGGTGACATCGTACTGTTCACGAATTGGGG	1		1	1	3	1	1	1	3	1	1	1	3	1	1	3	3		3	3	1	3	3	1	3	3	3	1	1	3	3	3	3		3	1	3	3	1	1	3
RGLP10261.1	2	A	4	41.1875	411	0	TGCAGATCAGGAAGATGAGCTACTAACAGAATCCGATCTGAGTGATGGGAAGGAACGGGGGCAG	TGCAGATCAAGAAGATGAGCTACTAACAGAATCCGATCTGATTGATGGGAAGGAACGGGGGCAG	2		1	1	3	1	1	1	3	1	1	1		1	1	3	3		3	3	1	3	3	1	3	3	3	1	1	3	3	3	3		3	1	3	3	1	1	3
RGLP24899.1	2	A	4	41.4765	412	0	TGCAGCCCTAGTGGTGGCAATAGGCTGTGTGGTTTTGCTGACCGAGATCGGAAGAGCGGTTCAG	TGCAGCCCTAGTGGTGGCAATAGGCTGTGTGGTTTTTCTGACCGAGATCGGAAGAGCGGTTCAG	1		1	1	3	1	1	1	3	1	1	1	3	1	1	3	3	3	3	3	1	3	3	1	3	3	3	1	1	3	3	3	3		3	1	3	3	1	1	3
RGLP43520.1	2	A	4	41.4765	412	0	TGCAGGACAAGTCCATGGCCATCAGTTGGTGGAGTCAAGCGGCAAGCAGTGCTTGGTGGAGGTG	TGCAGGACAACTCCATGGCCATCAGTTGGTGGAGTCAAGCCTCAAGCAGTGCTTGGTGGAGGTG	3		1	1	3	1	1	1	3	1	1	1	3	1	1	3	3	3	3	3	1	3	3	1	3	3	3	1	1	3	3	3	3		3	1	3	3	1	1	3
RGLP56665.1	2	A	4	41.4765	412	0	TGCAGGTATATCTCCAACTTGCAATTTCATTGTTTTGCCGTGATGTTGCTATCAGTGGCGGACC	TGCAGGTATAGCTCCAACTTGCAATTTCATTGTTTTGCCGTGATGTTGCTATCAGTGGCGGACC	1		1	1	3	1	1	1	3	1	1	1	3	1	1	3	3	3	3	3	1	3	3	1	3	3	3	1	1	3	3	3	3		3	1	3	3	1	1	3
RGLP11647.1	2	A	4	42.3537	413	0	TGCAGATGAGCATGGAGAGCGGGCGGGAGAGGTATACCTTGACGAACTGCGCGGTTGCCTCGTC	TGCAGATGAGCATGGAGAGCGGGCGGGAGAGGTATACCTTGACGAGCGGCGCGGTTCCCTCGTC	3		1	1	3	1	1	1	3	1	1	1	3	1	1	3	3	3	3	3	1	3	2	1	3	3	3	1	1	3	3	3	3		3	1	3	3	1	1	3
RGLP21131.1	2	A	4	45.0809	414	0	TGCAGCATGGAAAACGACGATGATACAATAGTCAAGGTGCTTCCTAAGTAAATGACCTGGTTTG	TGCAGCATGGAAAACGACGATGATACAATATTCAAGGTGCTTCCTAAGTAAATGACCTGTTTTG	2		1	1	3	1	1	1	3	1	1	1	3	1	1	3	3	3	3	3	1	3	2	1	3	3	3	1	1	3	3	3	3		3	1	3	3	1	1	3
RGLP49964.1	2	A	4	45.37	415	0	TGCAGGCGCGGTTAACCTGTCGAAACACCTGCCGTTCCCGCGCTTCCTTGCCTCTTCCCGCCCG	TGCAGGCGCGGTTAACCTGTCGAAACACCTGCCTTTCCCGCGCTTCCTCGCCTCTTCCCGCCCG	2		1	1	3	1	1	1	3	1	1	1	3	1	1	3	3	3	3	3	1	3	2	1	3	3	3	1	1	3	3	3	3		3	1	3	3	1	1	3
RGLP61399.1	2	A	4	45.37	415	0	TGCAGTACTCCATCTCGACGAGCCTGATCACGCCATCCACGCAGACCACGTCGCGGAACTGCGC	TGCAGTACTCCATCTCGACGAGCCTGATCACGCCATCCACGCAGACAACGTCGCGGAACTGCGC	1		1	1	3	1	1	1	3	1	1	1	3	1	1	3	3	3	3	3	1	3	2	1	3	3	3	1	1	3	3	3	3		3	1	3	3	1	1	3
RGLP12605.1	2	A	4	46.5464	416	0	TGCAGATTAGCCATTCAATTTGAAAGGTGACGGAACAGTCTGAACTTTGAAACCCGAGATCGGA	TGCAGATTATCCATTCAATTTGAAAGGTGACGGAACAGTCTGAACTTTGAAACCCGAGATCGGA	1		1	1	3	1	1	1	3	1	1	1	3	1	1	3	3	3	3	3	3	3	2	1	3	3	3	1	1	3	3	3	3		3	1	3	3	1	1	3
RGLP33506.1	2	A	4	46.5464	416	0	TGCAGCGGGAGGCGGCCATTGCGGCGGGCTCGGCGCCGCCGTCTTCCGCATCGCCGCACGAGGC	TGCAGGGGGAGGCGGCCATTGCGGCGGGCTCGGCGCCGCCGTCTTCCGCATCGCCGCACGAGGC	1			1	3	1	1	1	3	1	1	1	3	1	1	3	3	3	3	3	3	3	2	1	3	3	3	1	1	3	3	3	3		3	1	3	3	1	1	3
RGLP45794.1	2	A	4	48.9561	417	0	TGCAGGAGGGCCTCTCCTCCGCTCCCTTTGTCTCGACGTGTGACTGACGAGATCGCCTCGGAGA	TGCAGGAGGGCCTCTCCTCCGCTCCCTTTGTCTCGACGTGTGACGGACGAGATCGCCTCGGAGA	1		1	1	3	1	1	1	3	1	1	1		1	1	3	3	3	1	3	3	3	2	1	1	3	3	1	1	3	3	3	3		3	1	3	3	1	1	1
RGLP6775.1	2	A	4	49.2451	418	0	TGCAGCGACTCGTCGTCGAGGCCGTCCCGAGATCGGAAGAGCGGTTCAGCAGGAATGCCGAGAC	TGCAGAGACTCGTCGTCGAGGCCGTCCCGAGATCGGAAGAGCGGTTCAGCAGGAATGCCGAGAC	1		1	1	3	1	1	1	3	1	1	1	3	1	1	3	3	3	1	3	3	3	2	1	1	3	3	1	1	3	3	3	3		3	1	3	3	1	1	1
RGLP48214.1	2	A	4	50.1223	419	0	TGCAGGCGACGCTGCAACGCTGGGCGCGCGTCCTCTCCGAGATCGGAAGAGCGGTTCAGCAGGA	TGCAGGCCACGCTGCAACGCTGGGCGCGCGTCCTCTCCGAGATCGGAAGAGCGGTTCAGCAGGA	1		1	1	3	1	1	1	3	1	1	1	3	1	1	3	3	3	1	3	3	3	2	1	1	3	3	1	1	3	3	3	3		3	1	3	3	1	1	1
RGLP50812.1	2	A	4	50.1223	419	0	TGCAGGCTAGCTATAGATTCTTTGTAGGTTGTTCGTTGCGGCCCGTGACATGGCCCGCGCCATG	TGCAGGCTAGCTATAGATTCTTTTTAGGTTGTTCGTTGCGGCCCGTGACATGGCCCGCGCCATG	1		1	1	3	1	1	1	3	1	1	1	3	1	1	3	3		1	3	3	3	2	1	1	3	3	1	1	3	3	3	3		3	1	3	3	1	1	1
RGLP38110.1	2	A	4	50.4113	420	0	TGCAGCTCGGCAGCTTCAATGAAATGTTGCACTCCCCATCGGCAGCCCGCTAGCTAGCTAGGGG	TGCAGCTCGGCAGCTACAATGAAATGTTGCACTCCCCATCGGCAGCCCGCTAGCTAGCTAGGGG	1		1	1	3	1	1	1	3	1	1	1	3	1	1	3	3		1	3	3	3	2	1	1	3	3	1	1	3	3	3	3		3	1	3	3	1	1	1
RGLP22263.1	2	A	4	50.9927	421	0	TGCAGCCACCCGCCATTCCCGTGTAGCAGCCTCGCCGTGGCGACCACGTTGCAGCATTGCACCA	TGCAGCCACCCGCCATTCCCGTGTAGCATTCTCGCCGTGGCGACCACGTTGCAGCATTGCACCA	2		1	1	3	1	1	1	3	1	1	1	3	1	1	3	3	3	1	3	3	3	2	1	1	3	3	1	1	3	3	3	3		3	1	3	3	1	1	1
RGLP49209.1	2	A	4	51.8699	422	0	TGCAGGCCGTCGTCGGGCACCAGGGTCCTCCTCCGCCGAGATCGGAAGAGCGGTTCAGCAGGAA	TGCAGGCCGTCGTCGGGCACCAGGGGCCTCCTCCGCCGAGATCGGAAGAGCGGTTCAGCAGGAA	1		1	1	3	1	1	1	3	1	1	1	3	1	1	3	3	3	1	3	3	3	2	1	1	3	1	1	1	3	3	3	3		3	1	3	3	1	1	1
RGLP59144.1	2	A	4	52.4513	423	0	TGCAGGTGGTTCAGGGTTCAGGGTTACTGGATGTGCGATTCCGTCCTGGGAGAGACCGAGATCG	TGCAGGTGGTTCAGGGTTCAGGGTTACTGGGTGTGCGATTCCGTCCTGGGAGAGACCGAGATCG	1		1	1	3	1	1	1	3	1	1	1	3	1	1	3	3	3	1	3	3	3	1	1	1	3	1	1	1	3	3	3	3		3	1	3	3	1	1	1
RGLP62681.1	2	A	4	52.4513	423	0	TGCAGTCAAGCGCTTTATTCTCTTCCGCCCTCGCACGTATTTGAAGCTAATAAGCTCACTCACA	TGCAGTCAAGCGCTTTATTCTCTTCCGCCCTCGCACGTATTTGAAGCTAATAAGCTCACTCGCA	1		1	1	3	1	1	1	3	1	1	1	3	1	1	3	3	3	1	3	3	3	1	1	1	3	1	1	1	3	3	3	3		3	1	3	3	1	1	1
RGLP22672.1	2	A	4	53.9306	424	0	TGCAGCCGGACCATCGGCACGGCACCATGATATTGCTCCTTCACCCTTTCACCGAGATCGGAAG	TGCAGCCAGACCATCGGCACGGCACCATGATATTGCTCCTTCACCCTTTCACCGAGATCGGAAG	1		3	1	3		1	1	3	1	1	1	3	1	1	3	3	3	1	3	3	3	1	1	1	3	1	1	1	3	3	3	3			1	3	3	1	1	1
RGLP61861.1	2	A	4	54.512	425	0	TGCAGTAGGATCCTCATCAGATAACCACCGATCTCTCAAACAAAAAAAAACAACCTTTGGTGTG	TGCAGTAGGATCCTCGTCAGATAACCACCGATCTCTCAAACAAAAAAAAACAACCTTTGGTGTG	1		3	1	3	1	1	1	3	1	1	1	3	1	1	3	3	3	1	3		3	1	1	1	3	1	1	1	3	3	3	3		1	1	3	3	1	1	1
RGLP5686.1	2	A	4	54.801	426	0	TGCAGACGGACCATGTTGGTAGCTCTTGGATGAAAAGAGATCCGAGATCGGAAGAGCGGTTCAG	TGCAGACGGACCATGTTGGTAACTCTTGGATGAAAAGAGATCCGAGATCGGAAGAGCGGTTCAG	1		3	1	3	1	1	1	3	1		1	3	1	3	3	3		1	3	3	3	1	1	1	3	1	1	1	3	3	3	3		1	1	3	3	1	1	1
RGLP55616.1	2	A	4	55.6782	427	0	TGCAGGGTCTGGGCGAACGCCTGGTACTTGCGGATGTCGGCGTCGCTCACACTCCGAGATCGGA	TGCAGGGTCTGGGCAAACGCCTGGTACTTGCGGATGTCGGCGTCGCTCACACTCCGAGATCGGA	1		3	1	3	1	1	1	3	1	1	1	3	1	3	3	3	3	1	3	3	3	1	1	1	3	1	1	1	3	3	3	3		1	1	3	3	1	1	1
RGLP54996.1	2	A	4	56.2596	428	0	TGCAGGGGGCCGAGCACCTTGAGGGCGAGGTCGAGGGCCTTCTGGTGGTCGCCGAGATCGGAAG	TGCAGGGGGCCGAGCACCTTGAGGGCGAGGTCGAGGGCCTTCTGGTTGTCGCCGAGATCGGAAG	1		3	1	3	1	1	1	3	1	1	1	3	1	3	3	3	3	1	3	3	3	1	1	1	3	1	1	1	3	3	3	3		3	1	3	3	1	1	1
RGLP56519.1	2	A	4	56.841	429	0	TGCAGGTAGCCGATTGGGTAGCGAGGGATACGAGGCGGCTTGGTCGTGCGGCGTTGCGGCTCAT	TGCAGGTAGCCGATTGGGTAGCGAGGGATATGAGGCGGCTTGGTCGTGCGGCGTTGCGGCTCAC	2		3	1	3	1	1	1	3	1	1	1	3	1	3	3	3	3	1	3	3	3	1	1	1	3	1	1	1	3	3	3	3		3	1	3	3	1	1	1
RGLP59094.1	2	A	4	57.4224	430	0	TGCAGGTGGTGAAGGAAGAGGAGTCGGCCGAGGTTACCCACCGAGATCGGAAGAGCGGTTCAGC	TGCAGGTGGTGGAGGAAGAGGAGTCGACCGAGGTTACCCACCGAGATCGGAAGAGCGGTTCAGC	2		3	1	3	1	1	1	3	1	1	1	3	1	3	3	3	3	1	3	3	3	1	1	1	3	1	1	1		3	3	3		3	1	3	3	1	1	1
RGLP7597.1	2	A	4	57.7114	431	0	TGCAGAGCCTAAATCTTGCACACCTAAAACCTGTGGCGACCAGCGATTGAGTGCCTCTCTCTAG	TGCAGAGCCTAAATCATGCACACCTAAAACCTGTGGCGACCAGCGATTGAGTGCCTCTCTCTAG	1		3	1	3	1	1	1	3	1	1	1	3	1	3	3	3	3	1	3	3	3	1	1	1	3	1	1	1	3	3	3	3		3	1	3	3	1	1	1
RGLP22359.1	2	A	4	57.7114	431	0	TGCAGCCACCTCCTCCGCGACATCGAGAAGATCCGCCTCCGCTACCGCCCGCTCAAGACCGCGC	TGCAGCCACCTCCTCCGCGACATCGAGCAGATCCGCCTCCGCTACCGCCCGCTCAAGACCGCGC	1		3	1	3	1	1	1	3		1	1		1		3	3	3	1	3	3	3	1	1	1		1	1	1		3	3	3		3	1	3	3	1	1	1
RGLP34120.1	2	A	4	57.7114	431	0	TGCAGCGGTGTGTCTCTGTCCGATCGAGCACTCCAGCAACGCGGTGCTTCCTCCCTCCACACGC	TGCAGCGGTGTGTCTCTGTCCGATCGAGCACTCCAGCAACGCGGCGCTTCTTCCCTCCACACGC	2		3	1	3	1	1	1	3	1	1	1	3	1	3	3	3	3	1	3	3	3	1	1	1	3	1	1	1	3	3	3	3		3	1	3	3	1	1	1
RGLP47535.1	2	A	4	60.4387	432	0	TGCAGGCAGAAAGTGGCCGTCTGGAACAGCCGCATGATCTTGTAGGGGGAGTGGCACTGGCTGG	TGCAGGCAGAAGGTGGCCGTCTGGAACAGGCGCATGATCTTGTAGGGGGAGTGGCACTGGCTGG	2		3	1	3	1	1	1	3	1	1	1	3	1	3	3	3	3	1	3	3	3	1	1	1	3	1	1	1	3	3	3	3		3	1	3	3	1	1	1
RGLP63359.1	2	A	4	60.7277	433	0	TGCAGTCCCTGCCCCTCCCACCTCAAGCGAGCCTCACGAAAGGTCACCATGGACGTCCAGCAGC	TGCAGTCCCCGCCCCTCCCACCTCAAGCGAGCCTCACGAAAGGTCACCATGGACGTCCAGCAGC	1		3	1	3	1	1	1	3	1	1	1	3	1	3	3	3	3	1	3	3	3	1	1	1	3	1	1	1	3	3	3	3		3	1	3	3	1	1	1
RGLP61018.1	2	A	4	61.0167	434	0	TGCAGTACATCCCTGACTACAACCTGTGTTTTGGATTCTGCAAGGAGTCACGCAACCTCTGCAC	TGCAGTACATCCCTGACTACAACCTGTGTTTCGGATTCTGCAAGGAGTCACGCAACCTCTGCAC	1		3	1	3	1	1	1	3	1	1	1	3	1	3	3	3	3	1	3	3	3	1	1	1	3	1	1	1	3	3	3	3		3	1	3	3	1	1	1
RGLP17482.1	2	A	4	61.3057	435	0	TGCAGCAGAGCCCAAAGGATTACGGCCTGCAAACGCCCAACCGCAACGAAATCTCCTAACTTGT	TGCAGCAGAGCCCAAAGGATTACGGCCTGCAAACGCCTAACCGCAACGAAATCTCCTAACTTGT	1		3	1	3	1	1	1	3	1	1	1	3	1	3	3	3	3	1	3	3	3	1	1	1	3	1	1	1	3		3	3		3	1	3	3	1	1	1
RGLP61785.1	2	A	4	61.3057	435	0	TGCAGTAGCTACTGTAGTCAAATTTCCCCAGCATTTATTGAATGCATGGGCTTGCCATGTGCCG	TGCAGTAGCTACTGTAGTCAAATTTCCCCAGCATTTGTTGAATGCATGGGCTTGCCATGTGCCG	1		3	1	3	1	1	1	3	1	1	1	3	1	3	3	3	3	1	3	3	3	1	1	1	3	1	1	1	3	3	3	3		3	1	3	3	1	1	1
RGLP19634.1	2	A	4	61.5947	436	0	TGCAGCAGGGGAAGTCAAGCTGCACTGCGTGAGAAACTTCCTGGAAGGGCTTGCTCTGAAGGCG	TGCAGCAGGGGAAGTCAAGCTGCACTGCGTGAGAGACTTCCTGGAAGGGCTTGCTCTGAAGGCG	1	RGLC12402.1	3	1	3	1	1	1	3	1	1	1	3	1	3	3	3	3	1	3	3	3	1	1	1	3	1	1	1	3	3	3	3		3	1	3	3	1	1	1
RGLP14306.1	2	A	4	61.8837	437	0	TGCAGCAACTGCGTCACACAGGCCGTGCAGCACGTCCAGGTCGAGTGCGGCGGCGCCTCCTCCG	TGCAGCAACTGCGTCACCCAGGCCGTGCAGCACGTCCAGGTCGAGTGCGGCGGGGCCTCCTCCG	2		3	1	3	1	1	1	3	1	1	1	3	1	3	3	3	3	1	3	3	3	1	1	1	3	1	1	1	3	3	3	3		3	1	3	3	1	1	1
RGLP40437.1	2	A	4	61.8837	437	0	TGCAGCTGGTCGTCGCTGGGTCAGCCGATCTTCTCTTGACCCTGACGAGGAGGCCGTTCTTCAT	TGCAGCTGGTCGTCGCTGGGTCAGCCGATCTTCTCTTGACCCTGACGAGGAGCCCGTTCTTCAT	1		3	1	3	1	1	1	3	1	1	1	3	1	3	3	3	3	1	3	3	3	1	1	1	3	1	1	1	3	3	3	3		3	1	3	3	1	1	1
RGLP4227.1	2	A	4	62.1728	438	0	TGCAGACAAGATTGAGAATGTGCATCGTCTGCTCACTTGGCCGAGATCGGAAGAGCGGTTCAGC	TGCAGACAAGATTGAGAATGTGCATCGTCTACTCACTTGGCCGAGATCGGAAGAGCGGTTCAGC	1		3	1	3	1	1	1	3	1	1	1	3	1	3	3	3	3	1	3	3	3	1	1	1	3	1	1	1	2	3	3	3		3	1	3	3	1	1	1
RGLP9540.1	2	A	4	62.1728	438	0	TGCAGAGTTTACAAACAAAAGAGTGAAACTCATATTGACGAGTGGCGACTGTGGTATTATCAGA	TGCAGAGTTTACAAACAAAAGAGTGAAACTCGTATTGATGAGTGGCGACTGTGGTATTATCAGA	2		3	1	3	1	1	1	3	1	1	1		1	3	3	3	3	1	3	3	3	1	1	1	3	1	1	1	3	3	3	3		3	1	3	3	1	1	1
RGLP44360.1	2	A	4	62.1728	438	0	TGCAGGACTTGTTCATGCGGTGGTCCTTCGACACGACGTCCAACCTGGTGTACGGCGTAGACCC	TGCAGGACGTGTTCATGCGGTGGTCCTTCGACACGACGTCCAACCTGGTGTACGGCGTGGACCC	2		3	1	3	1	1	1	3	1	1	1		1	3	3	3	3	1	3	3	3	1	1	1	3	1	1	1	3	3	3	3		3	1	3	3	1	1	1
RGLP32835.1	2	A	4	62.4618	439	0	TGCAGCGGCGACACTAGGCTCGAGTCGAAGTAGATGATGTACAGGCCCTCCGTGACATTCACCA	TGCAGCGGCGACACTAGGCTCGAGTCGAAGTAGATGATGTACAGGCCCTCCGTGACGTTCACCA	1		3	1	3	1	1	1	3	1	1	1	3	1	3	3	3	3	1	3	3	3	1	1	1	3	1	1	1	3	3	3	3		3	1	3	3	1	1	1
RGLP23579.1	2	A	4	62.7508	440	0	TGCAGCCCACACTAGCACAGTAACCATTGTTTGTGCTCAGACAGACAAAGATGGCAGCTCATCG	TGCAGCCCACACTAGCACAGTAACCATTGTTTGTGCTCAGTCAGACAAAGATGGCAGCTCATCG	1	RGLC14564.1	3	1	3	1	1	1	3	1	1	1	3	1	3	3	3	3	1	3	3	3	1	1	1	3	1	1	1	3	3	3	3		3	1	3	3	1	1	1
RGLP11732.1	2	A	4	63.0398	441	0	TGCAGATGATGATGGAGGATGTTGCCGACAGCGACGACGGCGGCAAGTCGGTGGTGCGCGAGGT	TGCAGATGATGATGGAGGATGTTGCCGACAGCGACGACGGCGGCAAGTCGGTGGTGCGGGAGGT	1		3	1	3	1	1	1	3	1	1	1	3	1	3	3	3	3	1	3	3	3	1	1	1	3	1	1	1	3	3	3	3		3	1	3	3	1	1	1
RGLP12963.1	2	A	4	63.0398	441	0	TGCAGATTGCATCCCGACGGACCAAGAACTTGCCACTGGTGGTGATCACGTCATTGTTCCATAA	TGCAGATTGCGTCCCGACGGACCAAGAGCTTGCCACTGGTGGTGATCACGTCATTGTTCCATAA	2		3	1	3	1	1	1	3	1	1	1	3	1	3	3	3	3	1	3	3	3	1	1	1	3	1	1	1	3	3	3	3		3	1	3	3	1	1	1
RGLP15160.1	2	A	4	63.0398	441	0	TGCAGCAATGTGTGCTCCGTTTTATTTTTGAATGGTCACCGAGATCGGAAGAGCGGTTCAGCAG	TGCAGCAATGTGGGCTCCGTTTTATTTTTGAATGGTCACCGAGATCGGAAGAGCGGTTCAGCAG	1		3	1	3	1	1	1	3	1	1	1	3	1	3	3	3	3	1	3	3	3	1	1	1	3	1	1	1	3	3	3	3		3	1	3	3	1	1	1
RGLP43088.1	2	A	4	63.0398	441	0	TGCAGGAGGCTCGGCCCCATTCGATGGTGGTGGTCTGTCTCCGTCCCGAGATCGGAAGAGCGGT	TGCAGGAAGCTCGGCCCCATTCGATGGTGGTGGTCTGTCTCCGTCCCGAGATCGGAAGAGCGGT	1		3	1	3	1	1	1	3	1	1	1	3	1	3	3	3	3	1	3	3	3	1	1	1	3	1	1	1	3	3	3	3		3	1	3	3	1	1	1
RGLP9453.1	2	A	4	63.6212	442	0	TGCAGAGTTAACACACAGGTTCAAAACAAAAGAGAACTACTACACCATCGGGAGCTCCCACGCG	TGCAGAGTTAACACACAGGCTCAAAACAAAAGAGAACTACTACACCATCGGGAGCTCCCACGCG	1		3	1	3		1	1	3	1	1	1	3	1	3	3	3	3	1	3	3	3	1	1	1	3	1	1	1	3	3	3	3		3	1	3	3	1	1	1
RGLP18794.1	2	A	4	63.6212	442	0	TGCAGCAGCGGGTTCGGGTCGTCCTGATCAGTGAATGGCCCGCGCCGAGATCGGAAGAGCGGTT	TGCAGCAGCGGGTTCGGGTCGTCCTGACCAGTGAATGGCTCGCGCCGAGATCGGAAGAGCGGTT	2		3	1	3	1	1	1	3	1	1	1	3	1	3	3	3	3	1	3	3	3	1	1	1	3	1	1	1		3	3	3		3	1	3	3	1	1	1
RGLP30224.1	2	A	4	63.6212	442	0	TGCAGCGTATGATGATGGCGCTTTGTTTGGCACCTCTGCTGCTACTACTGCTGCATCGCGCTGA	TGCAGCGCATGATGATGGCGCTTTGTTTGGCACCTCTGCTGCTACTACTGCTGCATCGCGCTGA	1		3	1	3	1	1	1	3	1	1	1	3	1	3	3	3	3	1	3	3	3	1	1	1	3	1	1	1	3	3	3	3		3	1	3	3	1	1	1
RGLP18079.1	2	A	4	63.6212	442	0	TGCAGGAGCAGCTGGGCGCTGAAGGTTCAGTCCGCCTGCATCGTTATCGCTCGAAACGGAATTG	TGCAGCAGCAGCTGGGCGCTGAAGGTTCAGTCCGCCTGCATCGTTATCGCTCGAAACGGAATTG	1		3	1	3	1	1	1	3	1	1	1	3	1	3	3	3	3	1	3	3	3	1	1	1	3	1	1	1	3	3	3	3		3	1	3	3	1	1	1
RGLP6187.1	2	A	4	63.9102	443	0	TGCAGACTGATGTGTAGGAGTACTATTGTTGGTCATTGATGAGTTAGTTTGGTTGCATATTTCA	TGCAGACTGATGTGTAGGAGTACTATTGTTGGTCATTGATGAGTTAGTTTGGTTGCATTTTTCA	1		3	1	3	1	1	1	3	1	1	1		3	3	3	3	3	1	3	3	3	1	1	1	3	1	1	1	3	3	3	3		3	1	3	3	1	1	1
RGLP10884.1	2	A	4	63.9102	443	0	TGCAGCTCCTGTAGCTTGGCATGAGGGCACAGTTTAGTCCAAAAACCCGTAAGCCTTGCAATCA	TGCAGATCCTGTAGCTTGGCATGAGGGCACAGTTTAGTCCAAAAACCCGTAAGCCTTGCAATCA	1		3	1	3	1	1	1	3	1	1	1	3	3	3	3	3	3	1	3	3	3	1	1	1	3	1	1	1	3	3	3	3		3	1	3	3	1	1	1
RGLP38641.1	2	A	4	64.1992	444	0	TGCAGTTCTGTCTCTCTTGCGCTGCGCGTGCCTTTGCGTGTGAGGTGATCGGGATACAGTACAG	TGCAGCTCTGTCTCTCTTGCGCTGCGCGTGCCTTTGCGTGTGAGGTGATCGGGGTACGGTACAG	3		3	1	3	1	1	1	3	1	1	1	3	3	3	3	3	3	1	3	3		1	1	1	3	1	3	1	3	3	3	3			1	3	3	1	1	1
RGLP1681.1	2	A	4	64.7806	445	0	TGCAGAACCGAGACAGATAGTATGCAGTTCAGTCATGATCCACTGACAGGGACAGCATAACAAA	TGCAGAACCGAGACAGATAGTATGCAGTTCAGTCATGATCCACTGACAGTGACAGCATAACAAA	1		3	1	3	1		1	1	1	1	3	3	3	3	3	3		1	3	3	3	1	1	1	3	1	3	1	3	3	3	3		3	1	3	3	1	1	1
RGLP31848.1	2	A	4	64.7806	445	0	TGCAGCGCTCCTGGATTGTCCTGGGCGTCGCCGCGCTCCTCATGGTTCCCTTGTACGTCTTTGC	TGCAGCGCTCCTGGATTGTCCTGGGCGTCGCCGCGCTCCTCATGGTGCCCTTGTACGTCTTTGC	1			1	3	1	1	1	1	1	1	3	3	3	3	3	3		1	3	3	3	1	1	1	3	1	3	1	3	3	3	3		3	1	3	3	1	1	1
RGLP6242.1	2	A	4	65.362	446	0	TGCAGACTGGGCAGCTCGGACGCTCCATTGCTTGCCGCCGAGATCGGAAGAGCGGTTCAGCAGG	TGCAGACTGGGCAGCTCGGACACTCCATTGCTTGCCGCCGAGATCGGAAGAGCGGTTCAGCAGG	1		3	1	3	1	1	1	1	1	1	3	3	3	3	3	3	3	1	3	3	3	1	1	1	3	1	3	1	3	3	3	3		3	1	3	3	1	1	1
RGLP63143.1	2	A	4	65.362	446	0	TGCAGTCCACATCGCAACGCATCACACTCCTTTTTCTTCTCGCTCGGATTCCAGACCCGACCAG	TGCAGTCCACATCGCAACGCATCACACTCTTTTTTCTTCTCGCTCGGATTCCAGACCCGACCAG	1		3	1	3	1	1	1	1	1	1	3	3	3	3	3	3	3	1	3	3	3	1	1	1	3	1	3	1	3	3	3	3		3	1	3	3	1	1	1
RGLP50193.1	2	A	4	65.362	446	0	TGCAGTCGGCCCCTGTAGACGAAGTTGGGCGCCTTGTCGCCGCTCTCGGACACGATGTTCTCCG	TGCAGTCGGCCCCTGTAGACGAAGTTGGGAGCCTTGTCGCCGCTCTCGGACACGATGTTCTCCG	1		3	1	3	1	1	1	1	1	1	3	3	3	3	3	3	3	1	3	3	3	1	1	1	3	1	3	1	3	3	3	3		3	1	3	3	1	1	1
RGLP36092.1	2	A	4	70.776	447	0	TGCAGCTAGCTTGACAACACGGAGGTGTGTACTTACCGAGATCGGAAGAGCGGTTCAGCAGGAA	TGCAGCTAGTTTGACAACACGGAGGGGTGTACTTACCGAGATCGGAAGAGCGGTTCAGCAGGAA	2		3	3	3	1	1	1	1	1	1	3	3	3	3	3	3		1	3	3	3	1	1	3	3	1	3	1	3	3	3	3		3	1	1	3	1	1	1
RGLP29701.1	2	A	4	71.9525	448	0	TGCAGCGATCAACTTTTCTGTGCCGTATCATTCCGATCCCTACACTGTATGTTGGTCGTCATCA	TGCAGCGATCAACATTTCTGTGCCATATCATTTCGATCCCTACACTGTATGTTGGTCGTCATCA	3		3	3	3	1	1	1	1	1	1	3		3	3	3	3	3	1	3	3	3	1	1	3	1	1	3	1	3	3	3	3		3	1	1	3	1	1	1
RGLP35664.1	2	A	4	74.6798	449	0	TGCAGCTACCACTTACGTATCTGAATCGCATCCTAGTACATGTCATGATCTTGACTACTCAGTA	TGCAGCTACCACTTACGTACCTGAATCGCATCCTAGTACATGTCATGATCTTGACTACTCAGTA	1		3	3	3	1	1	1	1	1	1	3	3	3	3	3	3	3	1	3	3	3	1	1	3	1	1	3	1	3	1	3	3		3	1	1	3	1	1	1
RGLP17881.1	2	A	4	74.9688	450	0	TGCAGCAGCACGAGCACGACGCGGCGCCGCAAGCGCACGTGCACGGCGCGGCGTGGCAGCTGCG	TGCAGCAGCACGAGCACGACGCGGCGCCGCAAGCGCACGTGCACGGCGCGGCGTGGCAGGTGCG	1	RGLC11390.1	3	3	3	1	1	1	1	1	1	3	3	3	3	3	3	3	1	3	3	3	1	1	3	1	1	3	1	3	1	3	3		3	1	1	3	1	1	1
RGLP24057.1	2	A	4	74.9688	450	0	TGCAGCCCCAGCGTGAGCGACACGCCGCCAGCGCCGCCGAATCCCTGTCCCTGTCCGTCGTACG	TGCAGCCCCAGCGTGAGAGACACGCCGCCAGCGCCGCCGAATCCCTGTCCCTGTCCGTCGTACG	1		3	3	3	1	1	1	1	1	1	3	3	3	3	3	3	3	1	3	3	3	1	1	3	1	1	3	1	3	1	3	3		3	1	1	3	1	1	1
RGLP27346.1	2	A	4	74.9688	450	0	TGCAGCCTCCCCGCCGACAGCGCCGCCAAGCGGGCAAAGCCGCCGCAGAAGCAAGAAGATGGCA	TGCAGCCTCCCCGCCGACAGCACCGCCAAGCGGGCCAAGCCGCCGCAGAAACAAGAAGATGGCA	3		3		3	1	1	1	1	1	1	3	3	3	3	3	3	3	1	3	3	3	1	1	3	1	1	3	1	3	1	3	3		3	1	1	3	1	1	1
RGLP36199.1	2	A	4	74.9688	450	0	TGCAGCTAGTACCGATCTACAAAAGCGTCTGAGGCAGGGGTAGTAACTGCCGAGATCGGAAGAG	TGCAGCTAGTACCGATCTAAAAAAGCGTCTGAGGCAGGAGTAGTAACTGCCGAGATCGGAAGAG	2		3	3	3	1	1	1	1	1	1	3	3	3	3	3	3	3	1	3	3	3	1	1	3	1	1	3	1	3	1	3	3		3	1	1	3	1	1	1
RGLP58884.1	2	A	4	77.0646	451	0	TGCAGGTGGCGGTTCTAGTGGAGATATTCAACTAGCTAACGATGTGATGGCCGTAAAGATGGAT	TGCAGGTGGCGGCTCTAGTGGAGATATTCAACTAGCTAACGATGTGATGGCCGTAAACATGGAT	2		3	3	3	1	1	1	1	1	1	3	3	3	3	3	3	3	1	3	3	3	1	1	3	1	1	3	1	3	1	3	3		1	1		3	3	1	1
RGLP39558.1	2	A	4	80.4388	452	0	TGCAGCTGCGCCCGCGCCGTCGCCGCCGCAGCCATCGCCATCACCGCCACGGACACCAGCACGG	TGCAGCTGCGCCCGCGCCGTCGTCGCCGCAGCCATCGCCATCACCGCCACGGACACCAGCACGG	1	RGLC22251.1	3	3	3	1	1	1	1	1	1	3	1	3	3	3	3	3	1	3	3	3		1	3	1	1	3	1	3	1	3	3		1	1	1	3	3	1	1
RGLP51296.1	2	A	4	80.7279	453	0	TGCAGGCTGCTGAAGATCTCGCCCGATAGATCGTGCGTCCACCTTGACAGTACTTTTTTACATG	TGCAGGCTGCTGAAGATCTCGCCCGATAGATCGTGCGTCGACCTTGACAGTACTTTTTTACATG	1		3	3	3	1	1	1	1	1	1	3	1	3	3	3	3	3	1	3	3	3	1	1	3	1	1	1	1	3	1	3	3		1	1	1	3	3	1	1
RGLP5816.1	2	A	4	82.5136	454	0	TGCAGACGGGGCAGCTGGGGGCGGTGCCGCCGAGCGAGAGGACGCCAGAGGCGATGCGGCGAGC	TGCAGACGGGGCAGCTGGGGGCGGTGCCGCCGAGCGAGAGGACGCCAGAGGCGATGCGGCGCGC	1		3	3	3	1	1	1	1	1	1	3	1	3	1	3	3	3	1	3	3	3	1	1	1	1	1	1	1	3	1	3	3		1	1	1	3	3	1	1
RGLP38872.1	2	A	4	82.8026	455	0	TGCAGCTGACATGTGCAAGTGATGAAAGCACGGTGGACTAGCTATGGTATATAACACCGTTCAT	TGCAGCTGACATGTGCAAGTGATGAAAGCACGGTGGACTAGCTATGGTATATAACACCGTTTAT	1		3	3	3	1	1	1	1	1	1	3	1	3	1	3	3	3	1	3	3	3	1	1	1	1	1	1	1	3	1	3	3		1	1	1	3	3	1	1
RGLP34513.1	2	A	4	83.0916	456	0	TGCAGCGTCGATCGCACCATTGGCAATCCATGTGCACGGCGCGAAAGGTAGCAGTAGCAGTTGG	TGCAGCGTCGATCGCACCATTTGCAATCCATGTGCACGGCGCGAAAGGTAGCAGTAGCAGTTGG	1		3	3	3	1	1	1	1	1	1	3	1	3	1	3	3	3	1	3	3	3	1	1	1	1	1	1	1	3	1	3	3		1	1	1	3	3	1	1
RGLP63624.1	2	A	4	83.0916	456	0	TGCAGTCCGTGGCCACCACGCTCGTCGACGTGGCCGAGCTCGCCGCGCGGTCGCCCGAGATCGG	TGCAGTCCGTGGCCACCACGCTCGTCGACGCGGCCGAGCTCGCCGCGCGGTCGCCCGAGATCGG	1		3	3	3	1	1	1	1	1	1	3	1	3	1	3	3	3	1	3	3	3	1	1	1	1	1	1	1		1	3	3		1	1	1	3	3	1	1
RGLP56336.1	2	A	4	83.673	457	0	TGCAGGTACGCCACGGAGTGGAACCTGCGGGGGGAACCGAGATCGGAAGAGCGGTTCAGCAGGA	TGCAGGTACGCGACGGAGTGGAACCTGCGGGGGGAACCGAGATCGGAAGAGCGGTTCAGCAGGA	1		3	3	3	1	1	1	1	1	1	3	1	3	1	3	3	3	1	3	3	3	1	1	1	1	1	1	1	3	1	3	3		1	1	1	3	3	1	1
RGLP19925.1	2	A	4	84.5502	458	0	TGCAGCAGTAGCACCTGATCTTGAGTTCATGTCCATGTCATGCGGCGTGTGCGGTGTGGTGGGC	TGCAGCAGTAGCATCTGATCTTGAGTTCATGTCCATGTCATGTGGCGTGTGCGGTGTGGTGGGA	3		3	3	3	1	1	1	1	1	1	3	1	3	1	3	3		1	3		3		1	1	1	1	1	1	3	1	2	3		1	1	1	3	1	1	1
RGLP1922.1	2	A	4	85.4274	459	0	TGCAGAACGGGTCCAGCTCCTGGTGCAGCCTCCAGGCCTCCAGCATGATGCCCCCCAGCTCGTC	TGCAGAACGGGTCCAGCTCCTGGTGCAGCCTCCAGGCCTCCAGCATGATGCCGCCCAGCTCGTC	1		3	3	3	1	1	3	1	1	1	3	1	3	1	3	3	3	1	3	3	3	1	1	1	1	1	1	1	3	1	2	3		1	1	1	3	1	1	1
RGLP40372.1	2	A	4	86.0088	460	0	TGCAGCTGGGGTAGCAAGGTGTCGCTGCTGCTGGGGCCGAGATCGGAAGAGCGGTTCAGCAGGA	TGCAGCTGGGGTAGCGAGGTGTCGCTGCTGCTGGGGCCGAGATCGGAAGAGCGGTTCAGCAGGA	1		3	3	3		1	3	1	1	1	3	1	3	1	3	3	3	1	3	3	3	1	1	1	1	1	1	1	3	1	2	3		1	1	1	3	1	1	1
RGLP50665.1	2	A	4	86.0088	460	0	TGCAGGCGTGGTAGGAGGAACTCTTGGTGTGGGATTACAGGGAGCAGGCACTGTTGGTATGGGA	TGCAGGCGTGGTAGGAGGAACTCTTGGTGTGGAATTACAGGGAGCAGGCACTGTTGGTATGGGA	1		3	3	3	1	1	3	1	1	1	3	1	3	1	3	3	3	1	3	3	3	1	1	1	1	1	1	1	3	1	2	3		1	1	1	3	1	1	1
RGLP40441.1	2	A	4	86.0088	460	0	TGCAGGTGGACTCCTAGGAAAAGATCTGGCAGCATCTACTTGGCAAGAACCGAGATCGGAAGAG	TGCAGCTGGTCTCCTAGGAAAAGATCTGGCAGCATCTACTTGGCAAGAACCGAGATCGGAAGAG	2		3	3	3	1	1	3	1	1	1	3	1	3	1	3	3	3	1	3	3	3	1	1	1	1	1	1	1	3	1	2	3		1	1	1	3	1	1	1
RGLP67703.1	2	A	4	86.0088	460	0	TGCAGTTACTTTTTACTTTAACTGGCAAAAGATGAAGCAAATCATTCAGTCATGGCTCATTAGG	TGCAGTTCCTTTTTACTTTAACTGGCAAAAGATGAAGCAAATCATTCAGTCATGGCTCATTAGG	1		3	3	3	1	1	3	1	1	1	3	1	3	1	3	3	3	1	3	3	3	1	1	1	1	1	1	1	3	1	3	3		1	1	1	3	1	1	1
RGLP56517.1	2	A	4	87.1853	461	0	TGCAGGTAGCCCGCGCGCTGGAGTATCTCCACGACCGAGATCGGAAGAGCGGTTCAGCAGGAAT	TGCAGGTGGCCCGCGCGCTGGAGTACCTACACGACCGAGATCGGAAGAGCGGTTCAGCAGGAAT	3		3	3	3	1	1	3	1	3	1	3	1	3	1	3	3	3	1	3	3	3	1	1	1	1	1	1	1	3	1	2	3		1	1	1	3	1	1	1
RGLP62261.1	2	A	4	87.1853	461	0	TGCAGTATCCTTTTCCGAGAGTAGCCGACAGAAACATGTTTGGCGCTTCCACTTCAGATCTAAC	TGCAGTATCCTTTTCCGAGAGTAGCCGACAGAAACATGTTTGGCGCTTCCACTTCAGACCTAAC	1		3	3	3	1	1	3	1	3	1	3	1	3	1	3	3	3	1	3	3	3	1	1	1	1	1	1	1	3	1	2	3		1	1	1	3	1	1	1
RGLP14386.1	2	A	4	87.7667	462	0	TGCAGCAAGAACTTGCGCTTCCTCTCCCGAACGATCAGCTTCGTCGTCTTGATGAGGGGATCGT	TGCAGCAAGAACTTGCGCTTCCTCTCCCTAACGACCAGCTTCGTCGTCTTGATGAGGGGATCGT	2		3	3	3	1	1	3	1	3	1	3	1	3	1	3	3	3	1	3	3	3	1	1	1	1	1	1	1	3	1	2	3		1	1	1	3	1	1	1
RGLP56644.1	2	A	4	87.7667	462	0	TGCAGGTAGTTATGCGGCATTTGTACTAGTATCGTGTATAGAGATTTTATTTTTCTGTCAACCG	TGCAGGTAGTTATGCAGCATTTGTACTAGTATCTTGTATAGAGATTTTATTTTTCTGTCAACCG	2		3	3	3	1	1	3	1	3	1	3	1	3	1	3	3	3	1	3	3	3	1	1	1	1	1	1	1	3	1	2	3		1	1	1	3	1	1	1
RGLP49769.1	2	A	4	88.0557	463	0	TGCAGGCGCAGGTGTACGCGCTCGAGATGCGCAACCGAGATCGGAAGAGCGGTTCAGCAGGAAT	TGCAGGCGCAGGTGTACGGCCTAGAGATGCGCAACCGAGATCGGAAGAGCGGTTCAGCAGGAAT	3		3	3	3	1	1	3	1	3	1	3	1		1	3		3	1	3	3	3	1	3	1	1	1	1	1	3	1	2	3		1	1	1	3	1	1	1
RGLP66126.1	2	A	4	88.0557	463	0	TGCAGTGCTCGTCGTAGTATTATTTTGCTGTCTACGTATGGATTTTGGATGTACCGAGATCGGA	TGCAGTGCTCGTCGTAGTATTATTTTGCTGTGTACGTATGGATTTTGGATGTACCGAGATCGGA	1		3	3	3	1	1	3	1	3	1	3	1	3	1	3	3	3	1	3	3	3	1	3	1	1	1	1	1	3	1	2	3		1	1	1	3	1	1	1
RGLP59921.1	2	A	4	89.8414	464	0	TGCAGGTTGCCGCATGGTCGTCGTCGTGCTACGGCGTCCACCTTGTCTGCCGCAGCATTGGCCG	TGCAGGTTGCCGCATGGTCGTCGTCGTGCTACGGTGTCCACCTTGTCTGCCGCAGCATTGGCCG	1		3	3	3	1	1	3	1	3	1	3	1	1	3	3	3	1	1	3	3	3	1	3	1	1	1	1	1	3	1	2	3		1	1	1	3	1	1	1
RGLP65728.1	2	A	4	91.3207	465	0	TGCAGTGCCACGTGATTGAACAAAAGGAAAAATTGTGAGATATAATCAGCATCCCATCTTTAAA	TGCAGTGCCACGTGATTGAACAAAAGGAAAATTTGTGACATATAATCAGCATCCCATCTTTAAA	2		3	3	3	1	3	3	1	3		3	3	1	3	3	3		1	3	3	3		3	1	1	1	1	1	3	1	2	3		1	1	1	3	1	1	1
RGLP1206.1	2	A	4	91.9021	466	0	TGCAGAAATTTCTTTGCTGGTAACACCTGGGATGCAACCGAGATCGGAAGAGCGGTTCAGCAGG	TGCAGAAATTTCTTTGCCCGTAACACCTGGGATGCGACCGAGATCGGAAGAGCGGTTCAGCAGG	3		3	3	3	1	3	3	1	3	1	3	3	1	3	3	3	1	1	3	3	3	1	3	1	1	1	1	1	3	1	2	3		1	1	1	3	1	1	1
RGLP38016.1	2	A	4	91.9021	466	0	TGCAGCTCGCGCGCCACGACGAGCCTGCCCACTTGCCAGCCGCACAGTCTGGGCGGCTCGCGCG	TGCAGCTCGTGCGCCACGACGATCCTGCCCACTTGCCAGCCGCACAGTCTGGGCGGCTCGCGCG	2		3	3	3	1	3	3	1	3	1	3	3	1	3	3	3		1	3	3	3	1	3	1	1	1	1	1	3	1	2	3		1	1	1	3	1	1	1
RGLP36968.1	2	A	4	92.1911	467	0	TGCAGCTGCACCTCTTCCGCGAGCACCTCCACGTCCAGCCGCCGCCCCACGTACGGCTCTGAAT	TGCAGCTCCACCTCTTCCGCGAGCACCTCCACGTCCAGCCGCCGCCCCACCTACGGCTCTGAAT	2		3	3	3	1	3	3	1	3	1	3		1	3	3	3	1	1	3	3	3	1	3	1	1	1	1	1	3	1	2	3			1	1	3	1	1	1
RGLP51619.1	2	A	4	92.1911	467	0	TGCAGGCTTGTCTGCGGCTACTGGCGCGCCACCATCGACGGCCGCGGGCTGGTCCTCCGAGATC	TGCAGGCTTGTCTGCGGCTACTGGCGCGGCACCATCGACGGGCGCGGGCTGGTCCTCCGAGATC	2		3	3	3	1	3	3	1	3	1	3	3	1	3	3	3	1	1	3	3	3	1	3	1	1	1	1	1	3	1	2	3		1	1	1	3	1	1	1
RGLP10381.1	2	A	4	92.4801	468	0	TGCAGATCAGAAATGATTGGGGCAGTAAAAAGTGATGAGATGGGATACCTTCCAGCCAGCAGGC	TGCAGATTAGAAATGATTGGGGCAGTAAAAAGTGATGAGATGGGATACCTTCCAGCCAGCAGGC	1		3	3	3	1	3	3	1	3	1	3	3	1	3	3	3	1	1	3	3	3	1	3	1	1	1	1	1	3	1	2	3		1	1	1	3	1	1	1
RGLP14242.1	2	A	4	92.4801	468	0	TGCAGCAACTAGTAACTCCAGGCCAAATAACAGTGCTTTATACCCGAGATCGGAAGAGCGGTTC	TGCAGCAACTAGGAACTCCAGGCCAAATAACAGTGCTTTATACCCGAGATCGGAAGAGCGGTTC	1		3	3	3	1	3	3	1	3	1	3	3	1	3	3	3	1	1	3	3	3	1	3	1	1	1	1	1	3	1	2	3		1	1	1	3	1	1	1
RGLP29507.1	2	A	4	92.4801	468	0	TGCAGCGAGGCGCCGAATGACTCGTCCTCCAAGCTGAAGCGGAGGAAACCTCGGACCTTCACAA	TGCAGCGAGGCGCCGAAGGACTCGTCCTCCAAGCTGAAGCGGAGGAAACCTCGGACCTTCACAA	1		3	3	3	1	3	3	1	3	1	3	3	1	3	3	3		1	3	3	3	1	3	1	1	1	1	1	3	1	2	3		1	1	1	3	1	1	1
RGLP37016.1	2	A	4	92.4801	468	0	TGCAGCTCCAGCAGATTGCACATAACCTTTGGATCAGAATCAATGAGAAATCTTGAGGTGCTCA	TGCAGCTCCAGCAGATTGCACATAACCTTTGGATCGAAATCAATGAGAAATCTTGAGGTGCTCA	2		3	3	3	1	3	3	1	3	1	3		1	3	3	3	1	1	3	3	3	1	3	1	1	1	1	1	3	1	2	3		1	1	1	3	1	1	1
RGLP37469.1	2	A	4	92.4801	468	0	TGCAGCTCCGTGTTCGATCAAGTGATTCGTGTTTGCTTGCCAAGATTATTGTGGTTTGAGTGTT	TGCAGCTCCGTGTTCGATCAAGTGATTCGTGTTTGCTTGTCAAGATTATTGTGGTTTGAGTGTT	1		3	3	3	1	3	3	1	3	1	3	3	1	3	3	3	1	1	3	3	3	1	3	1	1	1	1	1	3	1	2	3		1	1	1	3	1	1	1
RGLP41273.1	2	A	4	92.4801	468	0	TGCAGCTTCGGAAGATCGGCAGCCTCGATCAGCCTCGCCGAGATCGGAAGAGCGGTTCAGCAGG	TGCAGCTTCGGAAGATCGGCAGCCTCGAGAAGCCTCGCCGAGATCGGAAGAGCGGTTCAGCAGG	2		3	3	3	1	3	3	1	3	1	3	3	1	3	3	3	1	1		3	3	1	3	1	1	1	1	1	3	1	2	3		1	1	1	3	1	1	1
RGLP47544.1	2	A	4	92.4801	468	0	TGCAGGCAGAACTTGGCCCTGAGCATGGGACGCATGTAGCGGATCGGATCCAGAGTGCACGCGC	TGCAGGCAGAACTTGGCTCTGAGCATGGGACGCATGTAGCGGATCGGGTCCAGGGTGCACGCGC	3		3	3	3	1	3	3	1	3	1	3	3	1	3	3	3	1	1	3	3	3	1	3	1	1	1	1	1	3	1	2	3		1	1	1	3	1	1	1
RGLP52733.1	2	A	4	92.4801	468	0	TGCAGGGATCGCGGTGGTCCGCCGCCTGGTGTCTACTAGTACTAGACCATGATGCAAACGACGA	TGCAGGGATCGGAGCGGTCCGCCGCCTGGTGTCTACTAGTACTAGACCATGATGCAAACGACGA	3		3	3	3	1	3	3	1	3	1	3	3	1	3	3	3	1	1	3	3	3	1	3	1	1	1	1	1	3	1	2	3		1	1	1	3	1	1	1
RGLP55014.1	2	A	4	92.4801	468	0	TGCAGGGGGCGTTACGTGTACGTGCAGGAGCTCCCGCCGCGGTTCAACGCCGACATTCTCGCCG	TGCAGGGGGCGTTACGTGTACATGCAGGACCTCCCGCCGCGGTTCAACGCCGACATTCTCGCCG	2		3	3	3	1	3	3	1	3	1	3	3	1	3	3	3	1	1	3	3	3	1	3	1	1	1	1	1	3	1	2	3		1	1	1	3	1	1	1
RGLP56642.1	2	A	4	92.4801	468	0	TGCAGGTAGTGGTGCAGGGTTGGTGGCGGCGCGGCGGGTGGTTGTTGATGTGTCCGCCCTGCCA	TGCAGGTAGTGGTGGAGGGTTGGCGGCGGCGCGGCGGGTGGTTGTTGATGTGTCCGCCCTGCCA	2		3	3	3	1	3	3	1	3	1	3	3	1	3	3	3	1	1	3	3	3	1	3	1	1	1	1	1	3	1	2	3		1	1	1	3	1	1	1
RGLP63779.1	2	A	4	92.4801	468	0	TGCAGTCCTGTGGCCCTTGCTCCTGAGTTCAAAGTCCGCCACAGCGTCCGAGATCGGAAGAGCG	TGCAGTCCTGTGGCCCTTGCTCCTGAGATCAAAGTCCGCCACAGCGTCCGAGATCGGAAGAGCG	1		3	3	3	1	3	3	1	3	1	3	3	1	3	3	3	1	1	3	3	3	1	3	1	1	1	1	1	3	1	2	3		1	1	1	3	1	1	1
RGLP1373.1	2	A	4	93.0615	469	0	TGCAGAACACCGATCATCTGGCTCAGTCTTCACCCGAACCAAAACCTTTGTTTTTATCATCATA	TGCAGAACACCGATCATCTGGCTCAGTCTTCACCCCAACCAAAACCTTTGTTTTTATCATCATA	1		3	3	3		3	3	1	3	1	3	3	1	3	3	3	1	1	3	3	3	1	3	1	1	1	1	1	3	1	3	3		1	1	1	3	1	1	1
RGLP20990.1	2	A	5	0	470	0	TGCAGCATGAGCTTGCCGACTCAGTCCATTGGTGTCAAGGCTCGCATCATGATCACGGTTACGC	TGCAGCATGAGCTCGCCGACTCAGTCCATTGGTGTCAAGGCTCGCATCATGATCACGGTTACGC	1	RGLC13221.PAV.1	3	3	1	1	1	3	3	1	1	3	1	3		1	2	3	3		3	1	1	3	1	1	1	1	1	1	3	3	1		3	1	1	3	3	2	3
RGLP6544.1	2	A	5	0.289	471	0	TGCAGAGAAGCCTCGCCCTTTCCGACCAACAGGTGGAGGCGTCGCGGATGACGCTGCACCGAGA	TGCAGAGAAGCCTCTCCCTTTCGGACCAACAGGTGGAGGCGTCGCGGATGACGCTGCACCGAGA	2		3	3	1	1	1	3	3	1	1	3	1	3		1	2	3	3	1	3	1	1	3	1	2	1	1	1	1	3	3	1		3	1	1	3	3	2	3
RGLP38275.1	2	A	5	0.289	471	0	TGCAGGTCGTCGATGACCGCACGACCGCCGAGATCGGAAGAGCGGTTCAGCAGGAATGCCGAGA	TGCAGCTCGTCGATGACCGCACGACCGCCGAGATCGGAAGAGCGGTTCAGCAGGAATGCCGAGA	1		3	3	1	1	1	3	3	1	1	3	1	3		1	2	3	3	1	3	1	1	3	1	2	1	1	1	1	3	3	1		3	1	1	3	3	2	3
RGLP68010.1	2	A	5	0.289	471	0	TGCAGTTCACGACGAGTATGTCGATGGCGTCGGGAGCGATCATGCCGAGATCGGAAGAGCGGTT	TGCAGTTCACGACGAGTATGTCGATGGCGTCGGGCGCGATCATGCCGAGATCGGAAGAGCGGTT	1		3	3	1	1	1	3	3	1	1	3	1	3		1	2	3	3	1	3	1	1	3	1	2	1	1	1	1	3	3	1		3	1	1	3	3	2	3
RGLP10452.1	2	A	5	1.7683	472	0	TGCAGATCATAGCCCTGCACTCCTCCACGCCCATCTCGTGGGACCCTAGCCTGCTCAGCGTCCG	TGCAGATCATGGCCCTGCACTCCTCCATGCCCATCTCGTGGGACCCCAGCCTGCTCAGCGTCCG	3		3	3	1	1	1	3	3	1	1	3	1	3		1	2	3	3	1	3	1	1	3	1	2	1	1	1	1	3	3	1		3	1	1	3	3	3	3
RGLP8739.1	2	A	5	2.6455	473	0	TGCAGAGGGCGACGTGCGGGAGGGAGCCGACGAGGTGCAGGTGCCCGATGATGGGCAGGGCCGA	TGCAGAGGGCGACGTGCGGGAGGGAGCCGACGAGGTGCAGGTGCCCGATGATGGGCAGTGCCGA	1		3	3	1	1	1	3	3	1	1	3	1	3	3	1	2	3	3	1	3	1	1	3	1	2	1	1	1	1	3	3	1		3	1	1	3	3	3	3
RGLP17993.1	2	A	5	2.6455	473	0	TGCAGCAGCAGCAGCAGCCTACCTGGTACTCCTGCTCCTACTCTTGTACCACCAGCAGCAGCAG	TGCAGCAGCAGCAGCAGCCTACCTGGTACTCCTGCTCCTACTCTTGTACCAGCAGCAGCAGCAG	1		3	3	1	1	1	3	3	1	1	3	1	3	3	1	2	3	3	1	3	1	1	3	1	2	1	1	1	1	3	3	1		3	1	1	3	3	3	3
RGLP23036.1	2	A	5	2.6455	473	0	TGCAGCCATAACCCTCTCAGGCCGCAACACATATTTCCTCTTCCCTCTCTTTCGCTCGTGCGAG	TGCAGCCATAACCCTCTCAGGCCGCAGCACATATTTCCTCTTCCCTCTCTTTCGCTCGTGCGAG	1		3	3	1	1	1	3	3	1	1	3	1	3	3	1	2	3	3	1	3	1	1	3	1	3	1	1	1	1	3	3	1		3	1	1	3	3	3	3
RGLP24828.1	2	A	5	2.6455	473	0	TGCAGCCCGTCTTGCTGCTTAGACTCCAGTAGAGAAGATGTGGCGGCGGCATCATGTTCTTCTA	TGCAGCCCGTCTTGCTTCTTAGACTCCAGTAGAGAAGATGTGGCGGCGGCATCATGTTCTTCTA	1		3	3	1	1	1	3	3	1	1	3	1	3	3	1	2	3	3	1	3	1	1	3	1	2	1	1	1	1	3	3	1		3	1	1	3	3	3	3
RGLP25384.1	2	A	5	2.6455	473	0	TGCAGCCGAGGGAGCGAAGGGGAGGCGCGATGATATACCGAGATCGGAAGAGCGGTTCAGCAGG	TGCAGCCGAGGGAGCGAAGGGGAGGTGCGATGATAGACCGAGATCGGAAGAGCGGTTCAGCAGG	2		3	3	1	1	1	3	3	1	1	3	1	3	3	1	2	3	3	1	3	1	1	3	1	2	1	1	1	1	3	3	1		3	1	1	3	3	3	3
RGLP25496.1	2	A	5	2.6455	473	0	TGCAGCCGCACCCGCTTATTCTTGGCGATCACCCTGCTCGCCGCCGCCGAGATCGGAAGAGCGG	TGCAGCCGCACCCGCTTATTCTTGGCGATCACCCTGCTCGTCGCCGCCGAGATCGGAAGAGCGG	1		3	3	1	1	1	3	3	1	1	3	1	3	3	1	2	3	3	1	3	1	1	3	1	2	1	1	1	1	3	3	1		3	1	1	3	3	3	3
RGLP25713.1	2	A	5	2.6455	473	0	TGCAGCCGCCCCATCCGCAGTGGATCCATCGCCATCGTTGCTGCCGCAGAAGATCCGAGATCGG	TGCAGCCGCCCCATCCGCAGTGGATCCATCGCCGTCGTTGCTGCCGCAGAAGAGCCGAGATCGG	2		3	3	1	1	1	3	3	1	1	3	1	3	3	1	2	3	3	1	3	1	1	3	1	2	1	1	1	1	3	3	1		3	1	1	3	3	3	3
RGLP41425.1	2	A	5	2.6455	473	0	TGCAGCTTCTGCGATGGGCGAGGAAGAATAGGAAAAGGAAAGAGACGATCTGCATTGATGCCAC	TGCAGCTTCTGCGATGGGCGAGGAAGAATAGGAAAAAGAAAGAGACGATCTGCATTGATGCCAC	1		3	3	1	1	1	3	3	1	1	3	1	3	3	1	2	3	3	1	3	1	1	3	1	2	1	1	1	1	3	3	1		3	1	1	3	3	3	3
RGLP42605.1	2	A	5	2.6455	473	0	TGCAGGAACCATGTATCCGTCAATGTTGCCCTCAGCCATGGAAAGGTGCGGAGCAAGGAGAGGT	TGCAGGAACCATGTATCCGTCAATGTTGCCCTCAACCATGGCAAGGTGCGGAGCAAGGAGAGGT	2		3	3	1	1	1	3	3	1	1	3	1	3	3	1	3	3	3	1	3	1	1	3	1	2	1	1	1	1	3	3	1		3	1	1	3	3	3	3
RGLP45327.1	2	A	5	2.6455	473	0	TGCAGGAGCTTCGGGTGGTCAGGGTACTGGTAGAAGAACTTATCGACAATGTCTTCCTCCATGA	TGCAGGAGCTTCGGGTGGTCAGGGTACTGGTAGAAGAACTTATCGACAATGTCTTCTTCCATGA	1		3	3	1	1	1	3	3	1	1	3	1	3	3	1	3	3	3	1	3	1	1	3	1	2	1	1	1	1	3	3	1		3	1	1	3	3	3	3
RGLP2995.1	2	A	5	2.9345	474	0	TGCAGAAGGCGGTGGACGCGGTGCCTGACCACGGCGCGGCTGGCGGCGGCAGGACGCTCGTGGC	TGCAGAAGGCGGTGGACGCGGTGCCTGACCACGGCGCGGCTGGTGGCGGCAGGACGCTCGTGGC	1	RGLC2002.1	3	3	1	1	1	3	3	1	1	3	1	3	3	1	2	3	3	1	3	1	1	3	1	2	1	1	3	1	3	3	1		3	1	1	3	3	3	3
RGLP51297.1	2	A	5	2.9345	474	0	TGCAGGCTGCTGAAGTTGCCACAGCCGAGGTGGTCGACGGTCAGGAGGAGGGTGGCGTTGTGCT	TGCAGGCTGCTGAAGTTGCCGCAGCCGAGGTGGTCGACGGTCAGGAGGAGGGTGGCGTTGTGCT	1	RGLC29260.1	3	3	1	1	1	3	3	1	1	3	1	3	3	1	2	3	3	1	3	1	1	3	1	2	1	1	3	1	3	3	1		3	1	1	3	3	3	3
RGLP4382.1	2	A	5	3.5159	475	0	TGCAGACACGGCCACTTGTAAGTTGTTTGTCTCCCTGAGCTTTACTTCTCTCCGAGATCGGAAG	TGCAGACACGGCCACTTGTAAGTTGTTTGTCTTCCTGAGCTTTATTTCTCTCCGAGATCGGAAG	2		3	3	1	1	1	3	3	1	1	3	1	3	3	1	2	3	3	1	3	1	1	3	1	2	1	1	3	1	3	3	1		3	1	1	3	3	3	3
RGLP9676.1	2	A	5	3.5159	475	0	TGCAGATAAGGTCAGAAGGGAGAGAGTGATGGACCGAATGAGACTGGAAGGCCTCTCTGCTGCT	TGCAGATAAGGTCAGAAGAGAGAGAGTGATGGACCGAATGAGACTGGAAGGCCTCTCTGCTGCT	1		3	3	1	1	1	3	3	1	1	3	1	3	3	1	2	3	3	1	3	1	1	3	1	2	1	1	3	1	3	3	1		3	1	1	3	3	3	3
RGLP11978.1	2	A	5	3.5159	475	0	TGCAGATGCGTTATTCGCGATCGACGACGTTACCGCGCGGCATCGATCGGCCGCAGCGCAGCGC	TGCAGATGCGTTATTCGCGATCGACGACCTTACCGCGCGGCATCGATCGGCCGCAGCGCATCGT	3		3	3	1	1	1	3	3	1	1	3	1	3	3	1	2	3	3	1		1	1	3	1	2	1	1	3	1	3	3	1		3	1	1	3	3	3	3
RGLP14318.1	2	A	5	3.5159	475	0	TGCAGCAACTGTCTTGAACTTGTCTCGTCAAAGCCTAAATGGTACAGAGACACCGCCACGCTGC	TGCAGCAACTGTCTTGAACCTGTCTCGTCAAAGCCTAAATGGTACAGAGACACCGCCACGCTGC	1		3	3	1	1	1	3	3	1	1	3	1	3	3	1	2	3	3	1	3	1	1	3	1	2	1	1	3	1	3	3	1		3	1	1	3	3	3	3
RGLP27719.1	2	A	5	3.5159	475	0	TGCAGCCTCTCTCACCTACAGCAGATTGGCCCCAAGTCACAGATGAGTGGGACTCTCATGATTC	TGCAGCCTCTCTCACCTACAGCAGATTGGCCCTAAGTCACAGATGAGTGGGACTCTCATGATTC	1		3	3	1	1	1	3	3	1	1	3	1	3	3	1	2	3	3	1	3	1	1	3	1	2	1	1	3	1	3	3	1		3	1	1	3	3	3	3
RGLP59433.1	2	A	5	3.5159	475	0	TGCAGGTTAGAGATGGCAAGAGGAAGAAGTGGGGCGACAGGCCGAGATCGGAAGAGCGGTTCAG	TGCAGGTTAGAGATGGCGAGAGGAAGAAGTGGGGCGACAGGCCGAGATCGGAAGAGCGGTTCAG	1		3	3	1	1	1	3	3	1	1	3	1	3	3	1	2	3	3	1	3	1	1	3	1	2	1	1	3	1	3	3	1		3	1	1	3	3	3	3
RGLP66179.1	2	A	5	3.5159	475	0	TGCAGTGCTGGATTCTCCACGTCGTCGCTCGCTCCCTCGCACCACACCGAGATCGGAAGAGCGG	TGCAGTGCTGGATTCTCCACGTCGTCGTTCGCTCCCTCGCACCACACCGAGATCGGAAGAGCGG	1		3	3	1	1	1	3	3	1	1	3	1	3	3	1	2	3	3	1	3	1	1	3	1	2	1	1	3	1	3	3	1		3	1	1	3	3	3	3
RGLP4500.1	2	A	5	4.0973	476	0	TGCAGACAGCCCTCAGGCAAACGAAAAGGCCAAAAGCAGGGTGTCTCATGGCTCGGTTCCTCAC	TGCAGACAGCCCTCAGGCAACCGAAAAGGCCAAAAGCAGGCTGTCTCATGGCTCGGTTCCTCAC	2		3	3	1	1	1	3	3	1	1	3	1	1	3	1	2	3	3	1	3	1	1	3	1	3	1	1	3	1	3	3	1		3	1	1	3	3	3	3
RGLP16063.1	2	A	5	4.0973	476	0	TGCAGCACCCTATTTTGGGGCTCGGATATGAGGGTGGCCATGCTGCTATGGGAACCCCCTTTGT	TGCAGCACCCTATCTTGGGGCTCGGGTATGAGGGTGGCCATGCTGCTATGGGAACTCCCTTTGT	3		3	3	1	1	1	3	3	1	1	3	1	1	3	1	2	3	3	1	3	1	1	3	1	3	1	1	3	1	3	3	1		3	1	1	3	3	3	3
RGLP41083.1	2	A	5	5.5766	477	0	TGCAGCTTCCACGGCTGCTGCCGACAGCGGAAACGCGGTCTCGTGTTTACCAGTTATTATGTTC	TGCAGCTTCCACGGCTTCTGCCGACAGCGGAAACGGGGTCTCGCGTTTACCAGTTATTATGTTC	3	RGLC23228.1	3	3	1	1	1	3	3	1	1	3	1	1	3	1	2	3	3	1	3	1	1	3	1	1	1	1	3	1	3	3	1		3	1	1	3	3	3	3
RGLP3720.1	2	A	5	5.5766	477	0	TGCAGGATCTGCAAGAATGTGATGGCCGACGCGGTGATGACGAGCAGGTGCTGCTTCAGCAGAT	TGCAGAATCTGCAAGAATGTGATGGCCGACGCGGTGATGACGAGCAAGTGCTGCTTCAGCAGCT	3		3	3	1	1	1	3	3	1	1	3	1	1	3	1	2	3	3	1	3	1	1	3	1	1	1	1	3	1	3	3	1		3	1	1	3	3	3	3
RGLP51106.1	2	A	5	5.5766	477	0	TGCAGGCTCTCCAGGACTGGGAAGAGGACCTCGTCAGGAGGTATCACACATATGGCTACATTGA	TGCAGGCTCTCCAGGACTGGGAGGAGGACCTCGTCAGGAGGTATCACACATATGGCTACATTGA	1		3	3		1	1	3	3	1	1	3	1	1	3	1	2		3	1	3	1		3	1	1	1	1	3	1	3	3	1			1	1	3	3	3	3
RGLP51284.1	2	A	5	5.8656	478	0	TGCAGGCTGCTATCCGTCCACCGACATTTGTTCTGTTCGTCAACGACGCGAAACTCTTCCCCGA	TGCAGGCTGCTATCCGTCCACCGACGTTTGTTCTGTTCGTCAACGACGCGAAACTCTTCCCTGA	2		3	3	1	1	1	3	3	1	1	3	1	1	3	1	2	3	3	1	3	1	1	3	1	1	1	1	3	3	3	3	1		3	1	1	3	3	3	3
RGLP67605.1	2	A	5	7.3449	479	0	TGCAGTTAATTAGATCTTCATAATTTCTGCCTGTCCAAGCATGTCTATGAAATACTTCAGGTTA	TGCAGTTAATTAGATCTTCATAATTTCTGCCTGTCCAAGCATGTCTATGAAATACTTCAAGTTA	1		3	3	1	1	1	3		1	1	3	1	1	3	1	2		3	1	3	1	1	3	1	1	1	1	3	3	3	3	1		3	1	1	3	3	3	3
RGLP6931.1	2	A	5	7.9263	480	0	TGCAGAGAGCTAGTTAGCCAGTCGAGCTTGAGACTAACGTCCTTGGAGCTTAGACTCGAGGCTG	TGCAGAGAGCTAGTTAGCCAGTCAAGCTTGAGACTAACGTCCTTGGAGCTTAGACTCGAGGCTG	1		3	3	1	1	1	3	3	1	1	3	1	1	3	1	2	3	1	1	3	1	1	3	1	1	1	1	3	3	3	3	1		3	1	1	3	3	3	3
RGLP2697.1	2	A	5	8.5077	481	0	TGCAGAAGCGCACAACAATAATGCAGCGGTGTGCATGCACTAGAAGGCCCTCCATGCTTAAGGT	TGCAGAAGCGCACAAAAATAATGCAGCGGTGTGCATGCACTAGAAGGCCCTCCATGCTTAAGGT	1		3	3	1	1	1	3	3	1	1	3	1	1	3	1	2	3	1	1	3	1	1	3	1	1	1	1	3	3	3	3	3		3	1	1	3	3	3	3
RGLP11437.1	2	A	5	8.5077	481	0	TGCAGATCTTGTTCATCATGGGCACCTCACCAAATACAATTCCACCGAATCAGCATGTGAGATG	TGCAGATCTTGCTCATCATGGGCACCTCACCAAATACAATTCCACCGAATCAGCATGTGAGATG	1		3	3	1	1	1	3	3	1	1	3	1	1	3	1	2	3	1	1	3	1	1	3	1	1	1	1	3	3	3	3	3		3	1	1	3	3	3	3
RGLP13233.1	2	A	5	8.5077	481	0	TGCAGATTTGGGGCGTCTTTAATTTGCTAATCAGGCGGGATTATAATTAATAATTTCACAATTC	TGCAGATTTGGAGCGTCTTTAATTTGCTAATCAGGCGGGATTCTAATTAATAATTTCACAATTC	2		3	3	1	1	1	3	3	1	1	3		1	3	1			1	1	3	1	1	3	1	1	1	1	3	3	3	3	3		3		1	3	3	3	3
RGLP16437.1	2	A	5	8.5077	481	0	TGCAGCACCTTCGCAACAAGCCCCCGCATAGGCGGTCTCCTTGGCCTCCGAGATCGGAAGAGCG	TGCAGCACCTTCGCAACAAGCCCCCGCATAGGCTGTCTCCTTGGCCTCCGAGATCGGAAGAGCG	1		3	3	1	1	1	3	3	1	1	3	1	1	3	1	2	3	1	1	3	1	1	3	1	1	1	1	3	3	3	3	3		3	1	1	3	3	3	3
RGLP18755.1	2	A	5	8.5077	481	0	TGCAGCAGCGGCGGTGGTGTAATTGGATCTGGCGGCGGCGGTTGCCGAGATCGGAAGAGCGGTT	TGCAGCAGCGGCTGTGGTGTAATTGGATCTGGCGGCGGCGGTCGCCGAGATCGGAAGAGCGGTT	2		3	3	1	1	1	3	3	1	1	3	1	1	3	1	2	3	1	1	3	1	1	3	1	1	1	1	3	3	3	3	3		3	1	1	3	3	3	3
RGLP7887.1	2	A	5	8.5077	481	0	TGCAGCGCTCACGGTGGGTCAATGTGACGACCTTGGGTGAGGATGATCAGGTGCTTTTTATAGG	TGCAGCGCTCACGGTGGATCAGTGTGACGACCTTGGGTGAGGATGATCAGGTGCTTTTTATAGG	2		3	3	1	1	1	3	3	1	1	3	1	1	3	1	2	3	1	1	3	1	1	3	1	1	1	1	3	3	3	3	3		3	1	1	3	3	3	3
RGLP36574.1	2	A	5	8.5077	481	0	TGCAGCTCACATGCGGGATGGATGGACTCGGGCACCTCAGCTGGCATCAGCGGAGGCGGAGGCG	TGCAGCTCACATGCGGGATGGATGGACTCGGGCACCTCAGCTGGCATCAGCGGAGGTGGAGGCG	1		3	3	1	1	1	3	3	1	1	3		1	3	1	2	3	1	1	3	1	1	3	1	1	1	1	3	3	3	3	3		3	1	1	3	3	3	3
RGLP40976.1	2	A	5	8.5077	481	0	TGCAGCTTCTCCTCCTTCAGACCCCCATAGCTGCTACCGAGATCGGAAGAGCGGTTCAGCAGGA	TGCAGCTTCACCTCCTTCAGACCCCCATAGCTGCTACCGAGATCGGAAGAGCGGTTCAGCAGGA	1		3	3	1	1	1	3	3	1	1	3	1	1	3	1	2	3	1	1	3	1	1	3	1	1	1	1	3	3	3	3	3		3	1	1	3	3	3	3
RGLP49866.1	2	A	5	8.5077	481	0	TGCAGGCGCGCACGAGCACAGCATTAGGCGGGGGGCGCGTGGGGTGACCGAGATCGGAAGAGCG	TGCAGGCGCGCACGAGCACACCATTAGGCGGGGGGCGCGTGGGGTGACCGAGATCGGAAGAGCG	1		3	3	1	1	1	3	3	1	1	3	1	1	3	1	2	3	1	1	3	1	1	3	1	1	1	1	3	3	3	3	3		3	1	1	3	3	3	3
RGLP69522.1	2	A	5	8.5077	481	0	TGCAGTTGTTAACTGACATTCTCCCCCTTAATCAGCCGCCAAGGTCAGTGATCCTCAGCTTCGC	TGCAGTTGTTAACTGACATTCTCCCCCTTAATCAGCTGTCAAGGTCAGTGATCCTCAGCTTCGC	2		3	3	1	1	1	3	3	1	1	3		1	3		2	3	1	1		1	1	3	1	1	1		3	3	3	3	3		3	1	1	3	3	3	3
RGLP8432.1	2	A	5	8.7967	482	0	TGCAGAGGCCAGCCAGACCAAGCTCATCTCCCGCTTCGCCGCTGAGCCCATCCAGGCCACGAGC	TGCAGAGGCCAGCTAGACCAAGCTCATCTCCCGCTTCGCCGCTGAGCCCATCCAGGCCACGAGC	1		3	3	1	1	1	3	3	1	1	3	1		3	1	3	3	1	1	3	1	1	3	1	1	1	1	3	3	3	3	3		3	1	1	3	3	3	3
RGLP13467.1	2	A	5	8.7967	482	0	TGCAGCAAAATAGTGAAAAAACATGTTAAAGACTTGTCCATCGGCTAGAACATATTGGTGTGCA	TGCAGCAAAATAGTGAAAAAACATGTTAAAGACTTGTCCATCGGCTAGAACATATTGGCGTGCA	1			3	1	1	1	3	3	1	1	3	1	1	3	1	1	3	1	1	3	1	1	3	1	1	1	1	3	3	3	3	3		3	1	1	3	3	3	3
RGLP25688.1	2	A	5	8.7967	482	0	TGCAGCCGCCATCGCCGCCACCTGCCCAGCTGACCCCCTCCATCAAGGCGGCAAGATCACCGTG	TGCAGCCGCCATCGCCGCCACCCGCCCAGCTGACCCCCTCCATCAAGGCGGCAAGATCACCGTG	1		3	3	1	1	1	3	3	1	1	3	1	1	3	1	3	3	1	1	3	1	1	3	1	1	1	1	3	3	3	3	3		3	1	1	3	3	3	3
RGLP56847.1	2	A	5	8.7967	482	0	TGCAGGTCAAGCTAAAGGGGATACTCTGTTTAGCACATGTACTCGCAGCACCCCGAGCCTATGG	TGCAGGTCAAGCTAAAGGGGATACTCTGTTTAGCACATGTACTCGCAGCACCCCGAGTCTATGG	1		3	3	1	1	1	3	3	1	1	3	1	1	3	1	3	3	1	1	3	1	1	3	1	1	1	1	3	3	3	3	3		3	1	1	3	3	3	3
RGLP58822.1	2	A	5	8.7967	482	0	TGCAGGTGGCCATCAGGGGAGTGACCTGGATCCTCGAGCGGTTTCCGAGCCTTGCCTGCGCTAG	TGCAGGTGGCCATCAGGGGAGTGACCTGGATCCTCGAGCGGTTTTCGATCCTTGCCTGCGCTAG	2		3	3	1	1	1	3	3	1	1	3		1	3	1	1		1	1		1	1	3	1	1	1	1	3	3	3	3	3		3	1	1	3	3	3	3
RGLP59849.1	2	A	5	8.7967	482	0	TGCAGGTTGAGGTCTACATGGTTGTGATGTCTCCTCCCCCTCCATCTCCCCGAGATCGGAAGAG	TGCAGGTTGAGCTCTACATGGTTGTGATGTCTCCTCCCCCTCCATCTCCCCGAGATCGGAAGAG	1		3	3	1	1	1	3	3	1	1	3	1	1	3	1	2	3	1	1	3	1	1	3	1	1	1	1	3	3	3	3	3		3	1	1	3	3	3	3
RGLP26502.1	2	A	5	8.7967	482	0	TGCAGTCGGCGCACGGCGTCGCCGCCGCGGAGGAGTAGGCGGAGAACCGAGATCGGAAGAGCGG	TGCAGCCGGCGCACGGCGTCGCCGCCGCGGAGGAGTAGGCGGAGAACCGAGATCGGAAGAGCGG	1		3	3	1	1	1	3	3	1	1	3	1	1	3	1	2	3	1	1	3	1	1	3	1	1	1	1	3	3	3	3	3		3	1	1	3	3	3	3
RGLP64399.1	2	A	5	8.7967	482	0	TGCAGTCTAGCACCGTGATTGAGAAATCTCAAGCTCGCGGACAGCTTGCGTTCTAGCCGAGATC	TGCAGTCTAGCACCCTGATTGAGAAATCTCAAGCTCGCGGACAGCTTGCGTTCTAGCCGAGATC	1		3	3	1	1	1	3	3	1	1	3	1	1	3	1	2	3	1	1	3	1	1	3	1	1	1	1	3	3	3	3	3		3	1	1	3	3	3	3
RGLP65056.1	2	A	5	8.7967	482	0	TGCAGTGACAGCACTCATCGTTTTGGTCGTTCACCGCGTCGCACCCCAAAAATCGGCCCCTCAT	TGCAGTGACAGCACTCATCGTTTTGGTCGTCCACCGCGTCGCACCCCAAAAATCGGCCCCTCAT	1		3	3	1		1	3	3	1	1	3		1	3	1	3			1	3	1	1	3	1	1	1	1	3	3	3	3	3		3	1	1	3	3	3	3
RGLP11846.1	2	A	5	9.0857	483	0	TGCAGATGCAGGTCACACGGTTCTCCTGCGGTGGCTTTATCGTCGGCGTCACGTGGAACCATGT	TGCAGATGCAGGTCACACGGTTCTCCTGCGGCGGCTTCATCGTCGGCGTCACGTGGAACCATGT	2		3	3	1	1	1	3	3	1	1	3	1	1	3	1	2	3	1	1	3	1	1	3	1	1	1	1	3	3	3	3	3		3	1	1	3	3	3	3
RGLP21691.1	2	A	5	9.0857	483	0	TGCAGCCAAAAGACTGCGTGCCCACGATGTACCGCAGTAGGTGCTTGACGGCGGCGAGATGCTC	TGCAGCCAAAAGACTGCGTGCCCACGATGTACCGCAGTAGGTGCTTGACGGCGACGAGATGCTC	1		3	3	1	1	1	3	3	1	1	3	1	1	3	1	2	3	1	1	3	1	1	3	1	1	1	1	3	3	3	3	3		3	1		3	3	3	3
RGLP7406.1	2	A	5	9.3747	484	0	TGCAGAGCAGCTTGCACGGCAATTCCAATGCGATTCCCAACCCTTGAGTCGACCCTGCTCCTCC	TGCAGAGCAGCTTGCACGGCAATTCCAATGCGATCCCCAACACTTGCGTCGACCCTGCTCCTCC	3		3	3	1	1	1	3	3	1	1	3	1	1	3	1	2	3	1	1	3	1	1	3	1	1	1	1	3	3	3	3	3		3	1	1	3	3	3	3
RGLP5036.1	2	A	5	9.9561	485	0	TGCAGATCCGTAACCTTAAAATTCTTCATACCTAATCTAATTGCAGCTGCAACTGCGACAAATC	TGCAGACCCGTAACCTTAAAATTCTTCATACCTAATCTAATTGCAGCTGCAACTGCGACAAATC	1		3	3	1		1	3	3	1	1	3	1	1	3	1	2	3	1	1	3		1	3	1	1	1	1	3	3	3	3	3		3	1		3	3	3	3
RGLP13925.1	2	A	5	9.9561	485	0	TGCAGCAACATGCTGAACAGGACCAAAGCTGAAGCCACGCTTTGGGCACGCGCTGGGGCTTTAG	TGCAGCAACATGCTGAACAGGACCAAAGCTGAAGCCACGCTTTGGGCACGCGCTGGGGCCTTAG	1		3	3	1	1	1	3	3	1	1	3	1	1	3	1	2	3	1	1	3	1	1	3	1	1	1	1	3	3	3	3	3		3	1	1	3	3	3	3
RGLP22123.1	2	A	5	9.9561	485	0	TGCAGCCACAGGCCGAGGAGCGGGTCGCCCAGCGACGGGCCTTGTCCGAGATCGGAAGAGCGGT	TGCAGCCGCAGGCCGAGGAGCAGGTCGCCCAACGACGGGCCTTGTCCGAGATCGGAAGAGCGGT	3		3	3	1		1	3	3	1	1	3	1	1	3	1	2		1	1	3	1	1	3	1	1	1	1	3	3	3	3	3		3	1	1	3	3	3	3
RGLP32222.1	2	A	5	9.9561	485	0	TGCAGCGGAGAAGGCGATGACGGTTGCGGTGAAGGCCATGGCAGAGCTTGCGGTGCCGAGATCG	TGCAGCGGAGAAGGCGATGGCGGTTGCGGTGAAGGCCATGGCAGAGCTTGCGGTGCCGAGATCG	1		3	3	1	1	1	3	3	1	1	3	1	1	3	1	2	3	1	1	3	1	1	3	1	1	1	1	3	3	3	3	3		3	1	1	3	3	3	3
RGLP32370.1	2	A	5	9.9561	485	0	TGCAGCGGAGTGGGAGTTATCTATATATCGGTGGTCAGAGGAAGTGTTGGCCGTCGAGGCCGAG	TGCAGCGGCGTGGGAGTCATCTATATATCGATGGTCAGAGGAAGTGTTGGCCGTCGAGGCCGAG	3		3	3	1	1	1	3	3	1	1	3	1	1	3	1	2	3	1	1	3	1	1	3	1	1	1	1	3	3	3	3	3		3	1	1	3	3	3	3
RGLP33009.1	2	A	5	9.9561	485	0	TGCAGCGGCGCTGCTAGATTTTCTTTGGAGGTTCTCGATCTGTCGAGACAAGGGCAGGGCCGAG	TGCAGCGGCGCTGCTAGATTTTCTGTGGAGGTTCTCGATCTGTCGAGCCAAGGGCAGGGCCGAG	2		3	3	1	1	1	3	3	1	1	3	1	1	3	1	2	3	1	1	3	1	1	3	1	1	1		3	3	3	3	3		3	1	1	3	3	3	3
RGLP33303.1	2	A	5	9.9561	485	0	TGCAGCGGCTCGTCACACATCTCCTGTCCGAGGAGAATTTCCATTCGAGACAGTGCAAGTAACG	TGCAGCGGCTCGTCACACATCTCCTGTCCGAGGAGAATTTCCACCCGAGACAGTGCAAGTAACG	2		3	3	1	1	1	3	3	1	1	3		1	3	1	2	3	1	1	3	1	1	3	1	1	1	1	3	3	3	3	3		3	1	1	3	3	3	3
RGLP38309.1	2	A	5	9.9561	485	0	TGCAGCTCGTGAGGATGCTCCTGCATATGAGGAAGAGGAAACCAAACGCCACTTGAATGTGGTT	TGCAGCTCGTGAGGATGCTCCTGCATATGAGGAAGAGGAAACCAAGCGCCACTTGAATGTGGTT	1		3	3	1	1	1	3	3	1	1	3	1	1	3	1	2	3	1	1	3	1	1	3	1	1	1	1	3	3	3	3	3		3	1	1	3	3	3	3
RGLP38250.1	2	A	5	9.9561	485	0	TGCAGCTTGTCAGCGACGACGCAAATGAATGGGCGCTAGCAGGTGCTAAAAAGCTGAAGAAGAT	TGCAGCTCGTCAGCGACGACGCAAATGAATGGGCGCTAGCAGGTGCTAAAAAGCTGAAGAAGAT	1		3	3	1	1	1	3	3	1	1	3	1	1	3	1	2	3	1	1	3	1	1	3	1	1	1	1	3	3	3	3	3		3	1	1	3	3	3	3
RGLP46429.1	2	A	5	9.9561	485	0	TGCAGGATCCGACGGTAATCGAGACGGGGGATAGTTTGCTTTGATCCCCTGGGGGACGCCTAGT	TGCAGGATCCGACGGTAATCGAGGCGGGGGATAGTTTGCTTCGATCCCCTGGGGGACGCCTAGT	2		3	3	1	1	1	3	3	1	1	3		1	3	1	2		1	1	3	1	1	3	1	1	1	1	3	3	3	3	3		3	1	1	3	3	3	3
RGLP53355.1	2	A	5	9.9561	485	0	TGCAGGGCCCCTGCGTGGCGTTGTTGCCCACATCGAGCAGCCAGAAGCCGATGAGGTAGACGAT	TGCAGGGCCCCTGCGTGGCGTTGTTGCCCACATCGAGCAGCCAGAAGCCGATGAGGTAGAAGAT	1		3	3	1	1	1	3	3	1	1	3	1	1	3	1	2	3	1	1	3	1	1	3	1	1	1	1	3	3	3	3	3		3	1	1	3	3	3	3
RGLP54101.1	2	A	5	9.9561	485	0	TGCAGGGCTGCGGGAGCTTGTTAAGACACAAGCGGCGGCGGGGATGCGAGCAAGAGGGAGAAAG	TGCAGGGTTGCGGGAGCTTGTTAAGACACAAGCGGCGGCGGGGATGCGAGCAAGAGGGAGAAAG	1		3	3	1	1	1	3	3	1	1	3	1	1	3	1	2	3	1	1	3	1	1	3	1	1	1	1	3	3	3	3	3		3	1	1	3	3	3	3
RGLP26053.1	2	A	5	9.9561	485	0	TGCAGTCGCGCGCTTCCCGCCAGCTCCCGCGCGTGCTACCCCAGGCCCAGCCGAGATCGGAAGA	TGCAGTCGCGCGCTTCCCGCCAGCTCCCGCGCATGCTACCCCAGGCCCAGCCGAGATCGGAAGA	1		3	3	1	1	1	3	3	1	1	3	1	1	3	1	1	3	1	1	3	1	1	3	1	1	1	1	3	3	3	3	3		3	1	1	3	3	3	3
RGLP68066.1	2	A	5	9.9561	485	0	TGCAGTTCAGGAGCCGAGTTCTGAAAGAAAACATAACCTAGAGGGTCTATTCGCAAATATGGAG	TGCAGTTCAGGAGCCGAGTTCTGAAAGAAAACATAACCTAGAGGGTCTATTCGCAAATATGCAG	1		3	3	1	1	1	3	3	1	1	3	1	1	3	1	2	3	1	1	3	1	1	3	1	1	1	1	3	3	3	3	3		3	1	1	3	3	3	3
RGLP23981.1	2	A	5	10.2452	486	0	TGCAGCCCTACACGCCAACGCCTCTCTCCGCCACGCCGCCTCGCTGATGTAGCCACCACCACTG	TGCAGCCCCACACGCCAACGCCTCTCTCCGCCACGCCGCCTCGCTGATGTAGCCGCCACCACTG	2	RGLC14713.1	3	3	1	1	1	3	3	1	1	3	1	1	3	1	2	3	1	1	3	1	1	3	1	1	1	1	3	3	3	3	3		3	1	1	3	3	3	3
RGLP22932.1	2	A	5	10.2452	486	0	TGCAGCCGGGCTAGCTCTACTTTGCCGTAGTCCCCGCAGTTTCCTCCTCCTCTGCTCAGCCCTG	TGCAGCCAGGCTAGCTCTACTTTGCCGTAGTCCCCGCAGTTTCCTCCTCCTCTGCTCAGCCCTG	1		3	3	1	1	1	3	3	1	1	3	1	1	3	1	2	3	1	1	3	1	1	3	1	1	1	1	3	3	3	3	3		3	1	1	3	3	3	3
RGLP26991.1	2	A	5	10.2452	486	0	TGCAGCCTACAGAATTGCGCCAGGCTATAGATTTTGGGTGCAACCAATTAGAAATGGTTGCACA	TGCAGCCTACAGAATTGCGCCATGCTATAGATTTTGGGTGCAACCAATTAGAAATGGTTGCACG	2		3	3	1	1	1	3	3	1	1	3	1	1	3	1	3	3	1	1	3		1	3	1	1	1	1	3	3	3	3	3		3	1	1	3	3	3	3
RGLP30427.1	2	A	5	10.2452	486	0	TGCAGCGCCAGTCCATGACTTACAAATAATTTGTTTTTCTGTGTTCGCTTGTGGTCTGAACCGA	TGCAGCGCCAGTCCATGACCTACAAATAATTTGTTTTTCTGTGTTCGCTTGTGGTCTGAACCGA	1		3	3	1	1	1	3	3	1	1	3	1	1	3	1	2	3	1	1	3	1	1	3	1	1	1	1	3	3	3	3	3		3	1	1	3	3	3	3
RGLP37716.1	2	A	5	10.2452	486	0	TGCAGCTCCTTGTCATCGATCATCCCGCTGCCGTCGCGGTCGGCCGCCTGGAAGCACGCCACGA	TGCAGCTCCTTGTCATCGATTATCCCGCTGCCGTCGCGGTCGGCCGCCTGGAAGCACGCCACGA	1		3	3	1	1	1	3	3	1	1	3	1	1	3	1	2	3	1	1	3	1	1	3	1	1	1	1	3	3	3	3	3		3	1	1	3	3	3	3
RGLP58610.1	2	A	5	10.2452	486	0	TGCAGGTGCTCGTCCAAGACAAAGAAGGGGAAGAAGGGAGGTGGGCGGACGTGCACGCCGTGCC	TGCAGGTGCTCGTCCAAGACAAAGAAGGGGAGGAAGGGAGGTGGGCGGACGTGCACGCCGTGCC	1	RGLC33227.1	3	3	1	1	1	3	3	1	1	3	1	1	3	1	2	3	1	1	3	1	1	3	1	1	1	1	3	3	3	3	3		3	1	1	3	3	3	3
RGLP68861.1	2	A	5	10.2452	486	0	TGCAGTTGACAGCTCTCTACACGCATCTAATTCAATTGGCAGCTCTGCACTCTGCTCGTCTACC	TGCAGTTGACAGCTCTCTACACGCATCTAATTCAGTTGGCAGCTCTGCACTCTGCTCGTCTACC	1		3	3	1	1	1	3	3	1	1	3	1	1	3	1	2	3	1	1	3	1	1	3	1	1	1	1	3	3	3	3	3		3	1	1	3	3	3	3
RGLP9167.1	2	A	5	10.5342	487	0	TGCAGAGTAGGATTAGGTCTAGTGGCATAAGGAGCCATCACATTGCTACAAACTTCATATGTAT	TGCAGAGTAGGATTAAGTCTAGTGGCATAAGGAGCCATCACATTGCTACAGACTTCATATGTAT	2		3	3	1	1	1	3	3	1	1	3	1	1	3	1	1	3	1	1	3	1	1	3	1	1	1	1	3			3	3		3	1	1	3		3	3
RGLP12906.1	2	A	5	10.5342	487	0	TGCAGATTGAAGAGATTTGGCGAAGGATTTGGCTGGGTCAGTCAGAGGGAACTCTGCTCTTCTT	TGCAGATTGAAGAGATTTGGCGGAGGATTTGGCTGGGTCAGTCAGAGGGAACTCTGCTCTTCTT	1		3	3	1		1	3	3	1	1	3		1	3	1	2	3	1	1	3	1	1	3	1	1	1	1	3	3	3	3	3		3	1	1	3	3	3	3
RGLP15168.1	2	A	5	10.5342	487	0	TGCAGCAATGTTTTGATTACGAGAGTTGCTGTGGAATGGGCGTTGGAATTCTGTTGCCAAAGCA	TGCAGCAATGTTTTGATTACGAGAGTTGCTGTGGAATGGGCGTTGGAATACTGTTGCCAAAGCA	1		3	3	1	1	1	3	3	1	1	3	1	1	3	1	2	3	1	1	3	1	1	3	1	1	1	1	3	3	3	3	3		3	1	1	3	3	3	3
RGLP24926.1	2	A	5	10.5342	487	0	TGCAGCCCTCCAAAACATTATCATGTGCGCACTAACGCCAACATTGTAGCTCACTTATGCTGCA	TGCAGCCCTCCAAAACATTATCATGTGCCCACTAACACCAACATTGTAGCTCACTTATGCTGCA	2		3	3	1	1	1	3	3	1	1	3	1	1	3	1	1	3	1	1	3	1	1	3	1	1	1	1	3	3	3	3	3		3	1	1	3	3	3	3
RGLP30367.1	2	A	5	10.5342	487	0	TGCAGCGCCACGTCGTCGTCGTCGTCCGACAACGGCGGGAGCTCCTGCCGCGCCCACGTCGTCG	TGCAGCGCCGCGTCGTCGTCGTCGTCCGACAACGGCGGGAGCTCCTGCCGCGCCGACGTCGTCG	2	RGLC17627.PAV.1	3	3	1	1	1	3	3	1	1	3	1	1	3	1	1	3	1	1	3	1	1	3	1	1	1	1	3	3	3	3	3		3		1	3	3	3	3
RGLP32647.1	2	A	5	10.5342	487	0	TGCAGCGGCATGAAGAGCCTGAACGCGATGGCCCGCACGAGCGCCGACCGAGATCGGAAGAGCG	TGCAGCGGCATGAAGAGCCTCAACGCGATGGCCCGCACGAGCGCCGACCGAGATCGGAAGAGCG	1		3	3	1	1	1	3	3	1	1	3	1	1	3	1	2	3	1	1	3	1	1	3	1	1	1	1	3	3	3	3	3		3	1	1	3	3	3	3
RGLP34031.1	2	A	5	10.5342	487	0	TGCAGCGGTGCGCGTGAGGCACTGCATGTGCTTGCTTGCTTCCGAGATCGGAAGAGCGGTTCAG	TGCAGCGGTGCGCGTCAGGCACTGCATGTGCTTGCTTGCTTCCGAGATCGGAAGAGCGGTTCAG	1		3	3	1	1	1	3	3	1	1	3	1	1	3	1	2	3	1	1	3	1	1	3	1	1	1	1	3	3	3	3	3		3	1	1	3	3	3	3
RGLP45592.1	2	A	5	10.5342	487	0	TGCAGGCGGCCACGATCTGTCCGCAGCGACGTGGTGCTGACGAGCTTCTTGGTATCCCAGCGCT	TGCAGGAGGCCACGATCTGTCCGCAGCGACGTGGTGCTGACGAGCTTCTTGGTATCCCAGCGCT	1	RGLC25799.1	3	3	1	1	1	3	3	1	1	3	1	1	3	1	2	3	1	1	3	1	1	3	1	1	1	1	3	3	3	3	3		3	1	1	3	3	3	3
RGLP55553.1	2	A	5	10.5342	487	0	TGCAGGGTCGAGCTAGCTAGCAATGGCGCGGGCGCGCTTCTCCGAGATCGGAAGAGCGGTTCAG	TGCAGGGTCGAGCTAGCTAGCAATGGCGCGGGCACGCTTCTCCGAGATCGGAAGAGCGGTTCAG	1		3	3	1	1	1	3	3	1	1	3	1	1	3	1	2	3	1	1	3	1	1	3	1	1	1	1	3	3	3	3	3		3	1	1	3	3	3	3
RGLP67544.1	2	A	5	10.5342	487	0	TGCAGTTAACCATCCAAACCATGACGGGATGCATCGTCGCTTCATCTCCTACAGATCCAACAAA	TGCAGTTAACCATCCAAACTATGACAGGATGCATCGTCGCTTCATCTCCTACAGATCCAACAAA	2		3	3	1	1	1	3	3	1	1	3	1	1	3	1	2	3	1	1	3	1	1	3	1	1	1	1	3	3	3	3	3		3	1	1	3	3	3	3
RGLP35897.1	2	A	5	10.8232	488	0	TGCAGCTAGAGATCTCAAATATATGTCCATACTGGGTTGAATTGGTGGCGCAGGAAGGTCGGCA	TGCAGCTAGAGATCTCAAATATATGTCCATACTGGGTTGAATTGGTGGCGCACGAAGGTCGGCA	1			3	1	1	1	3	3	1	1	3	1	1	3	1	2	3	1	1	3	1	1	3	1	1	1	1	3		3	3	3		3	1	1	3	3	3	3
RGLP19829.1	2	A	5	11.1122	489	0	TGCAGCAGGTGGGTGAGTGAGTGAGCGAGTGATCGAGTAGGTGGCCGTGCGAGTGGAACGGCGC	TGCAGCAGGTGGGTGAGTGAGTGAGTGAGTGATCGAGTAGGTGGCCGTGCGAGTGGAACGGCGC	1		3	3	1	1	1	3	3	1	1	3	1	1	3	1	2	3	1	1	3	1	1	3	1	1	1	1	3	3	3	3	3		3	1	1	3	3	3	3
RGLP58134.1	2	A	5	11.1122	489	0	TGCAGGTGACGGTCGGCGGCCTTGGGGCCGCGTACGTGTGCCACGTCGGTCTCTTCCGAGATCG	TGCAGGTGACGGTCGGCGGCCTTGGGGCCGCGTACGTGTGCCACATCGGTCTCTTCCGAGATCG	1		3	3	1	1	1	3	3	1	1	3	1	1	3	1	2	3	1	1	3	1	1	3	1	1	1	1	3	3	3	3	3		3	1	1	3	3	3	3
RGLP59410.1	2	A	5	11.1122	489	0	TGCAGGTTACCAAACGCGTCTTTAGTTGCCGAATTTCCACACTCCGAGATCGGAAGAGCGGTTC	TGCAGGTTACCAAACGCGTCTTTAGTTGCCGAAGCTCCACACTCCGAGATCGGAAGAGCGGTTC	2		3	3	1	1	1	3	3	1	1	3	1	1	3	1	2	3	1	1	3	1	1	3	1	1	1	1	3	3	3	3	3		3	1	1	3	3	3	3
RGLP65510.1	2	A	5	11.1122	489	0	TGCAGTGCACCCAAATTTTGTGGGACATGTTCATAGGCATATATTGTCGAACTGAAAAAACAGA	TGCAGTGCACCCAAATTTTGTGGGGCATGTTCATAGACATATATTGTCGAACTGAAAAAACAGA	2		3	3	1	1	1	3	3	1	1	3		1	3	1	2	3	1	1	3	1	1	3	1	1	1	1	3	3	3	3	3		3	1	1	3	3	3	3
RGLP4565.1	2	A	5	11.4012	490	0	TGCAGACAGTGCTGGATGAAATTCTATCCAGACGGGGTGCCAGTGTCTGCGATAGGCAAGCGAG	TGCAGACAGTGCTTGATGAAATTCTATCCAGACGGGGTGCCAGTGTCTGCGATAGGCAAGCGAG	1		3	3	1	1	1	3	3	1	1	3	1	1	3	1	2	3	1	1	3	1	1	3	1	1	1	1	3	3	3	3	3		3	1	1	3	3	3	3
RGLP9358.1	2	A	5	11.4012	490	0	TGCAGAGTGCAGAATCGTCTCGGAGCACCCGTCCGCTCCTCCGTCTTGGCGTCTTCACATTGTT	TGCAGAGTGCAGAATCGTCTCCGAGCACCCGTCCGCTCCTCCGTCTTGGCGTCTTCACATTGTT	1	RGLCS940	3	3	1	1	1	3	3	1	1	3	1	1	3	1	2	3	1	1	3	1	1	3	1	1	1	1	3	3	3	3	3		3	1	1	3	3	3	3
RGLP62372.1	2	A	5	11.4012	490	0	TGCAGTATGCTGATCTGTTACATGCGGATTATCTTGATCTGCATTTCCTGGTCCATTCCGATCC	TGCAGTATGCTGATCTGTTGCATGCGGATTATCTTGACCTGCATTTCCTGGTCCATTCCGATCC	2		3	3	1	1	1	3	3	1	1	3	1	1	3	1	2	3	1	1	3	1	1	3	1	1	1	1	3	3	3	3	3		3	1	1	3	3	3	3
RGLP3701.1	2	A	5	11.6902	491	0	TGCAGAATCTCCTCAAGCACATCGCCGAGCACTCGCGCACCATCCTTGGCATCCGCTACGGCCA	TGCAGAATCTCCTCAAGCACATCGTCGAGCACTCGCGCACCATTCTCGGCATCCGCTACGGCCA	3		3	3	1	1	1	3	3	1	1	3	1	1	3	1	2	3	1	1	3	1	1	3	1	1	1	3	3	3	3	3	3		3	1	1	3	3	3	3
RGLP6384.1	2	A	5	11.6902	491	0	TGCAGAGAAAAAAAGAAAATTTTAAGTTTGAGAAGATTAGTTATAAGATTATCACGCTGACTAC	TGCAGAGAAAAAAAGAAAATTTTAAGTTTGAGAAGATTAGCTATAAGATTATCACGCTGACTAC	1		3	3	1	1	1	3	3	1	1	3	1	1	3	1	2	3	1	1	3	1	1	3	1	1	1	3	3	3	3	3	3		3	1	1	3	3	3	3
RGLP8062.1	2	A	5	11.6902	491	0	TGCAGAGGAACTTTAGCTTTGTTACTACTCATGGTCAGGAGTTAATTACATTGTGGTGACGTCG	TGCAGAGGAACTTTAGCTTTGTTACTACTCATGGTCAGGAGTTAATTACATTGTGGTGACGTCA	1		3	3	1	1	1	3	3	1	1	3	1	1	3	1	2		1	1	3	1	1	3	1	1	1	3	3	3	3	3	3		3	1	1	3	3	3	3
RGLP9042.1	2	A	5	11.6902	491	0	TGCAGAGGTTGAAGAATGCCTGCTATGATGCGGGTTTCGCAAGGACCGATGGCCATCCCTGTCC	TGCAGAGGTTGAAGAATGCCTGCTATGATGCGGGTTTCGCAAGGACCGATGGCCACCCCTGTCC	1		3	3	1	1	1	3	3	1	1	3	1	1	3	1	2	3	1	1	3	1	1	3	1	1	1	3	3	3	3	3	3		3	1	1	3	3	3	3
RGLP12566.1	2	A	5	11.6902	491	0	TGCAGATTACACTGTCATCCTTGACCTGGGAGCATCAGAGCCGAGATCGGAAGAGCGGTTCAGC	TGCAGATTACACCGTCATCCTTGACCTGGGAGCATCAGAGCCGAGATCGGAAGAGCGGTTCAGC	1		3	3	1	1	1	3	3	1	1	3	1	1	3	1	2	3	1	1	3	1	1	3	1	1	1	3	3	3	3	3	3		3	1	1	3	3	3	3
RGLP28549.1	2	A	5	11.6902	491	0	TGCAGCGAAGGGCAAGAAGGGCGCCGCTGGGCGGAAGGCCGAGATCGGAAGAGCGGTTCAGCAG	TGCAGCGAAGGGCAAGAAGGGCGCCGCAGGGCGCAAGGCCGAGATCGGAAGAGCGGTTCAGCAG	2		3	3	1	1	1	3	3	1	1	3	1	1	3	1	2	3	1	1	3	1	1	3	1	1	1	3	3	3	3	3	3		3	1	1	3	3	3	3
RGLP43019.1	2	A	5	11.6902	491	0	TGCAGGAAGCCCAGCTGGGCCTGGTCCGTCGCCATGTACAGGCCCTGGGCCCGTCCCACGGCCG	TGCAGGAAGCCCAGCTGGGCCTGGTCCGTCGCCATGTACAAGCCCTGGGCCCGTCCCACGGCCG	1		3	3	1	1	1	3	3	1	1	3	1	1	3	1	2	3	1	1	3	1	1	3	1	1	1	3	3	3	3	3	3		3	1	1	3	3	3	3
RGLP44690.1	2	A	5	11.6902	491	0	TGCAGGAGACTCGTGGCCCTCTCCGCTCCTCGTCTTTGCACTCAGGAACCTCCGCAGAAGGTCC	TGCAGGAGACTCGTGGCCCTCTCCGCTCCTCGTCTTTGCACTCAGGAACCTCCGCAGGAGGTCC	1		3	3	1	1	1	3	3	1	1	3	1	1	3	1	2	3	1	1	3	1	1	3	1	1	1	3	3	3	3	3	3		3	1	1	3	3	3	3
RGLP48018.1	2	A	5	11.6902	491	0	TGCAGGCATGTACACGTATGTAATGGTTATCCGTAGAAGGGAGGACGAGTGGGATGCAAGGCTA	TGCAGGCATGTACACGTATGTAATGGTTATCCGTAGAAGGGAGGACGAGTGGGATGCAAGGCAG	2		3	3	1	1	1	3	3	1	1	3	1	1	3	1	2	3	1	1	3	1	1	3	1	1	1	3	3	3	3	3	3		3	1	1	3	3	3	3
RGLP60075.1	2	A	5	11.6902	491	0	TGCAGGTTGTACGAATAACATGACTTACAGTGAAGAAGGAGCCATCTACAACAGCCAACACACG	TGCAGGTTGTACGAATAACACGACTTACAGTGAAGAAGGAGCCATCTACAACAGTCAGCACACG	3		3	3	1	1	1	3	3	1	1	3	1	1	3	1	3	3	1	1	3		1	3	1	1	1	3	3	3	3	3	3		3	1	1	3	3	3	3
RGLP61946.1	2	A	5	11.6902	491	0	TGCAGTAGGTTTGATATACCAGTTAGTTTAAAGGTAACTTCATTGGAAACCTCCCCCGTCGAGG	TGCAGTAGGTTTGATATACCAGTTAGTTTAAAGTTAACTTCATTGGAAACCTCCCCCGTCGAGG	1		3	3	1	1	1	3	3	1	1	3	1	1	3	1	2	3	1	1	3	1	1	3	1	1	1	3	3	3	3	3	3		3	1	1	3	3	3	3
RGLP63387.1	2	A	5	11.6902	491	0	TGCAGTCCCGCACAAACCATTGTCTCGTTCTAGCTAGCTAGTCGCGGTGATGGACAAGAAGCAA	TGCAGTCCTGCACAAACCATTGTCTCGCTCTAGCTAGCTAGTCGCGGTGATGGACAAGAAGCAA	2		3	3	1	1	1	3		1	1	3	1	1	3	1	2	3	1	1		1	1	3	1		1	3	3	3	3	3	3		3	1	1	3		3	3
RGLP63878.1	2	A	5	11.6902	491	0	TGCAGTCGACGTCAGTGGTGCGGATGAAGGACAGGGTGGCGGTGGCATTGTTAACATCTAGACC	TGCAGTCTACGTCAGTGGTGCGGATGAAGGACAGGGTGGCGGTGGCATTGTTAACATCTAGACC	1		3	3	1	1	1	3	3	1	1	3	1	1	3	1	2	3	1	1	3	1	1	3	1	1	1	3	3	3	3	3	3		3	1	1		3	3	3
RGLP66074.1	2	A	5	11.6902	491	0	TGCAGTGCTACTAGCTCGTCGTCCTACACAAACTTCGGTCAGCCGCTGAACGGCCGAGATCGGA	TGCAGTGCTACTAGCTCGTCGTCCTACACAAACGTCGCTCAGCCGCTGAACGGCCGAGATCGGA	2		3	3	1	1	1	3	3	1	1	3	1	1	3	1	2	3	1	1	3	1	1	3	1	1	1	3	3	3	3	3	3		3	1	1	3	3	3	3
RGLP32078.1	2	A	5	11.6902	491	0	TGCAGTGGAAGAAAATTTGGAGGAAATTTTTGTGGCTCTGATACCAAATTGTGACGACCCGATC	TGCAGCGGAAGAAAATTTGGAGGAAATTTTTGTGGCTCTGATACCAAATTGTGACGACCCGATC	1		3	3	1	1	1	3	3	1	1	3	1	1	3	1	2	3	1	1	3	1	1	3	1	1	1	3	3	3	3	3	3		3	1	1	3	3	3	3
RGLP64331.1	2	A	5	11.6902	491	0	TGCAGTGGTTTTGATAGTACAGAGAAACGGATGGATTTGTGCGTGCCGTGCAGGGACAGGTGTG	TGCAGTCGTTTTGATAGTACAGAGAAACGGATGGATTTGTGCGTGCCGTGCAGGGACAGGTGTG	1		3	3	1	1	1	3	3		1	3		1	3	1	2		1	1	3	1	1	3	1	1	1	3	3	3	3	3	3		3	1	1	3	3	3	3
RGLP68106.1	2	A	5	11.6902	491	0	TGCAGTTCCTCATGGACGGCGAAGACACGTCGGCAATGAGCACGCCGAGATCGGAAGAGCGGTT	TGCAGTTCATCATGGGCGGCGAAGACACGTCGGCAATGAGCACGCCGAGATCGGAAGAGCGGTT	2		3		1	1	1	3		1	1	3	1	1	3	1	2	3	1	1		1	1		1	1	1	3	3	3	3	3	3			1	1	3	3	3	3
RGLP70288.1	2	A	5	11.6902	491	0	TGCAGTTTTCGTCCGTCGTTCGAGCGCCTCTGTCTGACACAAACGTGGGACACCGAGATCGGAA	TGCAGTTTTCGTCCGTCGTTCGAGCGCCTCTGTCTGACACAAACGCGGGACACCGAGATCGGAA	1		3	3	1	1	1	3	3	1	1	3	1	1	3	1	2	3	1	1	3	1	1	3	1	1	1	3	3	3	3	3	3		3	1	1	3	3	3	3
RGLP21753.1	2	A	5	11.9793	492	0	TGCAGCCAAAGTTAGACACATGTCTTGCAGCATAGCCTCAACCTCTGCTTATTTAGCCCGAGAT	TGCAGCCAAAGTTAGACACATGTCTTGCAGCATAGCCTCAACTTCTGCTTATTTAGCCCGAGAT	1		3	3	1	1	1	3	3	1	1	3	1	1	3	1	2	3	1	1	3	1	1	3	1	1	1	3	3	3	3	3	3		3	1	1	3	3	3	3
RGLP24495.1	2	A	5	12.2683	493	0	TGCAGCCCCTTGATCACTTCACTACGTCTTCCATATACGATACGGCGAACGGGGTTGAAAATCT	TGCAGCCCCTTGATCACGTCACTACGTTTTCCATATACGACACGGCGAACGGGGTTGAAAATCT	3		3	3	1	1	1	3	3	1	1	3	1	1	3	1	2	3	1	1	3	1	1	3	1	1	1	3	3	3	3	3	3		3	1	1	3	3	3	3
RGLP60675.1	2	A	5	13.1455	494	0	TGCAGTAAGCAAGCAGTAAATGAAAAGTGAACAATTGCCGTTTCATTTTACCGAGATCGGAAGA	TGCAGTAAGCAAGCAGTAAATGAAAAGTGAACAATTGCCATTTCATTTTACCGAGATCGGAAGA	1		3	3	1	1	1	3	3	1	1	3		1	3	1	2	3	1	1	3	1	1	3	1	1	1	3	3	3	3	3	3		3	1	1	3	3	3	3
RGLP264.1	2	A	5	13.4345	495	0	TGCAGAAAAGAAGTGACTTGTCCGACATCAAAGCCTTTTGGGGCTCCGAGATCGGAAGAGCGGT	TGCAGGAAAGAAATGACTTGTCCGACATCATAGCCTTTTGGGGCTCCGAGATCGGAAGAGCGGT	3		3	3	1	1	1	3	3	1	1	3	1	1	3	1	2	3	1	1	3	1	1	3	1	1	1	3	3	3	3	3	3		3	1	1	3	3	3	3
RGLP1268.1	2	A	5	13.4345	495	0	TGCAGAACAACAGGCTCGGCGGCACGATTCCCGCGGAAACCGAGATCGGAAGAGCGGTTCAGCA	TGCAGAACAACAGGCTCGGCGGCACGATCCCCGCGGAAACCGAGATCGGAAGAGCGGTTCAGCA	1		3	3	1	1	1	3	3	1	1	3	1	1	3	1	2	3	1	1	3	1	1	3	1	1	1	3	3	3	3	3	3		3	1	1	3	3	3	3
RGLP9763.1	2	A	5	13.4345	495	0	TGCAGATACAGTACTCCGCAACACAGTGCTAGATTAGTTATACTACGAGCGTATGCTAGCTACC	TGCAGATACAGTACTCCGCAACACAATGCTAGATTAGTTATACTACGAGCGTATGCTAGCTACC	1		3	3	1	1	1	3	3	1	1	3	1	1	3	1	2	3	1	1	3	1	1	3	1	1	1	3	3	3	3	3	3		3	1	1	3	3	3	3
RGLP10100.1	2	A	5	13.4345	495	0	TGCAGATATCCGTGGACGCCTCCAGCGACCTCAATGCCGCGGACTCCGCGGCCGCCATCATGGA	TGCAGATATCCGTGGACGCCTCCAGCGACCTCAACGCCGCGGACTCCGCAGCCGCCATCATGGA	2		3	3	1	1	1	3	3	1	1	3	1	1	3	1	2	3	1	1	3	1	1	3	1	1	1	3	3	3	3	3	3		3	1	1	3	3	3	3
RGLP12972.1	2	A	5	13.4345	495	0	TGCAGATTGCCTATAACTAGGGTGTCAAGCGGGGCGGGTTCACGGACAACATAATTTCACCGAG	TGCAGATTGCCTATAACTAGGGTGTCAAGCGGGGCGGGTTCACGGGCAACATAATTTTACCGAG	2		3	3	1	1	1	3	3	1	1	3	1	1	3	1	2	3	1	1	3	1	1	3	1	1	1	3	3	3	3	3	3		3	1	1	3	3	3	3
RGLP27176.1	2	A	5	13.4345	495	0	TGCAGCCTCACACTTTTGTCAAATTTCACAATCTTCTCCCATCTAAGCAATCTCAACTGTGCAG	TGCAGCCTCACTCTTTTGTCAAATTTCACAATCTTCTCCCATCTAAGCAATCTCAACTGTGCAG	1		3	3	1	1	1	3	3	1	1	3	1	1	3	1	2	3	1	1	3	1	1	3	1	1	1	3	3	3	3	3	3		3	1	1	3	3	3	3
RGLP36528.1	2	A	5	13.4345	495	0	TGCAGCTCAAGGACGGCGGCGGCACGGTGGCCGTGAAGCGGCTGTGGAAGGGCGACGCGCCGCG	TGCAGCTCAAGGACGGCGGTGGCACGGTGGCCGTGAAGCGGCTGTGGAAGGGCGACGCGGCGCG	2		3	3	1	1	1	3	3	1	1	3	1	1	3	1		3	1	1	3	1	1	3	1	1	1	3	3	3	3	3	3		3	1		3	3	3	3
RGLP51815.1	2	A	5	13.4345	495	0	TGCAGGGAAGAAGAGACGTCTCCAACGTCATAGCCTCGTGGGTTCCTGGAGAAGGAGAACCCTG	TGCAGGGAAGAAGAGACGTCTCCAACGTCATAGCCTTGTGGGTTCCTGGAGAAGGAGAACCCCG	2	RGLC29557.1	3	3	1	1	1	3	3	1	1	3	1	1	3	1	2	3	1	1	3	1	1	3	1	1	1	3	3	3	3	3	3		3	1	1	3	3	3	3
RGLP60138.1	2	A	5	13.4345	495	0	TGCAGGTTGTTGCCGTTGAGGGACAGGTACTCGAGCGCCGCCATCCCGCCGTACGACGCGGGTA	TGCAGGTTGTTGCCGTTGAGAGACAGGTACTCGAGCGCCGCCATTCCGCCGTACGAGGCGGGTA	3		3	3	1	1	1	3	3	1	1	3	1	1	3	1	2	3	1	1	3	1	1	3	1	1	1	3	3	3	3	3	3		3	1	1	3	3	3	3
RGLP61301.1	2	A	5	13.4345	495	0	TGCAGTACGGGCTCACGGCGAAGGTGCCAACCGAGATCGGAAGAGCGGTTCAGCAGGAATGCCG	TGCAGTATGGGCTCACGGCGAAGGTGCCAACCGAGATCGGAAGAGCGGTTCAGCAGGAATGCCG	1		3	3	1	1	1	3	3	1	1	3	1	1	3	1	2	3	1	1	3	1	1	3	1	1	1	3	3	3	3	3	3		3	1	1	3	3	3	3
RGLP64092.1	2	A	5	13.4345	495	0	TGCAGTCGCTGGGGAAGTTCACCTGGAAGGAGCCGTCCGAGCCCAGATCGTAGCTCTCCGCGCC	TGCAGTCGCTGGGGAAGTTCACCTGGAAGGAGCCGTCCGAGCCCAGATGGTAGCTCTCCGCGCC	1		3	3	1	1	1	3	3	1	1	3	1	1	3	1	2	3	1	1	3	1	1	3	1	1	1	3	3	3	3	3	3		3	1	1	3	3	3	3
RGLP39481.1	2	A	5	13.4345	495	0	TGCAGTTGCCTGAAAACGAAACGTCCAAGAGTACCCTTCGAGTGATCTATGAGATAGTCCGAGA	TGCAGCTGCCTGAAAACGAAACGTCCAAGAGTACCCTTCGAGTGATCTATGAGATAGTCCGAGA	1		3	3	1	1	1	3	3	1	1	3	1	1	3	1	2	3	1	1	3	1	1	3	1	1	1	3	3	3	3	3	3		3	1	1	3	3	3	3
RGLP33755.1	2	A	5	13.7235	496	0	TGCAGCGGGTCATACCCGCCGACCACCACCACCGCCTTTGGGAACGCCGAGATCGGAAGAGCGG	TGCAGCGGGTCGTAGCCGCCGACCACCACCACCGCCTTTGGGAACGCCGAGATCGGAAGAGCGG	2		3	3	1	1	1	3	3	1	1	3	1	1	3	1	2	1	1	1	3	1	1	3	1	1	1	3	3	3	3	3	3		3	1	1	3	3	3	3
RGLP13571.1	2	A	5	14.0125	497	0	TGCAGCAAACTTATCTCGGCAGATGAATCTTAATTATTGCACGAAGAAAATGAGCACCGAGTTG	TGCAGCAAACTTATCTCGGCAGATGAATCTTAATTATTGCACGAAGCAAATGAGCACCGAGTTG	1		3	3	1	1	1	3	3	1	1	3	1	1	3	1	2	1	1	1	3	1	1	3	1	1	1	3	3	3	3	3	3		3	1	1	3	3	3	3
RGLP15591.1	2	A	5	14.0125	497	0	TGCAGCACAGTACGCTTCACAGCACAGCCACATAGGTCGCCCTCAGCCCTCACAAAGGGCTCCG	TGCAGCACAGTACGCTTCACAGCACAGCCACATAGGTCGCCCTCAGCCCTCGCAAAGGGCTCCG	1		3	3	1	1	1	3	3	1	1	3	1	1	3	1	2	1	1	1	3	1	1	3	1	1	1	3	3	3	3	3	3		3	1	1	3	3	3	3
RGLP67601.1	2	A	5	14.0125	497	0	TGCAGTTAATGGCAATCCGTGCGAGATAAGGGCCGACGAACGGTTCAGAATGGGCGAGCCCAGC	TGCAGTTAATGGCAATCCGTGCGAGATAAGGGCCGACGAACGGTTCAGAATGGGCGAGCCGAGC	1		3	3	1		1	3	3	1	1	3	1	1	3	1	2	1	1	1	3	1	1	3	1	1	1	3	3	3	3	3	3		3	1	1	3	3	3	3
RGLP39305.1	2	A	5	14.3015	498	0	TGCAGCTGCCACCTCGCCCTGCTCATCCGTTGTTGCCGCCGCCGAGATCGGAAGAGCGGTTCAG	TGCAGCTGCCACCTCGCCCTGCTCATTCGTTATTGCCGCCGCCGAGATCGGAAGAGCGGTTCAG	2		3	3	1	1	1	3	3	1	1	3	1	1	3	1	2	1	1	1	3	1	1	3	1	1	1	3	3	3	3	3	3		3	1	1	3	3	3	3
RGLP43648.1	2	A	5	14.3015	498	0	TGCAGGACAGAATTAGTACGAAATATAAGTTCTTTTCAGCCCGCCGAGATCGGAAGAGCGGTTC	TGCAGGACAGAATTAGTACGAAATATAAGTTCTTTTCAACCGACCGAGATCGGAAGAGCGGTTC	3		3	3	1	1	1	3	3	1	1	3	1	1	3	1	2	1	1	1	3	1	1	3	1	1	1	3	3	3	3	3	3		3	1	1	3	3	3	3
RGLP12351.1	2	A	5	14.5906	499	0	TGCAGATGGTTTTCTGATGATGAGGAAGGACCATTTACCTTGGGCAATGCCGAGGAATTGCCTG	TGCAGATGGTTTTCTGATGACGAGGAAGGACCATTTACCCTGGGCAATGCCGAGGAATTGCCTG	2		3	3	1	1	1	3	3	1	1	3	1	1	3	1	2	1	1	1	3	1	1	3	1	1	1	3	3	3	3	3	3		3	1	1	3	3	3	3
RGLP15025.1	2	A	5	14.5906	499	0	TGCAGCAGTCCAAGTCGCCCATATCAAACATTCTGCTAACTAGCCCTTCTCTCCAAGAGATCCG	TGCAGCAATCCAAGTCGCCCATATCAAACATTCTGCTAACTAGCCCTTCTCTCCAAGAGATCCG	1		3	3	1	1	1	3	3	1	1	3	1	1	3	1	2	1	1	1	3	1	1	3	1	1	1	3	3	3	3	3	3		3	1	1	3	3	3	3
RGLP11844.1	2	A	5	15.172	500	0	TGCAGATGCAGGCACACATATTGCAAGGCAAGCTCGGCGCTAGGAATAGGCATCCGTCTCCTCC	TGCAGATGCAGGCACACATATTGCAAGGCAAGCTCGGCGCTAGGAATAGGCATCCGTCTCCAGG	3		3	3	1	1	1	3	3	1	1	3	1	1	3	1	1	1	1	1	3	1	1	3	1	1	1	3	3	3	3	3	3		3	1	1	3	3	3	3
RGLP26711.1	2	A	5	15.172	500	0	TGCAGCCGTCAATGGCGCCGCGGCGGAGGAGTAGCACCGAGATCGGAAGAGCGGTTCAGCAGGA	TGCAGCCGTCAATGGCGCGGCGGCGGAGGAGTAGCACCGAGATCGGAAGAGCGGTTCAGCAGGA	1		3	3	1	1	1	3	3	1	1	3	1	1	3	1	1	1	1	1	3	1	1	3	1	1	1	3	3	3	3	3	3		3	1	1	3	3	3	3
RGLP58083.1	2	A	5	15.172	500	0	TGCAGGTGAATATTTGTCTCCCAGGGATCTAAACGGCCATGGAACCCATGTGGCCTCGATAGCG	TGCAGGTGAATATTTGTCTCCCAGGGATCTAAACGGCCATGGAACCCATGTGGCCTCGATAGCA	1		3	3	1	1	1	3	3	1	1	3	1	1	3	1	1	1	1	1	3	1	1	3	1	1	1	3	3	3	3	3	3		3	1	1	3	3	3	3
RGLP13589.1	2	A	5	16.3484	501	0	TGCAGCAAAGAGAGAGCAAGACCAATATCACCTCCAGGACTAAGGCAAAACCCAGTCCATCTCA	TGCAGCAAAGAGAGAGCAAGACCAATATCACCTCCAGGACTAAGGCAAAACCCAGTCCATCTCC	1	RGLC9011.1	3	3	1	1	1	1	3	1	1	3	1	1	3	1	1	1	1	1	3	1	1	3	1	1	1	3	3	3	3	3	3		3	1	1	3	3	3	3
RGLP8961.1	2	A	5	16.6374	502	0	TGCAGAGGTGAAGACGGGCGGGAGGAGTCGCTGTGGCAGCGCAAGAGGCGGTGGCGCCGAGATC	TGCAGAGGTGAAGACGGGCGGGAGGAGACGCTGTGGAAGCACAAGAGGCGGTGGCGCCGAGATC	3		3		1	1	1	1	3	1	1	3	1	1	3		1	1	1	1		1	1	3	1	1	1	3	3	3	3	3	3		3	1	1	3	3	3	3
RGLP27861.1	2	A	5	16.6374	502	0	TGCAGCCTGCATGGAACATCTCAGAGTCAGAGAAATGAAATGTTTCTCGAAAATACAATACCAC	TGCAGCCTGCCTGGAACATCTCAGAGTCAGAGAAATGAAATGTTTCTCGAAAATACAATACCAC	1		3	3	1	1	1	1	3	1	1	3	1	1	3	1	1	1	1	1	3	1	1	3	1	1	1	3	3	3	3	3	3		3	1	1	3	3	3	3
RGLP11242.1	2	A	5	17.2188	503	0	TGCAGATCTCATGTCTGAATTCTGGACTCAGGCGATGATTAGAAACGGAACGATAAACGCGTTA	TGCAGATCTCATGTCTGAATTCTGGACTCAAGCGATGATCAGAAACAGAACGATAAACGCGTTA	3		3	3	1	1	1	1	3	1	1	3	1	1	3	1	1	1	3	1	3	1	1	3	1	1	1	3	3	3	3	3	3		3	1	1	3	3	3	3
RGLP36022.1	2	A	5	17.5079	504	0	TGCAGCTAGTGGAATCAGAGAGCTAGATGGAGGCGTGGAAGGAGGATACATGGGCATCGAGGTC	TGCAGCTAGCGGAATCAGAGAGCTAGATGGAGGCGTGGAAGGAGGATACATGGGCATCGAGGTC	1		3	3	1	1	1	1	3	1	1	3	1	1	3	1	1	1	3	1	3	1	1	3	1	1	1	3	3	3	3	3	3		3	1	1	3	3	3	3
RGLP58370.1	2	A	5	17.5079	504	0	TGCAGGTGCAGTTACTCTCTTGGGGGCACAGTTGTGGGTACCTTTTTTGCGTTAGGTCTCCGAG	TGCAGGTGCAGTTACTCTCTTGGGGGCACAGTTGTGGGTACCTTTTTCGCGTTAGGTCTCCGAG	1		3	3	1	1	1	1	3	1	1	3	1	1	3	1	1	1	3	1	3	1	1	3	1	1	1	3	3	3	3	3	3		3	1	1	3	3	3	3
RGLP15814.1	2	A	5	18.0893	505	0	TGCAGCACCACCTCCACCGTGGCGTTGTAGCGTAGCGTCTTCACCCTGGTGGACTTGGCCGTGA	TGCAGCACCACCTCCACCGTCGCGTTGTACCGCAGCGTCTTCACCCTGGTGGACTTGGCCGTGA	3		3	3	1	1	1	1	3	1	1	3	1	1	3	1	1	1	3	1	3	1	1	3	1	1	1	3	3	3	3	3	3		3	1	1	3	3	3	3
RGLP2434.1	2	A	5	18.6706	506	0	TGCAGAAGAGTTACAAATCTCTGAAAACTTTGTCGGTCGGGATGTCTTGCCGAGATCGGAAGAG	TGCAGAAGAGTTACAAAGCTCTGAAAACTTTGTCGGTGGGGATGTCTGGCCGAGATCGGAAGAG	3		3	3	1	1	1	1	3	1	1	3	1	1	3	1	1	1	3	1	3	1	1	3	1	1	1	3	3	3	3	3	3		3	1	1	3	1	3	3
RGLP16167.1	2	A	5	18.6706	506	0	TGCAGCACCGCCGTCCTGGTCTGGCGGTCCGCAAGATTGACGCCGCGGTCACAGGATGTGTAGC	TGCAGCACCGCCGTCCTGGTCTGGCGGTCCGCAAGATTGACGCCGCGGTCGCAGGATGTGTAGC	1		3	3	1	1	1	1	3	1	1	3	1	1	3	1	1	1	3	1	3	1	1	3	1	1	1	3	3	3	3	3	3		3	1	1	3	1	3	3
RGLP24832.1	2	A	5	18.6706	506	0	TGCAGCCCGTGAGTCCCCTAGTCGAGCCCGCCAGCGCCAGGTCTCACCATCAAGAGATGGACGC	TGCAGCCCGTGAGTCCCCTCGTCGAGCCCGCCAGCGCCAGGCCTCACCATCAAGAGATGGACGC	2		3	3	1	1	1	1	3	1	1	3	1	1	3	1	1	1	3	1	3	1	1	3	1	1	1	3	3	3	3	3	3		3	1	1	3	1	3	3
RGLP32299.1	2	A	5	18.6706	506	0	TGCAGCGGAGGATCTAACAAGAATAATATCATCAACATAGACCGAGATCGGAAGAGCGGTTCAG	TGCAGCGGAGGATCTAACAAGAATAATATCATTAACATAGACCGAGATCGGAAGAGCGGTTCAG	1		3		1	1	1	1		1	1	3	1	1		1	1		3	1	3	1	1	3	1	1	1	3	3		3	3	3		3	1	1	3	1	3	3
RGLP7974.1	2	A	5	18.9597	507	0	TGCAGAGCTTACAGCAATGGATTTGGTTTTTTATCTGAATAACAGGCTGGTGGGGGTGCCGAGA	TGCAGAGCTTACAGTAATGGATTTGGTTTTTTATCTGAATAACAGGCTGGTGGGGGTGCCGAGA	1		3	3	1	1	1	1	3	1	1	3	1	1	3	1	1	1	3	1	3	1	1	3	1	1	1	3	3	3	3	3	3		3	1	1	3	1	3	3
RGLP10126.1	2	A	5	18.9597	507	0	TGCAGATATGACACCCACTTTGCGGAAGGACGATTGCCCACGTCCGAGTGCCATCCAGCTGAAG	TGCAGATATGACACCCACTTTGCGGAAGGAGGATTGCCCACGTCCGAGTGCCATCCAGCTGAAG	1		3	3	1	1	1	1	3	1	1	3	1	1	3	1	1	1	3	1	3	1	1	3	1	1	1	3	3	3	3	3	3		3	1	1	3	1	3	3
RGLP23408.1	2	A	5	18.9597	507	0	TGCAGCCATTGCTGGCAGTTGAGATATGCCTCCATGCATGGGATTCCTTCCACGAGCCTGCATC	TGCAGCCATTGCTGGCAGTTGAGATATGCCTCCATGCATGGGATTCCTTCCACGAGCCTGCATT	1		3	3	1	1	1	1	3	1	1	3	1	1	3	1	1	1	3	1	3	1	1	3	1	1	1	3	3	3	3	3	3		3	1	1	3	1	3	3
RGLP33922.1	2	A	5	18.9597	507	0	TGCAGCGGTCGAAGACTCTACGGCGACTACAGCGCACGGCGAGTAGCTCCGAGATCGGAAGAGC	TGCAGCGGTCGACGACTCTACGGCGACGACAGCGTACGGCGAGTAGCTCCGAGATCGGAAGAGC	3		3	3	1	1	1	1	3	1	1	3	1	1	3	1	1	1	3	1	3	1	1	3	1	1	1	3	3	3	3	3	3		3	1	1	3	1	3	3
RGLP33934.1	2	A	5	18.9597	507	0	TGCAGCGGTCGACGGCGACGGTGGACGGCGTTGCTTCAGCGGTCGACAGCGACGACACCGAGAT	TGCAGCGGTCGACGGCGACGGTGGACGGCGTTGCTTCAGCGGTCGACAGCGACGACCCCGAGAT	1		3	3	1	1	1	1	3	1	1	3	1	1	3	1	1	1	3	1	3	1	1	3	1	1	1	3	3	3	3	3	3		3	1	1	3	1	3	3
RGLP43271.1	2	A	5	18.9597	507	0	TGCAGGAAGTTGGAGTACAGGTCCTCACCTATGCTTCCAAAGCTGGAATCTATGGCGGAGTTCA	TGCAGGAAGTTGGAGTACAGGTCCTCACCTATGCTTCCGAAGCTGGAATCTATGGCGGAGTTCA	1		3	3	1	1	1	1	3	1	1	3	1			1	1		3	1	3	1		3	1	1	1	3	3	3	3	3	3		3	1	1	3	1	3	3
RGLP62252.1	2	A	5	18.9597	507	0	TGCAGTATCCTAACGAGGCCTTTCTGACTGACTACAGGTCCAGGCCAAGCGGCGGCCGAGATCG	TGCAGTATCCTAACGAGCCCTGTCTGACTGACTACAGGTCCAGGCCAAGCGGCGGCCGAGATCG	2		3	3	1	1	1	1	3	1	1	3	1	1	3	1	1	1	3	1	3	1	1	3	1	1	1	3	3	3	3	3	3		3	1	1	3	1	3	3
RGLP49749.1	2	A	5	19.2487	508	0	TGCAGGCGCAGCATGGCAGAGTCTCCCCCGCCCGAGATCGGAAGAGCGGTTCAGCAGGAATGCC	TGCAGTCGCAGCACCGCAGAGTCTCCCCCGCCCGAGATCGGAAGAGCGGTTCAGCAGGAATGCC	3		3	3	1	1	1	1	3	1	1	3	1	1	3	1	1	1	3	1	3	1	1	3	1	1	1	3	3	3	3	3	3		3	1	1	3	3	2	3
RGLP60074.1	2	A	5	20.4252	509	0	TGCAGGTTGTAAGATGCTTACGTCATCGCCCATTATTCAATGGCACACATCCCGAGATCGGAAG	TGCAGGTTGTAAGATGCTTACGTCATCGCCCATTGTTCAATGGCACACATCCCGAGATCGGAAG	1		3	3	1	1	1	1	3	1	1	1	1	1	3	1	1	1	3	1	3	1	1	3	1	1	1	3	3	3	3	3	3		3	1	1	3	3	1	3
RGLP31431.1	2	A	5	20.7142	510	0	TGCAGCGCGCTACAGAGGCACTACGGGCGTAGCGATTCTTGGTCTTCTTCTGAGTTGCAAAGCA	TGCAGCGCGCTACAGAGGCACTACGGGCGTAGAGATTCTTGGTCTTCTTCTGAGTTGCAAAGCA	1		3	3	1	1	1	1	3	1	1	1	1	1	3	1	1	1	3	1	3	1	1	3	1	1	1	1	3	3	3	3	3		3	1	1	3	3	1	3
RGLP2016.1	2	A	5	23.1238	511	0	TGCAGAACTCCGACGAGCGATCTGCGATGACTCGGCTTTACCGAGATCGGAAGAGCGGTTCAGC	TGCAGAACTCCGACGAGCGATCTACGATGACACGGCTTTACCGAGATCGGAAGAGCGGTTCAGC	2		3	3	1	1	1	1	3	1	1	1	3	1	3	1	1	1	3	1	2	1	1	3	1	1	1	1	3	3	3	3	3		3	1	1	3	3	1	3
RGLP43139.1	2	A	5	23.1238	511	0	TGCAGGAAGGCAGCTTGACATTGTTTGGATTTTTTGCTCCAGAAAACCGAGATCGGAAGAGCGG	TGCAGGAAGGTAGCTTGACATTGTTTGGATTTTTTGCTCCACAAACCCGAGATCGGAAGAGCGG	3		3	3	1	1	1	1	3	1	1	1	3	1	3	1	1	1	3	1	2	1	1	3	1	1	1	1	3	3	3	3	3		3	1	1	3	3	1	3
RGLP65621.1	2	A	5	23.1238	511	0	TGCAGTGGAGGGGTGTTCCAACAGGACACACCGCCCAGTCCTACGAAAGAAAGCCAGAATTAGA	TGCAGTGCAGGGGTGTTCCAACAGGACACACCGCCCAGTCCTACGAAAGAAAGCCAGAATTAGA	1		3	3	1	1	1	1	3	1	1	1	3	1	3	1	1	1	3	1	1	1	1	3	1	1	1	1	3	3	3	3	3		3	1	1	3	3	1	3
RGLP65862.1	2	A	5	23.4128	512	0	TGCAGTGCCTTTCGACTCCCTGAACTTGTCAGAAGCTCTCCTCGTCACCGACCACGGGCGCCGA	TGCAGTGCCTTTCGACTCCCTGAACTTGTCAGAAGCTCTCCTCGTCGCCGACCACGGGCGCCGA	1		3	3	1	1	1	1	3	1	1	1	3	1	3	1	1	1	3	1	2	1	1	3	1	1	1	1	3	3	3	3	1		3	1	1	3	3	1	3
RGLP65863.1	2	A	5	23.4128	512	0	TGCAGTGCCTTTCGACTCCCTGAACTTGTCAGAAGCTCTCCTCGTCGCCGACCACGGCAACACT	TGCAGTGCCTTTCGACTCCCTGAACTTGTCAGAAGCTCTCCTCGTCGCCGACCACGGCGACACT	1		3	3	1	1	1	1	3	1	1	1	3	1	3	1	1	1	3	1	2	1	1	3	1	1	1	1	3	3	3	3	1		3	1	1	3	3	1	3
RGLP10987.1	2	A	5	24.29	513	0	TGCAGATCGATGATGCGACTGTGCATAAATCATGGCAGGATTACGCCCGAGATCGGAAGAGCGG	TGCAGATCGATGATGCGACTGTGCATGAATCATGGCAGGATTACGCCCGAGATCGGAAGAGCGG	1		3	3	1	1	1	1	3	1	1	1	3	1	3	1	1	1	3	1	2	1	1	3	1	1	1	1	3	1	3	3	1		3	1	1	3	3	1	3
RGLP65474.1	2	A	5	24.8714	514	0	TGCAGTGCAAGTACAAGAAGGTTCACGGGTACGTGGCAAAGACACTCAAGATCTACAACGAGAG	TGCAGTGCAAGTACAAGAAGGTTCACGGGTACGTGGCAGAGAAACTCAAGATCTACAACGAGAG	2		3	3	1	1	1	1	3	1	1	1	3	1	3	1	1	1	3	1	2	1	1	3	1	1	1	1	3	1	1	3	1		3	1	1	3	3	1	3
RGLP28501.1	2	A	5	25.4528	515	0	TGCAGTGAAGACGATGACCTCATGGAGCTGCTCTGGTGCAACGGCCATGTCGTCATGCAGAGCC	TGCAGCGAAGACGATGACCTCATGGAGCTGCTCTGGTGCAACGGCCACGTGGTCATGCAGAGCC	3		3	3	1	1	1	1	3	1	1	1	3	1	3	1	1	1	3	1	2	1	1	3	1	1	1	1	3	1	1	1	1		3	1	1	3	3	1	3
RGLP67364.1	2	A	5	25.4528	515	0	TGCAGTGTGTTGGGCTATTTGGAAAACGAGGAACCGTGCATTTTTTTAGCAGAACCTGATCAAC	TGCAGTGTGTTGGGCTATTTGGAAAACGAGGAACCGTGCTTTTTTTTAGCAGAACCTGATCAAC	1		3	3	1	1	1	1	3	1	1	1	3	1	3	1	1	1	3	1	2	1	1	3	1	1	1	1	3	1	1	1	1		3	1	1	3	3	1	3
RGLP39311.1	2	A	5	26.33	516	0	TGCAGCTGCCACGCTAGCCCAAGCAAGTCACCTCACCAATTATTTTCCAATCATCAACGTGGTT	TGCAGCTGCCACGCTAGCCCAAGCAAGTCACCTCACCAATTATTTTCCTATCATCAAGGTGGTT	2		3	3	1	1	1	1	3	1	1	1	3	1	3	1	1	1	3	1	1	1	1	3	1	1	1	1	3	1	1	1	1		3	1	1	3		1	3
RGLP34178.1	2	A	5	28.1157	517	0	TGCAGCGGTTTCTATCAGGTCCATGTGTCGAGACCGCATTTTCCAGATTTCCCGAGATCGGAAG	TGCAGCGGTTTCTACCAGGTCCATGTGTCGAGACCGCATTTTCCAGATTTCCCGAGATCGGAAG	1		3	3	1	1	1	1	3	1	1	3	3	1	3	1	1	1	3	1	2	1	1	3	1	1	1	1	3	1	1	1	1		3	3	1	3	3	1	3
RGLP818.1	2	A	5	28.6971	518	0	TGCAGAAAGCGCGGGCCGAACTATTCCTGGGTGAGCTCACCTCGCCATTTGGTGATCCATTGGG	TGCAGAAAGCGCGGGCCGAACTATCCCTGGGTGAGCTCACCTCGCCATTTGGTGATCCATTGGG	1		3	3	1	1	1	1	3	1	1	3	3	1	3	1	1	1	3	1	2	1	1	3	1	1	1	1	3	1	1	1	1		3	3	1	3	3	1	3
RGLP69185.1	2	A	5	28.6971	518	0	TGCAGTTGCTGCGATCTGACCCGTCCTCCTCCCGCACCCGCGCGGCGGCGCTGCGCCGCGCCGA	TGCAGTTGCTGCGATCTGACCCGTCCTCCTCCCGCACCCGCGCGGCGGCGCTGCGCTGCGCCGA	1		3	3	1	1	1	1	3	1	1	3	3	1	3	1	1	1	3	1	2	1	1	3	1	1	1	1	3	1	1	1	1		3	3	1	3	3	1	3
RGLP20672.1	2	A	5	31.4244	519	0	TGCAGCATGCGCACGACGGTGCTGGGCGGCAGCTGGTGCGACGCCATCGTGCCCCAGTTCACCC	TGCAGCATCCGCACGACGGTGCTGGGCGGCAGCTGGTGCGACGCCATCGTGCCCCAGTTCACCC	1		1	3	1	1	1	1	3	1	3	3	3	1	3	1	1	1	3	1	2	1	1	3	1	1	1	1	3	1	1	1	1		3	3	1	3	3	1	3
RGLP6632.1	2	A	5	32.6009	520	0	TGCAGAGACAACGTTCCATGCGTACGATGGTGTCTCCGACCGACGGAACACACGGAGACGAAAG	TGCAGAGACAACGTTCCATGAGTACGATGGTGTCTCCGACCGACGGAACACACGGAGACGAAAG	1		1	3	1	1	1	1	3	1	3	3	3	1	3	1	1	1	3	1	3	1	1	3	1	1	1	1	3	1	1	1	1		3	3	1	3	3	1	3
RGLP13060.1	2	A	5	32.6009	520	0	TGCAGATTGTCCGCAGAGGAGCGCCGCCTCCTTCTCCAAGGGCGGCGGCGTCTGCGGCTGCCAC	TGCAGATTGTCCGCAGAGGAGCGCCTCCTCCTTCTCCAAGGGCGGCGGCGTCTGCGGCTGCCAC	1		1	3	1		1	1	3	1	3	3	3	1	3	1	1	1	3	1	2	1	1	3	1	1	1	1	3	1	1	1	1		3	3	1	3	3	1	3
RGLP19481.1	2	A	5	32.6009	520	0	TGCAGCAGGCGGCGGTGACGCGCCGTCCGAGATCGGAAGAGCGGTTCAGCAGGAATGCCGAGAC	TGCAGCAGGCGGCGGCGACGCGCCGTCCGAGATCGGAAGAGCGGTTCAGCAGGAATGCCGAGAC	1		1	3	1	1	1	1	3	1	3	3	3	1	3	1	1	1	3	1	2	1	1	3	1	1	1	1	3	1	1	1	1		3	3	1	3	3	1	3
RGLP23780.1	2	A	5	32.6009	520	0	TGCAGCCCAGCCATGCTTAGCAGAACAATAGGCCGTAGTTAATCAAGAACCCAGCGATCGTACG	TGCAGCCCAGCCATGCTTAGCAGAACAATAGGCCGTAGTTAATCAAGAACCTAGCGATCGTACG	1		1	3	1	1	1	1	3	1	3	3		1	3	1	1	1	3	1	2	1	1	3	1	1	1	1	3	1	1	1	1		3	3	1	3	3	1	3
RGLP26029.2	2	A	5	32.6009	520	0	TGCAGCCGCGCCGTGACGTCCTGCATGACGCCGTTCCACGTGTCGGTCCTCCCCGTGGCCGCCA	TGCAGCCGCGCCGTCACGTCCTGCATGACGCCGTTCCACGTGTCGGTCCTCCCCGTGGCCGCCA	1		1	3	1	1	1	1	3	1	3	3	3	1	3		1	1	3		3	1	1	3	1	1	1	1	3	1	1	1			3	3	1	3	3	1	3
RGLP32085.1	2	A	5	32.6009	520	0	TGCAGCGGAAGATGGCCTACGAGGTGGCCGCCACCGTGCGGCTCGCCGAGATCGGAAGAGCGGT	TGCAGCGGAAGACGGCCTACGAGGTGGCCGCCACCGTGCGGCTCGCCGAGATCGGAAGAGCGGT	1		1		1	1	1	1	3	1	3	3	3	1	3	1	1	1	3	1	1	1	1	3	1	1	1	1	3	1	1	1	1		3	3	1	3	3	1	3
RGLP6699.1	2	A	5	32.8899	521	0	TGCAGAGACCGCCGACCGAATCCGTTCACCGCCGCAGGGTCGCCCGAGATCGGAAGAGCGGTTC	TGCAGAGACCGCCGACCGAATCCGTTCACCGTCGCAGGGTCGCCCGAGATCGGAAGAGCGGTTC	1		1	3	1	1	1	1	3	1	3	3	3	1	3	1	1		3	1	1	1	1	3	1	1	1	1	3	1	1	1	1			3	1	3	3	1	3
RGLP20090.1	2	A	5	32.8899	521	0	TGCAGCAGTGCCTCCTCTTCGTAGCCCCCTCCGCCACGATGGCCTGGTACTTGAGGGCAGGTGG	TGCAGCAGTGCCTCCTCTTGGTAGCCCCCTCCGCCACGATGGCCTGGTACTTGAGGGCAGGTGG	1		1	3	1	1	1	1	3	1	3	3	3	1	3	1	1	1	3	1	2	1	1	3	1	1	1	1	3	1	1	1	1		3	3	1	3	3	1	3
RGLP23320.1	2	A	5	32.8899	521	0	TGCAGCCGTGAGAGGCGCAGATGCTGCACAACGTTGGCTACATGGCGTCGCCGAGATCGGAAGA	TGCAGCCGTGAGAGGCGCAGATACTGCACAACGTTGGCTACATGGCGTCGCCGAGATCGGAAGA	1		1	3	1	1	1	1	3	1	3	3	3	1	3	1	1	1	3	1	1	1	1	3	1	1	1	1	3	1	1	1	1		3	3	1		3	1	3
RGLP41702.1	2	A	5	33.4713	522	0	TGCAGCTTGCTATCCTAACCCCGTTGACATCCAGGCCAGGCCGAGATCGGAAGAGCGGTTCAGC	TGCAGCTTGCTATCCTAACCCCGTCGACATCTAGGCCAGGCCGAGATCGGAAGAGCGGTTCAGC	2		1	3	1	1	1	1	3	1	3	3	3	1	3	1	1	1	3	1	2	1	1	3	1	1	1	1	3	1	1	1	1		3	3	1	3	3	1	3
RGLP65003.1	2	A	5	33.4713	522	0	TGCAGTGAAGTTGTTCACGAGGAATCAGGTCACTCCCTCAAGGTTCCATTCCGAGATCGGAAGA	TGCAGTGAAGTTGTTCACGAGGAATCAGGTCACTCTCTCAAGGTTCCATTCCGAGATCGGAAGA	1		1	3	1	1	1	1	3	1	3	3	3	1	3	1	1	1	3	1	2	1	1	3	1	1	1	1	3	1	1	1	1		3	3	1	3	3	1	3
RGLP39702.1	2	A	5	34.3485	523	0	TGCAGCTTCTACTCAGTGGCCACGTTTCAGTTTCAGTCGTCGATCAGGAAACAGAATGACGCTC	TGCAGCTGCTACTCAGTGGCCACGTTTCAGTTTCAGTCGTCGGTCAGGAAACAGAATGACGCTC	2		1	3	1	1	1	1	3	1	3	3	3	1	3	1	1	1	3	1	2	1	1	3	1	1	1	1	3	1	1	1	1		3	3	1	3	3	1	3
RGLP12663.1	2	A	5	34.6375	524	0	TGCAGATTATTCAGCAGGCTATGCAACAAAACCCTCTAACCAATAATACAGATTCTTGGACTTA	TGCAGATTATTCAGCAGGCTATGCAACAAAACCCTCAAACCAATAATACAGATTCTTGGACTTA	1		1	3	1		1	1	3	1		3	3	1	3	1	1	1	3	1		1	1	3	1	1	1	1	3	1	1	1	1		3	3	1	3	3	1	3
RGLP56554.1	2	A	5	34.6375	524	0	TGCAGGTAGGAGAACGCGCGCGCGCGCTGTGGCGGCCACTGGTGACATCCTCATGCCCGACAGG	TGCAGGTAGGAAAACGCGCGCGCGCGCTGTGGCGGCCACTGGTGACATCCTCATGCCCGACAGG	1		1	3	1	1	1	1	3	1	3	3	3	1	3	1	1	1	3	1	2	1	1	3	1	1	1	1	3	1	1	1	1		3	3	1	3	3	1	3
RGLP6863.1	2	A	5	34.9265	525	0	TGCAGAGAGAGGTTGGACAAGTGAGTGGGCTGCACAGCTGGAGAGGAGCGAGCGGTAAGGGAAG	TGCAGGGAGAGGTTGGACAAGTGAGTGGGCTGCACAGCTGGAGAGGAGCGAGCGGTAAGGGAAG	1		1	3	1	1	1	1	3	1	3	3	3	1	3	1	1	1	3	1	1	1	1	3	1	1	1	1	3	1	1	1	1		3	3	1	3	3	1	3
RGLP37324.1	2	A	5	34.9265	525	0	TGCAGCTCCGAGGCGCGCGCCCGCGTGCAGCGGACCGAGATCGGAAGAGCGGTTCAGCAGGAAT	TGCAGCTCCGAGGCGCGCGCCCTCGTGCAGCGGACCGAGATCGGAAGAGCGGTTCAGCAGGAAT	1		1	3	1	1	1	1	3	1	3	3	3	1	3	1	1	1	3	1	2	1	1	3	1	1	1	1	3	1	1	1	1		3	3	1	3	3	1	3
RGLP41331.1	2	A	5	34.9265	525	0	TGCAGCTTCGTGTTGAAGCTCAGCGAGTCGTTGTTCAGCCGCTCCACGCACCCGCCACCATTGC	TGCAGCTTCGTGTTGAAGCTCAGCGAGTCGTTGTTCAGCCGCTCCACGCACCCGCCGCCATTGC	1		1	3	1	1	1	1	3	1	3	3	3	1	3	1	1	1	3	1	2	1	1	3	1	1	1	1	3	1	1	1	1		3	3	1	3	3	1	3
RGLP54063.1	2	A	5	34.9265	525	0	TGCAGGGCTCGCGTGGGCGCGCACGGAGGACCGTGCCGCCTGTGGAGGAGGAGCGAGGGGACCC	TGCAGGGCTCGCGTGGGCGCGCACGGAGGACCGTGCCGCCTGTGGAGGAGGAGCGAGGGGAGCC	1	RGLC30710.1	1	3	1	1	1	1	3	1	3	3	3	1	3	1	1	1	3	1	2	1	1	3	1	1	1	1	3	1	1	1	1		3	3	1	3	3	1	3
RGLP17600.1	2	A	5	35.2155	526	0	TGCAGCAGAGTCAGAGCAGGAGAAATTTGATGTGGAAGGACAAGACCAGAGGGATGCTGAGCCA	TGCAGCAGAGTCAGAGCAGGAGAAATTTGATGTGGAAGGACAAGACCAGAGGGATGCTGAGCCG	1		1	3	1	1	1	1	3	1	3	3	3	1	3	1	1		3	1	2	1	1	3	1	1	1	1	3	1	1	1	1		3	3	1	3	3	1	3
RGLP18815.1	2	A	5	35.2155	526	0	TGCAGCAGCGTCGACAAGCACACGCACCTAGATTTGTGTACAGGATATGATAGGACCCCGACAG	TGCAGCAGCGTCGACAAGCACACGCACCTAGATTTGTGTACAGGATATGAGAGGACCCCGACAG	1		1	3	1	1	1	1	3	1	3	3	3	1	3	1	1	1	3	1	2	1	1	3	1	1	1	1	3	1	1	1	1		3	3	1	3	3	1	3
RGLP31478.1	2	A	5	35.2155	526	0	TGCAGCGCGGAGAATACGACGTAGGTGGACTGCTGCACGACGGCGACGTAGAAGATGATGCCCG	TGCAGCGCGGAGAACACCACGTAGGTGGACTGCTGCACGACGGCGACGTAGAAGATGATCCCCG	3		1	3	1	1	1	1	3	1	3	3	3	1	3	1	1	1	3	1	2	1	1	3	1	1	1	1	3	1	1	1	1		3	3	1	3	3	1	3
RGLP63500.1	2	A	5	35.2155	526	0	TGCAGTCCGACCGACGCCTCGGCGGCGGCAGCTTCCACGTCCCCGCAGCGTCCTTCACCGTCTT	TGCAGTCCGACCGACGCCTCGGCGGCGGCAGCTTCCATGTCCCCGCCGCGTCCTTCACCGTCTT	2		1	3	1	1	1	1	3	1	3	3	3	1	3	1	1	1	3	1	2	1	1	3	1	1	1	1	3	1	1	1	1		3	3	1	3	3	1	3
RGLP9844.1	2	A	5	35.5045	527	0	TGCAGATACTAATTGGTCCCAATTTTTGCGATGTCATCCTACCAGACTGTCTGGTCCTCTTCAA	TGCAGATACTAATCGGTCCCAATTTTTGCGATGTCATCCTACCAGACTGTCTGGTCCTCTTCAA	1		1	3	1	1	1	1	3	1	3	3	3	1	3	1	1	1	3	1	2	1	1	3	1	1	1	1	3	1	1	1	1		3	3	1	3	3	1	3
RGLP54969.2	2	A	5	35.7935	528	0	TGCAGGGGGAGGTGACGGCGAGGGTGCATCGGCGCCGTCTTCGGCAGCCACCGCGCTCGGGGGC	TGCAGGGGGAGGTGACGGCGAGGGTGCATCGGCGCCGTCTTCGGCTGCCACCGCGCTCGGGGGC	1		1	3	1	1	1	1	3	1	3	3	3	1	3	1	1		3	1	3	1	1	3	1	1	1	1	3	1		1	1		3	3	1	3	3	1	3
RGLP20140.1	2	A	5	36.6707	529	0	TGCAGCAGTGGTACCCGCTAGCTAGGCTGCGGAATCGGGAGCACCTGGATGACATCCTGTGGGC	TGCAGCAGTGGTACCCGCTAGCTAGGCTGCGGAATCGGGAGCACCTGGATGACATCCTCTGGGC	1		1	3	1	1	1	1	3	1	3	3	3	1	3	1	1	1	3	1	3	1	1	3	1	2	1	1	3	1	1	1	1		3	3	1	3	3	1	3
RGLP58702.1	2	A	5	36.6707	529	0	TGCAGGTGGAATCTTTCCTCTGGAGGCCTTGTTCGTTTAATCTCTCCCTGGCCGAGATCGGAAG	TGCAGGTGGAATCTTTCCTCTCGAGGCCTTGTTCGTTTAATCTCTCCCTGGCCGAGATCGGAAG	1		1	3	1	1	1	1	3	1	3	3	3	1	3	1	1	1	3	1	2	1	1	3	1	2	1	1	3	1	1	1	1		3	3	1	3	3	1	3
RGLP64702.1	2	A	5	36.6707	529	0	TGCAGTCTGGCTGCTGGCACACGACACGATCGGGTAAATAGTAGCTCGGGTGAGGCCGCTTTCT	TGCAGTCTGGCTGCTGGCACACGACACGATCGGGTAAATAGTAGCTCGGGTGAGGCCGTTTTCT	1		1	3	1	1	1	1	2	1	3	3	3	1	3	1	1	1	3	1	2	1	1	3	1	2	1	1	3	1	1	1	1		3	3	1	3	3	1	3
RGLP4647.1	2	A	5	37.5479	530	0	TGCAGACATGATTTATGAATGAGCTGACAAATTCAGGCTATAGAACACTAACCAGGATTCGAAG	TGCAGATATGATTTAGGAATGAGCTGACAAATTCAGGCTATAGAACACTAACCAGGATTCGAAG	2		1	3	1	1	1	1	3	3	3	3	3	1	3	1	1	1	3	1	2	1	1	3	1	2	1	1	3	1	1	3	1		3	3	1	3	3	1	3
RGLP6117.1	2	A	5	37.5479	530	0	TGCAGACTCGAGTGAGCAGCCGCTGACGATGTTCCCATCTTCACCCTTGTCAGCGCCGAGATCG	TGCAGACTCGAGTGAGCAGCCGCTGACGATGTTCCCGTCTTCACCCTTGTCAGCGCCGAGATCG	1		1	3	1	1	1	1	3	3	3	3	3	1	3	1	1	1	3	1	2	1	1	3	1	2	1	1	3	1	1	3	1		3	3	1	3	3	1	3
RGLP36991.1	2	A	5	37.5479	530	0	TGCAGCTCCACGTCGGCCTGAAGCACGGCGTCGTCCGAGATCGGAAGAGCGGTTCAGCAGGAAT	TGCAGCTCGACGTCGCCCTGGAGCACGGCGTCGTCCGAGATCGGAAGAGCGGTTCAGCAGGAAT	3		1	3	1	1	1	1	3	3	3	3	3	1	3	1	1	1	3	1	2	1	1	3	1	2	1	1	3	1	1	3	1		3	3	1	3	3	1	3
RGLP41075.1	2	A	5	37.5479	530	0	TGCAGCTTCCAATCGAAGAAAGAACAAGTCGATCGATGTACAGCTGCACACCCGAGATCGGAAG	TGCAGCTTCCAATCGAAGAAAGAACAAGTCGATCGATGTACATCTGCACACCCGAGATCGGAAG	1		1	3	1	1	1	1	3	3	3	3	3	1	3	1	1	1	3	1	2	1	1	3	1	2	1	1	3	1	1	3	1		3	3	1	3	3	1	3
RGLP52654.1	2	A	5	37.5479	530	0	TGCAGGGAGTCCCGCTCTGGGTGACGTGGGAGAACCACCTGCCGAGATCGGAAGAGCGGTTCAG	TGCAGGGGGTCCCGCTCTGGGTGACGTGGGAGAACCACCTGCCGAGATCGGAAGAGCGGTTCAG	1		1	3	1	1	1	1	3	3	3	3	3	1	3	1	1	1	3	1	2	1	1	3	1	2	1	1	3	1	1	3	1		3	3	1	3	3	1	3
RGLP60002.1	2	A	5	37.5479	530	0	TGCAGGTTGGCAAGAGGGTGAGGAGCAAGGATGCGGATTACGCGCTGGAGAGCATCGGCAGCCT	TGCAGGTTGGCAAGAGGGTGAGGAGCAAGGATGCGGACTACGCGCTGGAGAGCATCGGCAGCCT	1	RGLC34029.1	1	3	1	1	1	1	3	3	3	3	3	1	3	1	1	1	3	1	2	1	1	3	1	2	1	1	3	1	1	3	1		3	3	1	3	3	1	3
RGLP24372.1	2	A	5	38.4251	531	0	TGCAGCCCCGTGGCCACGCCCTCTCGGAGCCATCCGCCCGCGACGAAGCCGCGCAGGCGGCGGC	TGCAGCCCCGTGGCCACGCCCCCTCGGAGCCATCCGCCCGCGACGAAGCTGCGCAGGCGGCGGC	2		1	3	1	1	1	1	3	3	3	3	3	1	3	1	1	1	3	1	2	1	1	3	1	2	1	1	3	1	1	3	1		3	3	1	3	3	1	3
RGLP62382.1	2	A	5	38.4251	531	0	TGCAGTATGGATGTGGAGGTGGTGTAGAGGAGCTCCCACTTCCCGTTGAGGAGATCGGACTTGA	TGCAGTATGGAGGTGGAGGTGGTGTATAGGAGCTCCCACTTCCCGTTGAGGAGATCGGACTTGA	2		1	3	1	1	1	1	3	3	3	3	3	1	3	1	1	1	3	1	2	1	1	3	1	2	1	1	3	1	1	3	1		3	3	1	3	3	1	3
RGLP62772.1	2	A	5	38.4251	531	0	TGCAGTCACCACCATGGCGGGAGGGCGCGCCACCAACCAGACCAGAAGATGCGCTAAGCTTGAT	TGCAGTCACCACCAAGGCGCGAGGGCGCGCCACCAACCAGACCAGAAGATGCGCTAAGCTTGAT	2		1	3	1	1	1	1	3	3	3	3	3	1	3	1	1	1	3	1	2	1	1	3	1	2	1	1	3	1	1	3	1		3	3	1	3	3	1	3
RGLP25032.1	2	A	5	39.9044	532	0	TGCAGCCCTCTTATCCCATTGCCACCAGTTGTGTATGGAGCCCTGCCTGATTGGTTCAAGGTAG	TGCAGCCCTCTTATCCCGTTGCCACCTGTTGTGTATGGAGCCCTGCCTGATTGGTTCAAGGTAG	2		1	1	1	1	1	1	3	3	3	3	3	1	3	1	1	1	3	1	1	1	1	1	1	2	1	1	3	1	1	3	1		3	3	1	3	3	1	3
RGLP45463.1	2	A	5	39.9044	532	0	TGCAGGAGGAGCGGAACCGCCTTTCCACCACCTCACTCTCCGACGTCTCGCTTTCCAGGTAATA	TGCAGGAGGAGCGGAACCGCCTTTCGACCACCTCACTCTCCGACGTCTCGCTTTCCAGGTAATA	1	RGLC25741.1	1	1	1	1	1	1	3	3		3	3	1	3	1	1	1	3	1	2	1	1	1	1	2	1	1	3	1	1	3	1		3	3	1	3	3	1	3
RGLP12262.1	2	A	5	40.7816	533	0	TGCAGATGGGGCAGCGCCGCCCACCCTGTGCCACGTCTGGGAAGAAGACGACCGAGATCGGAAG	TGCAGATGGGGCAGCGCCGCCCACCCTGTGCCACGTCTGGAAAGAAGACGACCGAGATCGGAAG	1		1	1	1	1	1	1	3	3	3	3	3	1	3	1	1	1	3	1	2	1	1	1	3	1	1	1	3	1	1	3	1		3	3	1	3	3	1	3
RGLP18286.1	2	A	5	40.7816	533	0	TGCAGCAGCCAGTATAACTTGTACAAGATCCAGTTCAAAACTTGAAACCATAGTTGTACGGAAA	TGCAGCAGCCAGTATAACTTGTACAAGATCCAGTTCAAAACTTGAAACCATAGTTGTAAGGAAA	1		1	1	1	1	1	1	3	3	3	3	3	1	3	1	1	1	3	1	2	1	1	1	3	1	1	1	3	1	1	3	1		3	3	1	3	3	1	3
RGLP21058.1	2	A	5	40.7816	533	0	TGCAGCATGCATGGCTGCTACGAGGGTGACACACCATGCTCAGGTGGATTTGGTCCCGAGATCG	TGCAGCATGCATGGCTGCTACGAGGGTGACATGCCATGCTCAGGTGGATTTGGTCCCGAGATCG	2		1	1	1	1	1	1	3	3	3	3	3	1	3	1	1	1	3	1	3	1	1	1	3	1	1	1	3	1	1	3	1		3	3	1	3	3	1	3
RGLP69283.1	2	A	5	40.7816	533	0	TGCAGTTGGCGTGCAGCGCCAACAAACATCAAGTGCAGCAATTTGGGCACCCAGCCGAGATCGG	TGCAGTTGGCGTGCAGCGCCAACAAACACCAAGTGCAGCAATTTGGGCACCCAGCCGAGATCGG	1		1	1	1	1	1	1	3	3	3	3	3	1	3	1	1	1	3	1	2	1	1	1	3	1	1	1	3	1	1	3	1		3	3	1	3	3	1	3
RGLP28996.1	2	A	5	41.0706	534	0	TGCAGCGACGGCCGCGTGACCATCCTCCGCCTCCCCGCGGCCGCGCTCGCGGGGCCCATCCCGA	TGCAGCGACGGCCGCGTGACCATCCTCCGCCTCCCCGCGGCCGCGCTCGCAGGGCCCATCCCGA	1		1	1	1	1	1	1	3	3	3	3	3	1	3	1		1	3	1	2	1	1	3	3	1	1	1	3	1	1	3	1		3	3	1	3	3	1	3
RGLP43593.1	2	A	5	41.9478	535	0	TGCAGGACACAGCGACAACGACGCTGGCCCGCCTAGCGAGGATGCGATAGAGGCAATGGACGAT	TGCAGGACACAGCGACAACGACGCTGGCCCGCCTAGCGAGGATGCGATAGAGGCAATGGGCGAT	1		1	1	1	1	1	1	3	3	3	3		1	3	1	1	1	3	1	2	1	1	3	3	1	3	1	3	1	1	3	1		3	3	1	3	3	1	3
RGLP38516.1	2	A	5	42.2368	536	0	TGCAGCTCTCGTTGCCCGTCCCGTCCAACGCCGCCGAGATCGGAAGAGCGGTTCAGCAGGAATG	TGCAGCTCTCGTTGCCCGTCCCGTCCCACGCCGCCGAGATCGGAAGAGCGGTTCAGCAGGAATG	1		1	1	1	1	1	1	3	3	3	3	3	1	3	1	1	1	3	1	2	1	1	3	3	1	3	1	3	1	1	3	1		3	3	1	3	3	1	3
RGLP39450.1	2	A	5	42.2368	536	0	TGCAGCTGCCGTTGAGGCAGAAATACTCAGCCGCACGGCGTCACGGTTCATCGTCCGAGATCGG	TGCAGCTGCCGTTGAGGCAGAAATACTCAGCCGCACGGCGTCGCGGTTCATAGTCCGAGATCGG	2		1	1	1	1	1	1	3	3	3	3	3	1	3	1	1	1	3	1	2	1	1	3	3	1	3	1	3	1	1	3	1		3	3	1	3	3	1	3
RGLP50337.1	2	A	5	42.2368	536	0	TGCAGGCGGCTCCTGATCGAGTACGTCGAGCGATCCGCCGTCCACCAGCTCGAGGAGCATCGCG	TGCAGGCGTCTCCTGATCGAGTACGTCGAGCGATCCGCCGTCCACCAGCTCGAGGAGCATCGCG	1		1	1	1	1	1	1	3	3	3	3	3	1	3	1	1	1	3	1	2	1	1	3	3	1	3	1	3	1	1	3	1		3	3	1	3	3	1	3
RGLP10931.1	2	A	5	43.114	537	0	TGCAGATCGACCTAACCTAACCTAACCTCTGCCTAGGTGTTTCAGCTTCCAAGCCATGGAGGAG	TGCAGATCGACCTAACCTAACCTAACCTCTGCCTAGATGTTTCAGCTTCCAAGCCATGGAGGAG	1		1	1	1	3	1	1	3	3	3	3	3	1	3	1	1		3	1	2	1	1	3	3	1	3	1	3	1	1	3	1		3	3	1	3	3	1	3
RGLP21792.1	2	A	5	43.114	537	0	TGCAGCCAACACAAAATCGCTTCAGAAGTTCAGTGGCAAAGCGGCAGCAGAGAGAGAAACGAAA	TGCAGCCAACACAAAATCGCTTCAGTAGTTCAGTGGCAAAGAGGCAGCAGAGAGAGAAACGAAA	2		1	1	1	3	1	1	3	3	3	3	3	1	3	1	1	1	3	1	2	1	1	3	3	1	3	1	3	1	1	3	1		3	3	1	3	3	1	3
RGLP36170.1	2	A	5	43.114	537	0	TGCAGCTAGGGTTAGTGAAAGCTGGCGAGGGCGCGCGGTGGCCACGTTTGGAGCAGAGGAGGGC	TGCAGCTAGGGTTAGTGAAAGCTGGCGAGGGCGCGCGGTGGCCAAGTTTGGAGCAGAGGAGGGC	1		1	1	1	3	1	1	3	3	3	3	3	1	3	1	1	1	3	1	2	1	1	3	3	1	3	1	3	1	1	3	1		3	3	1	3	3	1	3
RGLP58397.1	2	A	5	43.114	537	0	TGCAGGTGCATTGGGTGGTCCCAGTCGAACTTGCTCATGGCCAGGTCCCGCTGGATCTGCTCCC	TGCAGGTGCATTGGGTGGTCCCAGTCAAACTTGCTCATGGCCAGGTCCCGCTGGATCTGCTCCC	1		1	1	1	3	1	1	3	3	3	3	3	1	3	1	1	1	3	1	2	1	1	3	3	1	3	1	3	1	1	3	1		3	3	1	3	3	1	3
RGLP58738.1	2	A	5	43.114	537	0	TGCAGGTGGAGCAATCATGGAGGTTGTCGACGCGTGGATGGCCAGCTGCGCACGCCGAGATCGG	TGCAGGTGGAGCAATCATGGAGGTTGTCGACGATTGGATGGCCAGCTGCGCACGCCGAGATCGG	2		1	1	1	3	1	1	3	3	3	3	3	1	3	1	1	1	3	1	2	1	1	3	3	1	3	1	3	1	1	3	1		3	3	1	3	3	1	3
RGLP66078.1	2	A	5	43.114	537	0	TGCAGTGCTAGCAGTCTAGCACACATGCAGGGGGCCAATAATTGGAAGCTATACCTGCCAACGA	TGCAGTGCTAGCAGTCTAGCACACACGCAGGGGGCCAATAATTGTAAGCTATACCTGCCAACGA	2		1	1	1	3	1	1	3	3	3	3	3	1	3	1	1	1	3	1	2	1	1	3	3	1	3	1	3	1	1	3	1		3	3	1	3	3	1	3
RGLP70466.2	2	A	5	43.114	537	0	TGCAGTTTTTGCTCGATTTTTATATTCTGTGCGTCGCATAGCTCTCTCGTGTCTTGACGTGTGA	TGCAGTTTTTGCTCGATTTTTATATTCTGTGCGTCCCATAGCTCTCTCGTGTCTTGACGTGTGA	1		1	1	1	3	1	1	3	3	3	3	3	1	3	1	1	1	3	1	2	1	1	3	3	1	3	1	3	1	1	3	1		3	3	1	3	3	1	3
RGLP31578.1	2	A	5	44.2905	538	0	TGCAGCGCGGGGACCAGCTGCGCGGCCAGGGTGGGGTCGTCGGCGAAGAGCACCTCGTTGCCGA	TGCAGCGCGGGCACCAGCTGCGCGGCCAGGGTGGGGTCGTCTGCGAAGAGCACCTCGTTGCCGA	2		1	1	1	3	1	1	3	3	3	3	3	1	3	1	1	1	3	1	2	1	1	3	3	1	3	1	3	1	1	3	1		3	3	1	3	3	1	3
RGLP23765.1	2	A	5	44.2905	538	0	TGCAGGCCAGCACCGCGCGCGCGTCCATGGCCTCCATCGCCCTCAGGTACAGGCACTCTGCCGC	TGCAGGCCAGCACCGCGCGCGCGTCCATGGTCTCCATCGCCCTCAGGTACAGGCACTCTGCCGC	1		1	1	1	3	1	1	3	3	3	3	3	1	3	1	1	1	3	1	2	1	1	3	3	1	3	1	3	1	1	3	1		3	3	1	3	3	1	3
RGLP50116.1	2	A	5	44.2905	538	0	TGCAGGCGGAGCAGCGAGCCGTGCGGCTCGCACTCGTCGGTGAGGTCGGCGCGGACGCAGCGGA	TGCAGGCGGAGCAGCGAGCCGTGTGGCTCGCACTCGTCCGTGAGGTCGGCGCGGACACAGCGGA	3		1	1	1	3	1	1	3	3	3	3	3	1	3	1	1	1	3	1	2	1	1	3	3	1	3	1	3	1	1	3	1		3	3	1	3	3	1	3
RGLP51551.1	2	A	5	45.7698	539	0	TGCAGGCTTCTGGTCCCTCCCCTCTCCTCTCCCTGAATGCTAGAGTCTCTGAGTGAGTTCCTTC	TGCAGGCTTCTGGTCCCTCCCCTCTCCTCTCCCTGAATGCTAGAGTCTCTGAGTGAGTTCCTCC	1		1	1	1	3	1	1		3	3	3	3	1	1	1		1	3	1	2	1	1	3	3	1	3	1	3	1		3	1		3	3	1	3	3	1	3
RGLP34632.1	2	A	5	46.647	540	0	TGCAGCGTCGTAGGCGCGAGCGGCCTCGTGTGCGCTCTTGTATGTGCGGAGCGTCGGACGTAAC	TGCAGCGTCGTAGGCGCGAGCGGCCTCGTGTGCGCTCTTGTATGTGCGGAGCGTCAGACGTAAC	1		1	1	1	3	1	1	3	3	3	3	3	1	1	1	1	1	3	1	2	1	1	3	3	1	3	1	3		1	3	1			3	1	3	3	1	3
RGLP51734.1	2	A	5	47.2284	541	0	TGCAGGTAAAGGTTCCCTGCACCCTATTGCAGTCCGAGATCGGAAGAGCGGTTCAGCAGGAATG	TGCAGGTAAAGGTTCCCTGCACCCTATTGCAATCCGAGATCGGAAGAGCGGTTCAGCAGGAATG	1		1	1	1		1	1	3	3	3	3	3	1	1	1	1	1	3	1	3	1		3	3	1	3	1	3	1	1	3	1		3	3	1	3	3	1	3
RGLP38970.1	2	A	5	49.3242	542	0	TGCAGCTGAGCTGTCATTCTCGTCGCCCGCGGCGCGATCACCGAGATCGGAAGAGCGGTTCAGC	TGCAGCTGGGCCGTCATTCTCGTCGCCCGCGGCGCGATCACCGAGATCGGAAGAGCGGTTCAGC	2		3	1	1	3	1	1	3	3	3	3	3	1	1	1	1	1	3	1	1	1	3	3	3	1	3	1	3	1	1	3	1		3	3	1	3	3	1	3
RGLP47321.1	2	A	5	49.3242	542	0	TGCAGGCACGGAGCTGCGTCGGATCTCCGAGATCGGAAGAGCGGTTCAGCAGGAATGCCGAGAC	TGCAGGCACAGAGCTGCGTCGGATCTCCGAGATCGGAAGAGCGGTTCAGCAGGAATGCCGAGAC	1		3	1	1	3	1	1	3	3	3	3	3	1	1	1	1	1	3	1	1	1	3	3	3	1	3	1	3	1	1	3	1		3	3	1	3	3	1	3
RGLP4336.1	2	A	5	53.3615	543	0	TGCAGACATCCCATTCTTCGGCGAGGTGCCGCTTGATCTTTGCGCAGTGGGGGCTATTAGCAAG	TGCAGACATCCCATTCTTCGCCGTGGTGCCGCTTGATCTTTGCGCAGTGGGGGCTATTAGCAAG	2		3	1	1	3	1	1	3	3	3	3	3	1	1	1	1	1	3	1	1	1	3	3	3	1	3	1	3	1	1	3	1		3	3	1	3	3	1	3
RGLP6267.1	2	A	5	53.3615	543	0	TGCAGACTGTCCCGTTTAGTAGTTAGTTGGGCACCAGTTAATGAGCCCTTTACCGAGATCGGAA	TGCAGACTGTCCCGATTAGTAGTTAGTAGGGCACCAGTTAATGAGCCCTTTACCGAGATCGGAA	2		3	1	1	3	1	1	3	3	3	3	3	1	1	1	1	1	3	1	1	1	3	3	3	1	3	1	3	1	1	3	1		3	3	1	3	3	1	3
RGLP9104.1	2	A	5	53.3615	543	0	TGCAGAGTAAGTGGAGAACGAGGCAGCACGGGCACCCGCCTTGGTGGCCACCTCCAGAGCCCAG	TGCAGAGTAAGTCGAGAAGGAGGCAGCACGGGCACCCGCCTTGGTGGCCACCTCCAGAGCCCAG	2		3	1	1	3	1	1	3	3	3	3		1		1	1		3	1	1	1	3	3	3	1	3	1	3	1	1	3	1		3	3	1	3	3	1	3
RGLP42990.1	2	A	5	53.3615	543	0	TGCAGGAAGCACCAGAGGAGGTTGAGGATTGCAACGGCCCAGAGGAGCGCGTAGTAGGCGACGA	TGCAGGAAGCACCAGAGGAGGTTGAGGATGGCAACGGCCCAGAGGAGCGCGTAGTAGGCGACGA	1		3	1	1	3	1	1	3	3	3	3	3	1	1	1	1	1	3	1		1	3	3	3	1	3	1	3	1	1	3	1		3	3	1	3	3	1	3
RGLP64827.1	2	A	5	53.3615	543	0	TGCAGTCTTGGAAAGAAGTCACTTGTTAGGAGCATGTGTATATCTTCACATTCAAGACGCCTTC	TGCAGTCTTGGAAAGAAGTCACTTGTTAGGAGCATGTCTATACCTTCGCATTCAAGACGCCTTC	3		3	1	1	3	1	1	3	3	3	3	3	1	1	1	1	1	3	1	1	1	3	3	3	1	3	1	3	1	1	3	1		3	3	1	3	3	1	3
RGLP66507.1	2	A	5	53.3615	543	0	TGCAGTGGCCGACTTTGGCCACTTGGGCTGCTTGCACCGATTGCACGGACGGGCAGCGGCTCCG	TGCAGTGGCCGACTTTGGCCACTTGGGCTGCTTGCACCGATTGCACGGATGGGCAGCGGCTCCG	1		3	1	1	3	1	1	3	3	3	3	3	1	1	1	1	1	3	1	1	1	3	3	3	1	3	1	3	1	1	3	1		3	3	1	3	3	1	3
RGLP67599.1	2	A	5	53.3615	543	0	TGCAGTTAATGATAATCTCCAGAACAATAAAGTCCTGATGGGAAGTCAGAGCATAGAACTATCG	TGCAGTTAATGATAATCTCTAGAATAATAAAGTCCTGATGGGAAGTCAGAGCATAGAACTATCG	2		3	1	1	3	1	1	3	3	3	3		1	1	1	1	1	3	1	1	1	3	3	3	1	3	1	3	1	1	3	1		3	3	1	3	3	1	3
RGLP7967.1	2	A	5	54.2386	544	0	TGCAGAGCTGGGGACACGGGCCGCGGCATCGTGATGCCGAGATCGGAAGAGCGGTTCAGCAGGA	TGCAGAGCTGGGGACACGGGCCGCGGCATGGTGATGCCGAGATCGGAAGAGCGGTTCAGCAGGA	1		3	1	1	3	1	1	3	3	3	3	3	1	1	1	1	1	3	1	1	1	3	3	3	1	3	1	3	1	1	3	1		3	3	1	3	3	1	3
RGLP19577.1	2	A	5	56.0244	545	0	TGCAGCAGGGCCAGCATACTGAAGCTCATCTGCGTGGGCGTCAGCTCGGGCAACGGCATGTCCC	TGCAGCAGGGCCAGCATGCTGAAGCTCATCTGCGTGGGCGTCAGCTCGGGCAACGGCATGTCCC	1		3	1	1	3	1	1	3	3	3	3	3	1	1	1	1	3	3	2	1	1	3	3	3	1	3	1	3	3	1	3	1		3	3	3	3	3	1	3
RGLP21667.1	2	A	5	56.0244	545	0	TGCAGCATTTTTATTTAAATAAAACCGCCGTCAGCACCGAGATCGGAAGAGCGGTTCAGCAGGA	TGCAGCATTTTTATTTAAATGAAACAGCCGTCAGCACCGAGATCGGAAGAGCGGTTCAGCAGGA	2		3	1	1	3	1	1	3	3	3	3	3	1	1	1	1		3	2	1	1	3	3	3	1	3	1	3	3	1	3	1		3	3	3	3	3	1	3
RGLP39092.1	2	A	5	56.0244	545	0	TGCAGCTGATTGGAGCACCTCCAAGCACGCCAACGCCTCTATCTGCTACACTGTTGCTGCATGT	TGCAGCTGATTGGAGCACCTCCAAGCACGCCAACGCCTCTATTTGCTACACTGTTGCTGCATGT	1		3	1	1	3	1	1	3	3	3	3	3	1	1	1	1	3	3	2	1	1	3	3	3	1	3	1	3	3	1	3	1		3	3	3	3	3	1	3
RGLP60630.1	2	A	5	56.3134	546	0	TGCAGTAACTCTCGGACAACGGGCAACTTGGTGGCTCGGCTCTGGCCTGTTGGTTTAGGCCCGA	TGCAGTAACTCTCGGACAACGGGCAACTTGGTGGCTCAGCTCTGGCCTGTTGGTTTAGGCCCGA	1		3	1	1	3	1	1	3	3	3	3	3	1	1	1	1	3	3	2	1	1	3	3	3	1	3	1	3	3	1	3	1		3	3	3	3	1	1	3
RGLP61972.1	2	A	5	56.3134	546	0	TGCAGTAGTAGTACTCGGCATGCGTTGCGTCATGCAGTAGTCAAACAAGTGTTTTTCTTTACCG	TGCAGTAGTAGTACTCGGCATGCGTTGCGTCATGCAGTAGTCAAACAAGTGTTTTTCTTTACCT	1		3	1	1	3	1	1	3	3	3	3	3	1	1	1	1	3	3	2	1	1	3	3	3	1	3	1	3	3	1	3	1		3	3	3	3	1	1	3
RGLP61088.1	2	A	5	56.8948	547	0	TGCAGTACCAGACCTACTCGAAGGACGAAAAGGACCTAGCTACAATGAGTGCATCAAACCCGAG	TGCAGTACCAGACCTACTCGAAGGAGGAAAAGGACCTAGCTATAATGAGTGCATCAAACCCGAG	2		3	1	1	3	1	1	3	3	3	3	3	1	1	1	1	3	3	2	1	1	3	3	3	1	3	1	3	3	1	3	1		3	3	3	3	1	1	3
RGLP64137.1	2	A	5	56.8948	547	0	TGCAGTCGGCAAGGAGATTGTGGATCTCTGCCTGGACCGCATCCGCAAGCTTGCTGACAACTGC	TGCAGTCGGCAAAGAGATTGTGGACCTCTGCCTCGACCGCATCCGCAAGCTTGCTGACAACTGC	3		3	1	1	3	1	1	3	3	3	3	3	1	1	1	1	3	3	2	1	1	3	3	3	1	3	1	3	3	1	3	1		3	3	3	3	1	1	3
RGLP15538.1	2	A	5	57.1838	548	0	TGCAGCATAGCACGGCCGAGTATGAGGAGAACCGAGATCGGAAGAGCGGTTCAGCAGGAATGCC	TGCAGCACAGCACGACCGAGTATGAGGAGAACCGAGATCGGAAGAGCGGTTCAGCAGGAATGCC	2		3	1	1	3	1	1	3	3	3	3	3	1		1		3	3	2		1	3	3	3	1	3		3	3	1	3	1			3	3	3	1	1	3
RGLP37777.1	2	A	5	57.1838	548	0	TGCAGCTCGACGACCATGTGGTGGTCGTAGGGACGCTCTCCGTGCCGAGATCGGAAGAGCGGTT	TGCAGCTCGACGACCATGTGGTGGTCGTAGGGACGTTCTCCGTGCCGAGATCGGAAGAGCGGTT	1		3	1	1	3	1	1	3	3	3	3	3	1	1	1	1	3	3	2	1	1	3	3	3	1	3	1	3	3	1	3	1		3	3	3	3	1	1	3
RGLP7770.1	2	A	5	59.5934	549	0	TGCAGAGCGGACACGAGCGGTGAGAGCAGACTGTGCAGTGATATATACCGAGATCGGAAGAGCG	TGCAGAGCGGACACGAGCGGTGAGAGCAGACTGTCCAGTGATATATACCGAGATCGGAAGAGCG	1		3	1	1	3	1	1	3	3	3	3	3	1	1	1	1	3	3	2	1	1	3	3	3	1	3	1	3	3	1	3	1		3	3	3	3	1	1	3
RGLP67026.1	2	A	5	59.5934	549	0	TGCAGTGTACGAGGAAATCATCGTCTCTCCTTCGGGTGAGGCTGGCCCGAGATCGGAAGAGCGG	TGCAGTGTACGAGTAAATCATCGTCTCTCCTTCGGGTCAGGCTGGCCCGAGATCGGAAGAGCGG	2		3	1	1	3	1	1	3	3	3	3	3	1	1	1	1	3	3	2	1	1	3	3	3	1	3	1	3	3	1	3	1		3	3	3	3	1	1	3
RGLP25095.1	2	A	5	60.1748	550	0	TGCAGCTCTGGCCATTGTTGCCGCGCCACTAGCGCCCCCGAGATCGGAAGAGCGGTTCAGCAGG	TGCAGCCCTGGCCATTGTTGCCGCGCCACTAGCGCCCCCGAGATCGGAAGAGCGGTTCAGCAGG	1		3	1	1	3	1	1	3	3	3	3	3	1	1	1	1	3	3	2	1	1	3	3	3	1	3	1	3	3	1	3	1		3	3	3	3	1	1	3
RGLP39718.1	2	A	5	60.7562	551	0	TGCAGCTGCTGTGGGCGATGGCTGAAGAGGACCGAGATCGGAAGAGCGGTTCAGCAGGAATGCC	TGCAGCTGCTATGGGCGATGGCCGAAGAGGACCGAGATCGGAAGAGCGGTTCAGCAGGAATGCC	2		3	1	1	3	1	1	3	3	3	3	3	1	1	1	1	3	3	2	1	1	3	3	3	1	3	1	3	3	1	3	1		3	3	3	3	1	1	3
RGLP62415.1	2	A	5	60.7562	551	0	TGCAGTATGTAGGTGTTATTGTTTGGTTGACTCGCTGGGTGCTACTTTCCTTTTGGTTGACACT	TGCAGTATGTAGGTGTTATTGTTTGGTTGACTCGTTGGGTGCTACTTTCCTTTCGGTTGACACT	2	RGLCS4999	3	1	1	3	1	1	3	3	3	3	3	1	1	1	1	3	3	2	1	1	3	3	3	1	3	1	3	3	1	3	1		3	3	3	3	1	1	3
RGLP31423.1	2	A	5	61.6334	552	0	TGCAGCGCGCGTGCCCCGTCCATGGCGACGCCGAGCGTGGCCGCCGTGCCGCCGAGCACCACGC	TGCAGCGCGCGTGCCCCGTCCATGGTGACGCCGAGCGTGGCCGCCGTGCCGCCGAGCACCACGC	1		3	1	1	3	1	1	3	3	3	3	3	1	1	1	1	3	3	2	1	1	3	3	3	1	3	1	3	3		3	1		3	3	3	3	3	1	3
RGLP31444.1	2	A	5	61.6334	552	0	TGCAGCGCGCTCGGCGGCGACTCCGTCGGCGGCATCACCATCAACAAGACGCGCGCCCTCGAGC	TGCAGCGCGCTCGGCGGCGACTCCGTCGGCGGCATCCCCATCAACAAGACGCGCGCCCTCGAGC	1	RGLC18067.2	3	1	1	3	1	1	3	3	3	3	3	1	1	1	1	3	3	3	1	1	3	3	3	1	3	1	3	3	1	3	1		3	3	3	3	3	1	3
RGLP31917.1	2	A	5	61.6334	552	0	TGCAGCGCTGCCAGTTCTAGGAATGCCAGCGACATCCTTCTTGGCCTGCTCATCGACCGCGTAG	TGCAGCGCTGCCAGTTCTAGGAATGCTGGCGACATCCTTCTTGGCCTGCGCATCGACCGCGTAG	3		3	1	1	3	1	1	3	3	3	3	3	1	1	1	1	3	3	2	1	1	3	3	3	1	3	1	3	3	1	3	1		3	3	3	3	3	1	3
RGLP44408.1	2	A	5	61.6334	552	0	TGCAGGCCTCCTTTGCCGTGGGCTGCCCTAATCTTTGGATCATCCGTACGGTCACTCGGAGCAG	TGCAGGACTCCTTTGCCGTGGGCTGCCCTGATCTTTGGATCATCAGTACGGTCACTCGGAGCAG	3		3	1	1	3	1	1	3	3	3	3	3	1	1	1	1	3	3	2	1	1	3	3	3	1	3	1	3	3	1	3	1		3	3	3	3	3	1	3
RGLP50602.1	2	A	5	61.6334	552	0	TGCAGGCGTGAACCATTGACTTTCAGGAGCTGGGATGACATGCCGAGATCGGAAGAGCGGTTCA	TGCAGGCGTGAACCATTGACATTCAGGAGCTGGGATGACATGCCGAGATCGGAAGAGCGGTTCA	1		3	1	1	3	1	1	3	3	3	3	3	1	1	1	1	3	3	2	1	1	3	3	3	1	3	1	3	3	1	3	1		3	3	3	3	3	1	3
RGLP62086.1	2	A	5	61.6334	552	0	TGCAGTATAAAGACAACCTATACCCGCCCCTGTCCTTGCCATTGCCACGACACGAAACACCTGC	TGCAGTATAAAGACAACCTATACCCGTCCCTGTCCTTGCCATTGCCACGACACGAAACACCTGC	1		3	1	1	3	1	1	3	3	3	3	3	1	1	1	1	3	3	2	1	1	3	3	3	1	3	1	3	3	1	3	1		3	3	3	3	3	1	3
RGLP9683.1	2	A	5	61.9224	553	0	TGCAGATAGTAAACAAACCATATGAGCATATACTCCCTCCGTCCCGAGATCGGAAGAGCGGTTC	TGCAGATAATAAACAAACCATATGAGCATATACTCCCTCCGTCCCGAGATCGGAAGAGCGGTTC	1		3	1	1	3	1	1	3	3	3	3	3	1		1	1	3	3	2	1	1	3	3	3	1	3	1	3	3	1	3	1		3	3	3	3	3	1	3
RGLP13465.1	2	A	5	62.2115	554	0	TGCAGCAAAATAAACGGAAGAACAGGCACCCTTTAGACTCACGTTCTTGTGCACAGATCCAGCA	TGCAGCAAAATAAACGGAAGAACAGGCACCCTTTAGACTCACGTTCTTGTGCACAGATGCAGCA	1		3	1	1	3	1	1	3	3	3	3	3	1	1	1	1	3	3	2	1	1	3	3	3	1	3	1	3	3	1	3	1		3	3	3	3	3	1	3
RGLP47454.1	2	A	5	62.2115	554	0	TGCAGGCACGGACAGGACAATGAAACGCAGCTGCCGATGCGATAACATTTGCATTTCTTATGAT	TGCAGGCACGGACAGGACAATGAAACGCAGCTGCCGATGCGATAACATTTGCATTCCTTATGAT	1		3	1	1	3	1	1	3	3	3	3	3	1	1	1	1	3	3	2	1	1	3	3	3	1	3	1	3	3	1	3	1		3	3	3	3	3	1	3
RGLP65675.1	2	A	5	62.2115	554	0	TGCAGTGCATGCTGATCGCGCGTTCATCCATCCATGGATCGTACCGACCGAACTGCGCCACCGT	TGCAGTGCATGCTGATCGCGCGTTCGTCCATCCATGGATCGTACCGACCGAACTGCGCCGCCGT	2		3	1	1	3	1	1	3	3	3	3	3	1	1	1	1	3	3	2	1	1	3	3	3	1	3	1	3	3	1	3	1		3	3	3	3	3	1	3
RGLP18045.1	2	A	5	62.5005	555	0	TGCAGCAGCAGCGCGAACAGGCTGCGACAACAGCGAGATCTCACAGCTTGCAGCGGCGACTACT	TGCAGCAGCAGCGCGAACAGGCTGCGACAACAGCGAGATCTCACAGCTTGCAACGGCGACTACT	1		3	1	1	3	1	1	3	3	3	3	3	1	1	1	1	3	3	2	1	1	3	3	3	1	3	1	3	3	1	3	1		3	3	3	3	3	1	3
RGLP8058.1	2	A	5	63.0819	556	0	TGCAGAGGAACTACTCGGGTGTCTCTGACGGCAGCATGCTGGACGCTGAAGCTGAAGCGGAGTG	TGCAGAGGAACTACTCGGGTGTCTCTGACGGCAGCATGCTGGACGCTGAAGATGAAGCGGAGTG	1	RGLC5437.1	3	1	1	3	1	1	3	3	3	3	3	1	1	1	1	3	3	2	1	1	3	3	3	1	3	1	3	3	1	3	1		3	3	3	3	3	1	3
RGLP522.1	2	A	5	63.6633	557	0	TGCAGAAACATGCAGATCCAAGGAAGAACAAAAAACCAAAACGATGTACTGCTAACTACTGTCG	TGCAGAAACGTGCAGATCCAAGGAAGAACAAAAAAACAAAACGATGTACTGCTAACTGCTGTCG	3		3	1	1	3	1	1	3	3	3	3	3	1	1	1	1	3	3	2	1	1	3	3	3	1	3	1	3	3	1	3	1		3	3	3	3	3	1	3
RGLP8674.1	2	A	5	63.6633	557	0	TGCAGAGGGACGTTGAGCAGTATGGTCCATTCGTTGCACATTCGACGGCAGCAGGACGATTCCA	TGCAGAGGGACGTTGAGTAGTATGGTCCATTCATTGCACATCCGACGGCAGCAGGACGATTCCA	3		3	1	1	3	1	1	3	3	3	3	3	1	1	1	1	3	3	2	1	1	3	3	3	1	3	1	3	3	1	3	1		3	3	3	3	3	1	3
RGLP13613.1	2	A	5	63.6633	557	0	TGCAGCAAAGCCTCGCTGCGCCTGCGACTTGGTCAAAAAAGAAGGAAAGCCAAAGCCTGTGCCT	TGCAGCAAAGCCTCCCTGCGCCTGCGACTTGGTCAAAAAAGAAAGAAAGCCAAAGCCTGTGCCT	2		3	1	1	3	1	1	3	3	3	3		1	1	1	1	3	3	2	1	1	3	3	3	1	3	1	3	3	1	3	1		3	3	3	3	3	1	3
RGLP23034.1	2	A	5	63.6633	557	0	TGCAGCCATAACAAATTGAAAAATCTCAGACGCTAACATCAACACTACTTGATGCCGAGATCGG	TGCAGCCATAACAAATTGAAAAATCTCAGGCGCTAACATCAACACTACTTGATGCCGAGATCGG	1		3	1	1		1	1	3	3	3	3	3	1	1	1	1	3	3	2	1	1	3	3	3	1	3	1	3	3	1	3	1			3	3	3	3	1	3
RGLP24637.1	2	A	5	63.6633	557	0	TGCAGCCCGCCCCCGTGGTGCTCGGGGGCGTCGCGCACTGGCTGTTCCACCAACGGCAGTTGGG	TGCAGCCCGCCCCCGTAGTGCTCGGGGGCGTCGCGCACTGGCTGTTCCACCAACGGCAGTTGGG	1		3	1	1	3	1	1	3	3	3	3	3	1	1	1	1	3	3	2	1	1	3	3	3	1	3	1	3	3	1	3	1		3	3	3	3	3	1	3
RGLP68418.1	2	A	5	63.6633	557	0	TGCAGTTCGAACGGCAGGGATACGGGCAACCAGACGGCGCTCTCGTGTCCCTCTCCCGAGATCG	TGCAGTTCGAACGGCAGGGATACGGGACACCAGACGGCGCTCTCGTGTCCCTCTCCCGAGATCG	2		3	1	1	3	1	1	3	3	3	3	3	1	1	1	1	3	3	2	1	1	3	3	3	1	3	1	3	3	1	3	1		3	3	3	3	3	1	3
RGLP45920.1	2	A	5	64.2447	558	0	TGCAGGAGGTGGACATGACACCCGCCGACGTCGCCGAGAACCTCACGCCCAAGAGCGCCGCCGA	TGCAGGAGGTGGACATGACGCCCGCCGACGTCGCCGAGAACCTCACGCCCAAGAGCGCCGACGA	2		3	1	1	3	1	1	3	3	3	3	3	1	1	1	1	3	3	3	1	1	3	3	3	1	3	1	3	3	3	3	1		3	3	1	3	3	1	3
RGLP3790.1	2	A	5	64.5337	559	0	TGCAGAATGCACAACCCAACAACCTCATCCTTGCTAGCTAGACCACCGCGTCGACTGAATTGAT	TGCAGAATGCACAACCCAACAACCTCATCCTTGCTAGCTAGACCACCGCGTCGACAGAATTGAT	1		3	1	1	3	1	1	3	3	3	3	3	1	1	1	1	3	3	2	1	1	3	3	3	1	3	1	3	3	3	3	1		3	3	1	3	3	1	3
RGLP18564.1	2	A	5	64.5337	559	0	TGCAGCAGCGCGCCGACGGTGTCGAACAGCTCATGCTCCTCCACCCCGAGGTAGGTCCTGGCGA	TGCAGCAGCGAGCCGACGGTGGCGAACAGCTCATGCTCCTCCACCCCGAGGTAGGTCCTGGCGA	2		3	1	1	2	1	1	3	3	3	3	3	1	1	1	1	3	3	3	1	1	3	3	3	1	3	1	3	3	3	3	1		3	3	1	3	3	1	3
RGLP52058.1	2	A	5	64.5337	559	0	TGCAGGGACTAGTACTCTTCCACTTCGTCTCAGCCAATCGATCGATCGCGCACCGCCTCCAGCC	TGCAGGGACCAGTACTCTTCCACTTCGTCTCAGCCAATCGATCGATCGCGCACCGCCTCCAGCC	1		3	1	1	3	1	1	3	3	3	3	3	1	1	1	1		3	2	1	1	3	3	3	1	3	1	3	3	3	3	1		3	3	1	3	3	1	3
RGLP19431.1	2	A	5	65.1151	560	0	TGCAGCAGGCCTGCTAATGCAGTAGAACGCGATGACTTCTCTGGTCTCCCCATGACCGAGATCG	TGCAGCAGGCCTGCTAATGCAGTAGAACGCGATGACTGCTCTGGTCTCCCCATGACCGAGATCG	1		3	1	1	3	1	1	3	3	3	3	3	1	1	1	1	3	3	2	1	1	3	3	3	1	3	1	3	3	3	3	1		3	3	1	3	3	1	3
RGLP39960.1	2	A	5	65.1151	560	0	TGCAGCTGCTTGATTGGTCGATAGATCGCTGGTCGTCAACGGGAGGAGTGGAGATTTGATTCGG	TGCAGCTGCTTGATTGGTCGATAGATCGCTGGTCGTCAACGGGAGGAGTGGAGATTTGATTTGG	1		3	1	1	3	1	1	3	3	3	3	3	1	1	1	1	3	3	2	1	1	3	3	3	1	3	1	3	3	3	3	1		3	3	1	3	3	1	3
RGLP49285.1	2	A	5	65.1151	560	0	TGCAGGCCTCAATCCAGTTGCACATGTTGATGTTATTCAGCAAGAGAGCCCTGGAAGCTTGGGA	TGCAGGCCTCAATCCAATTGCACATGTTGATGTTATTCAGCAAGAGAGCCCTGGAAGCTTGGGA	1		3	1	1	3	1	1	3	3	3	3	3	1	1	1	1	3	3	2	1	1	3	3	3	1	3	1	3	3	3	3	1		3	3	1	3	3	1	3
RGLP65688.1	2	A	5	65.1151	560	0	TGCAGTGCATTGACCATGTGTTGCTGCTGCTGCCTCCGCAAGGCGCCAACCAGGAAACGGGTAG	TGCAGTGCATTGACCATGTGTTGCTGCTGCCGCCTCCGCAAGGCGCCAACCAGGAAACGGGTAG	1		3	1	1	3	1	1	3	3	3	3	3	1	1	1	1	3	3	2	1	1	3	3	3	1	3	1	3	3	3	3	1		3	3	1	3	3	1	3
RGLP66234.1	2	A	5	65.1151	560	0	TGCAGTGCTTTCTGAACCAGTTTCTGAAGGCGACGACCATGCCGTCCGACGACGTAGGCACGTA	TGCAGTGCTTTCTGTACCAGTTTCTGAAGGCGACGACCATGCCGTCCGACGACGTAGGCACGTA	1		3	1	1	3	1	1	3	3	3	3	3	1	1	1	1	3	3	2	1	1	3	3	3	1	3	1	3	3	3	3	1		3	3	1	3	3	1	3
RGLP16543.1	2	A	5	65.9923	561	0	TGCAGCACGAGGAGGAGGAGGAGGGTAGGGCACTCGAACCGAGATCGGAAGAGCGGTTCAGCAG	TGCAGCAGCAGGAGGAGGAGGAGGGTAGTGCACTCGAACCGAGATCGGAAGAGCGGTTCAGCAG	3		3	1	1	3	1	1	3	3	3	3	3	1	1	1	1	3	3	2	1	1	3	2	3	1	3	1	3	3	3	3	1		3	3	1	3	3	1	3
RGLP19856.1	2	A	5	65.9923	561	0	TGCAGCAGGTTGGGCTCGTTGATGATGTGGTGGCCCCTGCTCCCGCCGCGGAGGCGGAGCACCA	TGCAGCAGGTTGGGCTCAGTGATGATGTGGTGGCCCCTGCTCCCGCCGCGGAGGCGGAGCACCA	2		3	1	1	3	1	1	3	3	3	3	3	1	1	1	1	3	3	2	1	1	3	2	3	1	3	1	3	3	3	3	1		3	3	1	3	3	1	3
RGLP35709.1	2	A	5	65.9923	561	0	TGCAGCTACCGTGTCCCTTCCGAGCTCCCCGCAGTGCCTCGCTACCGACACGAGGTTATCAATC	TGCAGCTACCGTGTCCCCTCCGAGCTCCCCGCAATGCCTCGCTACCGACACGAGATTATCAATC	3		3	1	1	3	1	1	3	3	3	3		1	1	1	1	3	3	2	1	1	3	2	3	1	3	1	3	3	3	3	1		3	3	1	3	3	1	3
RGLP8529.1	2	A	5	66.5737	562	0	TGCAGAGGCGGATCCCCGCCTGGTGCTACAGGTGTTGTAGCACCGAGATCGGAAGAGCGGTTCA	TGCAGAGGCGGATCCCCGCCTGGTGCTATAGGTGCTGTAGCACCGAGATCGGAAGAGCGGTTCA	2		3	1	1	3	1	1	3	3	3	3	3	1		1	1	3	3	3			3	2	3	1	3	1	3	3	3	3	1		3	3		3	3	1	3
RGLP61338.1	2	A	5	67.4508	563	0	TGCAGTACGTGTGCAGTCTGAAGGACGACGCAGTGACCGAAAACTGGAGATATCTGATCCCGTC	TGCAGTACGTGTGCAGTCTGAAGGACGACGCAGTGACCGAAAACTGGAGATATCTGGTCCCGTC	1		3	1	1	3	1	1	3	3	3	3	3	1	1	1	3	3	3	2	1	1	3	2	3	1	3	1	3	3	3	3	1		3	3	1	3	3	1	3
RGLP7759.1	2	A	5	67.7399	564	0	TGCAGAGCGCGTGCGGGGTCTCTGTGGAATAATAGCGCTCCCGCACATCCATCCATACTACACA	TGCAGAGCGCGTGCGGGGTCTCTGTGGAATAATAGCGCTCCCGCTCATCCATCCATACTATACA	2		3	1	1	3	1	1	3	3	3	3	3	1	1	1	3	3	3	2	1	1	3	2	3	1	3	1	3	3	3	3	1		3	3	1	3	3	1	3
RGLP8284.1	2	A	5	67.7399	564	0	TGCAGAGGAGGGAGAATGGGAAGAGAGGAGCAGCCTCTGCTGCTTCTATAACTTGAGGTGGCCG	TGCAGAGGAGGGAGAATGGGAAGAGAGGAGCAGCCGCTGCTGCTGCTATAACTTGAGGTGGCCG	2		3	1	1	3	1	1	3	3	3	3	3	1	1	1	3	3	3	3	1	1	3	2	3	1	3	1	3	3	3	3	1		3	3	1	3	3	1	3
RGLP15704.1	2	A	5	67.7399	564	0	TGCAGCACATTGCGCTGACTGACCGAACAACTTGGCCTGTCGCCGTGAAAGCAAGTTGTATTTG	TGCAGCACATTGCGCTGACTGACCGAACAACTTGGCCTGTCGCCGTGAAAGCAAGCTGTATTTG	1		3	1	1	3	1	1	3	3	3	3	3	1	1	1	3	3	3	2	1	1	3	2	3	1	3	1	3	3	3	3	1		3	3	1	3	3	1	3
RGLP903.1	2	A	5	68.6171	565	0	TGCAGAAAGTAAACGCTGGGAAGCAAGATGCAGGTTGGATCCCTTTTTTGTAAATTAATGAAGG	TGCAGAAAGTAAACGCTGGGAAGCAAGATGCAGGTTGGATCCCTTTTTTGTAAATTAATTAAGG	1		3	1	1	3	1	1	3	3	3	3	3	1	1	1	3		3	2	1	1	3	2	3	1	3	1	3	3	3	3	1		3	3	1	3	3	3	3
RGLP48872.1	2	A	5	68.6171	565	0	TGCAGGCCGACGCCGCCGTGTCCGCGCTCGCCGCCAAGTGGGCCGAGATCGGAAGAGCGGTTCA	TGCAGGCCGACGCCGCCGTTTCCGCGCTCGCCGCCAAGTGGGCCGAGATCGGAAGAGCGGTTCA	1		3	1	1	3	1	1	3	3	3	3	3	1	1	1	3	3	3	2	1	1	3	2	3	1	3	1	3	3	3	3	1		3	3	1	3	3	3	3
RGLP56216.1	2	A	5	68.6171	565	0	TGCAGGTACACGCCGATGGCGGTGAACTTGATGAAGTTGCCCCCGATCTCCATCCCGCGCACAC	TGCAGGTACACGCCGATGGCCGTGAACTTGATGAAGTTGCCCCCGATCTCCATCCCGCGCACAC	1		3	1	1	3	1	1	3	3	3	3	3	1	1	1	3	3	3	2	1	1	3	2	3	1	3	1	3	3	3	3	1		3	3	1	3	3	3	3
RGLP6346.1	2	A	5	70.4028	566	0	TGCAGACTTGGGAGAATGGATACGCATTCTGGTATAAGCAGTGAACCCGAGATCGGAAGAGCGG	TGCAGAGTTGGGAAAATGGATACGCATTCTGGTATAAGCAGTGAACCCGAGATCGGAAGAGCGG	2		3	2	1	3	1	1	3	3	3	3	3	1	1	1	3	3	3	2	1	1	3	2	3	1	3	1	3	3	3	3	1		3	3	1	1	3	3	3
RGLP26049.1	2	A	5	71.5792	567	0	TGCAGCCGCGCGCTAGAACGCCAGTCGCGGCAGATGGCGGAGAGGCGGACCTGATCGGCATGTG	TGCAGCCGCGCGCTAGAACGCCAGTCGCGGCAGATGGCGGAGAGGTGGACCTGATCGGCATGTG	1		3	2	1	3	1	1	3	3	3	3	3	1	1	1	3	3	3	2	1	1	3	2	3	1	3	1	3	3	3	3	1		3	3	1	1	3	3	3
RGLP39736.1	2	A	5	72.1606	568	0	TGCAGCTTCTCAGCGACGGGACAACGCTCCGAGATCGGAAGAGCGGTTCAGCAGGAATGCCGAG	TGCAGCTGCTCAGCGACGGGACGACGGTCCGAGATCGGAAGAGCGGTTCAGCAGGAATGCCGAG	3		3	2	1	3	1	1	3	3	3	3	3	1	1	1	3	3	3	2	1	1	3	2	3	1	3	1	3	3	3	3	1		3	3	1	1	3	3	3
RGLP5273.1	2	A	5	76.1979	569	0	TGCAGACGCGATCGCATAGCTTCTCCTCGCAGATCAGCTTCAGCCTCTCCAGGTTGTACCTGTC	TGCAGACCTGATCGCATAGCTTCTCCTCGCAGATCAGCTTCAGCCTCTCCAGGTTGTACCTGTC	2		3	1	1	1	1	1	3	3	3	3	1	3	1	1	3	3	3	2	1	1	3	3	3	1	3	1	3	3	3	3	1		3	3	1	1		3	3
RGLP6042.1	2	A	5	76.1979	569	0	TGCAGACTATACACCTTCATAGAGTAGGTAAGCCATACACGAGTCAGGATATGTGAAGTTATCT	TGCAGACTATACACCTTCATAGAGTAGGTAAGCCATACACGAGTCAGGATATGTGAAGTTTCCT	2		3	2	1	1	1	1	3	3	3	3	1	3	1	1	3	3	3	2	1	1	3	2	3	1	3	1	3	3	3	3	1		3	3	1	1	3	3	3
RGLP8381.2	2	A	5	76.1979	569	0	TGCAGAGGCACGGTGGCCACGACAATGGCGCTGGCTGAGCAGCATGGCTGCCCTGCTCTGAAGA	TGCAGAGGCACGGTGGCGACCACAATGGCGCTGGCTGAGCAGCATGGCTGCCCTGCTCTGAAGA	2		3	2	1	1	1	1	3	3	3	3	1	3	1	1	3	3	3	2	1	1	3	2	3	1	3	1	3	3	3	3	1		3	3	1	1	3	3	3
RGLP23929.1	2	A	5	76.1979	569	0	TGCAGCCCATGGGCAGCTGCTACAACCCAAACACCATGCAGGCGCACGCATCCTACGCCTTCAA	TGCAGCCCATGGGCAGCTGCTACAACCCAAACACGATGCAGGCGCACGCATCCTACGCCTTCAA	1		3	2	1	1	1	1	3	3	3	3	1	3	1	1	3	3	3	2	1	1	3	2	3	1	3	1	3	3	3	3	1		3	3	1	1	3	3	3
RGLP39514.1	2	A	5	76.1979	569	0	TGCAGCTGCGACGCCCTCTTCGACGACAACAACAGAGGCGTCGTGAAGTTGGGCTTCATCCCCC	TGCAGCTGCGACGCCTTCTTCGACGACAACAACAGAGGCGTCGTGAAGTTGGGCTTCATCCCCC	1		3	1	1	1	1	1	3	3	3	3	1	3	1	1	3	3	3	2	1	1	3	2	3	1	3	1	3	3	3	3	1		3	3	1	1	3	3	3
RGLP60009.1	2	A	5	76.1979	569	0	TGCAGGTTGGCAGGTCAGAGCTTGTCCCAGGGGCGGATCATGCGCTGGAGAGCATACACAATAT	TGCAGGTTGGCAGGTCAGAGCTTGTCCCAGTGGCGGATCATGCGCTGGAGAGCATACACAATAT	1		3	2	1	1	1	1	3	3	3	3	1	3	1	1	3	3	3	2	1	1	3	2	3	1	3	1	3	3	3	3	1		3	3	1	1	3	3	3
RGLP25168.1	2	A	5	76.4869	570	0	TGCAGCCCTTTCCACAATCCACTGCTCCCCCTCCACTTCATCCTCGGCACCGAGATCGGAAGAG	TGCAGCCCTTTCCACAATCCACTGCTCCCCCTCCACTTCATCCTTGGCACCGAGATCGGAAGAG	1		3	2	1	1	1	1	3	3	3	3	1	3	1	1	3	2	3	2	1	1	3	2	3	1	3	1	3	3	3	3	1		3	3	1	1	3	3	3
RGLP12492.1	2	A	5	77.0683	571	0	TGCAGATGTTGACGCGCTCGACATGGTTCAGGAATTTGTCCGAACACCTTGCATACACGGACCG	TGCAGATGTTGACGCGCTCGACATGGTTCAGGAATTTGTCCGAACACCTTGCATACATGGACCG	1		3	2	1	1	1	1	3	3	3	3	1	3	1	1	3	1	3	2	1	1	3	2	3	1	3	1	3	3	3	3	1		3	3	1	1	3	3	3
RGLP21739.1	2	A	5	77.3573	572	0	TGCAGCCAAAGGATGGATCAAGGACCCGCCGTCGCTCCGTTGGCATGTCGCCTCCGCCACCGAG	TGCAGCCAAAGGATGGATTAAGGACCCGCCGTCGCTCCGTTGGCATGTCGCCTCCGCCACCGAG	1		3	2	1	1	1	1	3	3	3	3	1	3	1	1	3	2	3	2	1	1	3	2	3	1	3	1	3	3	3	3	1		3	3	1	1	3	3	3
RGLP4278.1	2	A	5	77.6464	573	0	TGCAGACAATTAATTCCCCTGCAAAATCTCAATCTCGCTCTTTTGTGGTTTGCATCTGTTAATT	TGCAGACAATTAATTCCCTTACAAAATCTCAATCTCGCTCTTTTGTGGTTTGCATCTGTTAATT	2		3	2	1	1	1	1	3	3	3	3		3	1	1	3	2	3	2	1	1	3	2	3	1	3	1	3	3	3	3	1		1	3	1	1	3	3	3
RGLP5347.1	2	A	5	77.6464	573	0	TGCAGACGAACAGCGGAGTCAGGAACGAAGGCGACGGTATCTCCCCGTGATTGCGTCTGCCTTT	TGCAGACGAACAGCGGAGTCAGGAACGAAGGCGACGGTATCTCCCCGTGATTCCGTCTGCCTTT	1			3	1	1	1	1	3	3	3	3	1	3	1	1	3		3		1	1	3	2	3		3	1	3	3	3	3	1		1	3	1	1	3	3	3
RGLP10253.1	2	A	5	77.6464	573	0	TGCAGATCAACTCGACCGCGACTCATCGCTCATTACATTGATGATCCTTGTCCATAACATGCTG	TGCAGATCAACTCGACCGCGACTCATCGCTCGTTACATTGATGATCCTTGTCCATAACATGCTG	1		3		1	1	1	1	3	3	3	3	1	3	1	1	3	3	2	2	1	1	3	2	3	1	3		3	3	3	3	1		1	3	1	1	3	3	3
RGLP32715.1	2	A	5	77.6464	573	0	TGCAGCGGCGGAACGAGGCTTCGCGGAGCGCGGGCGCGAGGTGGAACAGCGACAGCGGCAGCAC	TGCAGCGGCGGAACGAGGCTTCGCGGAGCGCGGGCGCCAGGTGGAACAGCGACAGCGGCAGCAC	1		3		1	1	1	1	3	3	3	3	1	3	1	1	3	3	3	2	1	1	3	2	3	1	3	1	3	3	3	3	1		1	3	1	1	3	3	3
RGLP58898.1	2	A	5	77.6464	573	0	TGCAGGTGGCGTGCGCCGTCTCACGGACCCACACTACAGGTTCGGGGAAGTTCGTCGCCTACCA	TGCAGGTGGCGTGCGCCGTCTCACGGACCCACACTCCAGGTTCGGGGAAGTTCGTCGCCTACCA	1		3	2	1	1	1	1	3	3	3	3	1	3	1	1	3	2	3	2	1	1	3	2	3	1	3	1	3	3	3	3	1		1	3	1	1	3	3	3
RGLP64482.1	2	A	5	77.6464	573	0	TGCAGTCTCCATCTTGGTCCACTGCTGGGGCTGCGCCTGGTCCGCCGCACCCGCGCCTTCGTCG	TGCAGTCTCCACCTTGGTCCACTGCTGGGGCTGCGCCTGGTCCGCCGCACCCGCGCCTTCGTCG	1	RGLC37003.1	3	2	1	1	1	1	3	3	3	3	1	3	1	1	3	2	3	2	1	1	3	2	3	1	3	1	3	3	3	3	1		1	3	1	1	3	3	3
RGLP41267.1	2	A	5	77.9354	574	0	TGCAGCTTCGCGGTAGCCGCGGCGAGCTGTCCCTGGCAGAACCGAGATCGGAAGAGCGGTTCAG	TGCAGCTTCGCGGTAGCCGCGGCGAGCTGTCCCTGGCAGTACCGAGATCGGAAGAGCGGTTCAG	1		3	2	1	1	1	1	3	3	3	3	1	3	1	1	3	2	3	2	1	1	3	2	3	1	3	1	3	3	3	3	1		1	3	1	1	3	3	3
RGLP3249.1	2	A	5	78.5168	575	0	TGCAGAAGTGATTTCACCTGTAGCCTGGTCTTGATGGTGTCTATAGGGTACAGCGCCGTCTCCA	TGCAGAAGTGATTTCACCTGGAGCCTGGTCTTGATGGTGTCTATAGGGTACAGCGCCGTCTCCA	1	RGLC2135.1	3	1	1	1	1	1	3	3	3	3	1	3	1	1	3	2	3	2	1	1	3	2	3	1	3	1	3	3	3	3	1		1	3	1	1	3	3	3
RGLP26692.1	2	A	5	78.5168	575	0	TGCAGCCGTAGAGGCGATCGAAGTGTGAAGTGTTCATGGTAGGGAGAGCAGGTTAGTTATTAGG	TGCAGCCGTAGAGGCGATCGAACTGTGAAGTGTTCATGGTAGGGAGAGCAGGTTAGTTAGGAGG	3		3	3	1	1	1	1	3	3	3	3	1	3	1	1	3	3		1	1	1	3	2	3	1	3	1	3	3	3	3	1		1	3	1	1	3	3	3
RGLP35783.1	2	A	5	78.5168	575	0	TGCAGCTACGGTAAAGATCTGGGGAAGATCGTGACCATGCACGCCAACTGTTGCGTGGGATTGA	TGCAGCTACGGTAAGGATCTGGGGAAGATTGTTACCATGCACGCCAACTGTTGCGTGGGATTGA	3		3	1	1	1	1	1	3	3	3	3	1	3	1	1	3	2	3	2	1	1	3	2	3	1	3	1	3	3	3	3	1		1	3	1	1	3	3	3
RGLP41023.1	2	A	5	78.5168	575	0	TGCAGCTTCAGCTTGCTCCAGACCATCTCCAGCCACTCTCTGGAGCCGAAGAACTTGGCGGAGG	TGCAGCTTCAGCTTGCTCCACACCATCTCCAGCCACTCTTTGGAGCCGAAGAACTTGGCGGAGG	2		3	1	1	1	1	1	3	3	3	3	1	3	1	1	3	3	3	2	1	1	3	2	3	1	3	1	3	3	3	3	1		1	3	1	1	3	3	3
RGLP41023.3	2	A	5	78.5168	575	0	TGCAGCTTCAGCTTGCTCCAGACCATCTCCAGCCACTCTTTGGAGCCGAAGAACTTGTGGGAGG	TGCAGCTTCAGCTTGCTCCACACCATCTCCAGCCACTCTTTGGAGCCGAAGAACTTGTGGGAGG	1		3	1	1	1	1	1	3	3	3	3	1	3	1	1	3	2	3	3	1	1	3	2	3	1	3	1	3	3	3	3	1		1	3	1	1	3	3	3
RGLP55831.1	2	A	5	78.5168	575	0	TGCAGGGTGGTGTCACCTCCAATGCCGTCGTACAACAGAGAGTCGACTGTGGCTGCCGAGATCG	TGCAGGGTGGTGTCACCTCCAATGCCGTCGTACAACAGAGAGTCGACTGTGGTTGCCGAGATCG	1		3	1	1	1	1	1	3	3	3	3	1	3	1	1	3	2	3	2	1	1	3	2	3	1	3	1	3	3	3	3	1		1	3	1	1	3	3	3
RGLP48081.1	2	A	5	79.0982	576	0	TGCAGGCCAACATCAGATGCAGGAAAATAACGGAATCGCTGAGTCGCAGCTAGCTGTGACGTAT	TGCAGGCCAACATCAGATGCAGGAAAATAACGGAATCGCTGAGTCGCAGATAGCTGTGACGTAT	1		3	1	1	1	1	1	1	3	3	3	1	3	1	1	3	1	3	2		1	3	2	3	1	3	1	3	3	3	3	1		1	3	1	1	3	3	3
RGLP39684.1	2	A	5	79.0982	576	0	TGCAGTTGCGTGCGTGTGTGTGCTTCGTTGCCCGATGCCTTGCTCTGCCTTCGGGCGCTCGTGT	TGCAGCTGCGTGCGTGTGTGTGCTTCGTTGCCCGATGCCTTGCTCTGCCTTCGGGCGCTCGTGT	1		3	1	1	1	1	1	1	3	3	3	1	3	1	1	3	1	3	2	1	1	3	2	3	1	3	1	3	3	3	3	1		1	3	1	1	3	3	3
RGLP20809.1	2	A	5	79.9754	577	0	TGCAGCATCGGTGGAGGAGAATGTCGATGGGGTTTTGCGGCCGCCTGAGGAATTGACGGAGTCG	TGCAGCATCGGTGGAGGAGAATGTCGATGGGGTTTTGAGGCCGCCTGAGGAATTGACGGAGTCG	1		3	1	1	1	1	1	1	3	3	3		3	1	1	3	1	3	1	1	1	3	2	3	1	3	1	3	3	3	3	1		1	3	1	1	3	3	3
RGLP12297.1	2	A	5	81.1518	578	0	TGCAGATGGTCGCATCGGAAATACGGAAATCCTGTCCAGGGCATACCTCTCCTCTTCACCTGCA	TGCAGATGGTCGCATCGGAAATACAGAAATCCTGTCCAGGGCATACCTCTCCTCTTCACCTGCA	1		3	1	3	1	1	1	1	3	3	3		3	1	1	3		3	2	1	1		3	3	1	3	1	3	3	3	3	1		1	3	1	1	3	3	3
RGLP37935.1	2	A	5	83.5615	579	0	TGCAGCTCGCCGAAAGCCGCCGACGCCGAGATCGGAAGAGCGGTTCAGCAGGAATGCCGAGACC	TGCAGCTCGCCGAAAGCCGCCAACGCCGAGATCGGAAGAGCGGTTCAGCAGGAATGCCGAGACC	1		3	1	3	1	1	1	1	3	3	1	1	3	1	1	3	1	3	2	1	1	3	3	3	1	3	3	3	3	3	3	1		1	3	1	1	3	3	3
RGLP28188.1	2	A	5	83.8505	580	0	TGCAGCCTTCTAAACCACCATGGCACGTCCCTAATCAATCATCATCAATCGAACGTTAAACAAG	TGCAGCCTTCTAAACCACCATGGCACGTCCCTAATCAATCATCATCAATCAAACGTTAAACAAG	1		3	1	3	1	1	1	1	3	3	1	1	3	1	1	3	1	3	2	1	1	3	3	3	1	3	3	3	3	3	3	1		1	3	1	1	3	3	3
RGLP61836.1	2	A	5	84.1395	581	0	TGCAGTAGGAAATCGCGGTGAAGCCTGGTGGCGCGGGCTGCTGGGTACCGCGGCGGTGCCGAGA	TGCAGTAGGAAAGCGCGGTGAAGCCTGGTGGCGCGGGCTGCTGGGTACCGCGGCGGTGCCGAGA	1		3	1	3	1	1	1	1	3	3	1	1	3	1	1	3	1	3	2	1	1	3	3	3	1	3	3	3	3	3	3	1		1	3	1	1	3	3	3
RGLP3661.1	2	A	5	84.4285	582	0	TGCAGAATCGCGGTCTCTTTATTTCCTCCAGTGCCATCTCCATTACCGTGCGTGTTAAGGCTAA	TGCAGAATCGCAGTCTCTTTATTTCCTCCAGTGCCATCTCCATTACCGTGCGTGTTAAGGCTAA	1		3	1	3	1	1	1	1	3	3	1	1	3	1	1	3	1	3	2	1	1	3	3	3	1	3	3	3	3	3	3	1		1	3	1	1	3	3	3
RGLP34026.1	2	A	5	84.4285	582	0	TGCAGCGGTGCCTGCACGATCACTAAGGGCGAGACGCCACCAAGGATGTCAACGTCTTCCTCCT	TGCAGCGGTGCCTGCACGATCACTAAGGGCGAGACGCCACCAAGGATGTCAACTTCTTCCTCCT	1		3	1	3	1	1	1	1	3	3	1		3	1	1	3		3	2	1	1	3	3	3	1	3	3	3	3	3	3	1		1	3	1	1	3	3	3
RGLP8607.1	2	A	5	84.7175	583	0	TGCAGAGGCTGATCCCCAACCCCGCGGATCCAGGAAGCTCCCTATGTTGGGGTGCCCAAACCAC	TGCAGAGGCTGATCCCCAACCCCGCGGATCCAGGAAGCTCCCTATGTTGGGGCGCCCAAACCAC	1		3	1	3	1	1	1	1	3	3	1	1	3	1	1	3	1	3	2	1	1	3	3	3	1	3	3	3	3	3	3	1		1	3	1	1	3	3	3
RGLP51839.1	2	A	5	84.7175	583	0	TGCAGGGAAGCAGTCAAGCGGATAGCTGCCTGTATTGGCCGAGATCGGAAGAGCGGTTCAGCAG	TGCAGGGAAGCAGTCAAGCGGATGGCTGCCTGTATTGGCCGAGATCGGAAGAGCGGTTCAGCAG	1		3	1	3	1	1	1	1	3	3	1	1	3	1	1	3	1	3	2	1	1	3	3	3	1	3	3	3	3	3	3	1		1	3	1	1	3	3	3
RGLP46554.1	2	A	5	85.0065	584	0	TGCAGGATCTGCGGGCTTCAGATCTCACCGCCGAGATCGGAAGAGCGGTTCAGCAGGAATGCCG	TGCAGGATCTGCGGGCTTCACATCTCACCGCCGAGATCGGAAGAGCGGTTCAGCAGGAATGCCG	1		3	1	3	1	1	1	1	3	3	1	1	3	1	1	3	1	3	2	1	1	3	3	3	1	3	3	3	3	3	3	1		1	3	1	1	3	3	3
RGLP10215.1	2	A	5	85.2956	585	0	TGCAGATCAAAATACGTGAAGACACGAAGGCCACGGAAGAGAACCTGGCGCTTGCGGAACAGGA	TGCAGATCAAAATACGTGAAGACGCGAAGGCCACGGAAGAGAACCTGGCGCTTGCGGAACAGGA	1	RGLC6771.1	3	1	3	1	1	1	1	3	3	1	1	3	1	1	3		3	2	1	1	3	3	3	1	3	3	3	3	3	3	1		1	3	1	1	3	3	3
RGLP10421.1	2	A	5	85.2956	585	0	TGCAGATCAGCGCCTCAAGAATTTAGGAGGGGGAGCAGAATTAACCCTAGTGTCCCTTGAAGAC	TGCAGATCAGCGCCTCAAGAATTTAGGAGCGGGAGCAGAATTAACCCTAGTGTCCCTTGAAGAC	1		3	1	3	1	1	1	1	3		1	1	3	1	1	3		3	1	1	1	3	3	3	1	3	3	3	3	3	3	1		1	3	1	1	3	3	3
RGLP14912.1	2	A	5	85.2956	585	0	TGCAGCAAGTGGAGGTATTGCGGCCTCGGTGGCAACCACTGTGGGGCCGAGATCGGAAGAGCGG	TGCAGCAAGTGGAGGTATTGCGGCCTCGGTGTCAACCACTGTGGGGCCGAGATCGGAAGAGCGG	1		3	1	3	1	1	1	1	3	3	1	1	3	1	1	3	1	3	3		1	3	3	3	1	3	3	3	3	3	3	1		1	3	1	1	3	3	3
RGLP15820.1	2	A	5	85.2956	585	0	TGCAGCACCACCTGCAAGCAAGGGAAAATCAGACCAGGGAAATCGTAGCAACGAGCAAACCCTT	TGCAGCACCACCTGCAAGCAAGGGGAAATCAGACCAGGGAAATCGTAGCAACAAGCAAACCCTT	2		3	1	3	1	1	1	1	3	3	1	1	3	1	1	3	1	3	3	1	1	3	3	3	1	3	3	3	3	3	3	1		1	3	1	1	3	3	3
RGLP21834.1	2	A	5	85.2956	585	0	TGCAGCCAGCCGAAGGCCATGCCGCGGTGCTCGTCGTCGGTGGAGTCGGCCACCAGCGACTGGA	TGCAGCCAACCGAAGGCCATGCCGCGGTGCTCGTCGTCGGTGGAGTCAGCCACCAGCGACTGGA	2		3	1	3	1	1	1	1	3	3	1	1	3	1	1	3	1	3	2	1	1	3	3	3	1	3	3	3	3	3	3	1		1	3	1	1	3	3	3
RGLP23045.1	2	A	5	85.2956	585	0	TGCAGCCATACAACAAGTTGTCCATCACGTGCATTTTCATCCAACTTCTTGCACGTTGTGATCC	TGCAGCCATACAACAAGTTGTCCATCATGTGCATTTTCATCCAACTTCTTGCACGTTGTGATCC	1		3		3		1	1	1	3	3	1	1	3	1	1	3		3	3	1	1	3	3	3	1	3	3	3	3	3	3	1		1	3	1	1	3	3	3
RGLP24631.1	2	A	5	85.2956	585	0	TGCAGCCCGCCATCGTCCCTGTCGTCGACGGTCTTGCCGTCGTCGCCGCCGCCGAGATCGGAAG	TGCAGCCCGCCATCGTCCCTGTCGTCGACGGTCTTGCCGTCGTCGTCGCCGCCGAGATCGGAAG	1		3		3		1	1	1	3	3	1	1	3	1	1	3	1	3	2	1	1	3	3	3	1	3	3	3	3	3	3	1		1	3	1	1	3	3	3
RGLP24822.1	2	A	5	85.2956	585	0	TGCAGCCCGTCGGTGATCCCCGAGTGCCCGCGCCACCTCACGCGCTGGTTGTATGGAAGCCGCC	TGCAGCCCGTCGGTGATCCCCGAGTGCCCGCGCCACTTCACGCGCTGGTTGTACGGCAGCCGCC	3		3	1	3	1	1	1	1	3	3	1	1	3	1	1	3		3	2	1	1	3	3	3	1	3	3	3	3	3	3	1		1	3	1	1	3	3	3
RGLP29361.1	2	A	5	85.2956	585	0	TGCAGCGAGCGGGAGTAGGGGATGTGAGGGGGCAGGTTGGGTGGAAGGGGAGGATGACGACGGG	TGCAGCGAGCGGGAGTAGGGGATGTGAGGGGGCAGGTTGGGTGGAAGGGGAGGAGGACGACGGG	1		3	1	3	1	1	1	1	3	3	1	1	3	1	1	3	1	3	3	1	1	3	3	3	1	3	3	3	3	3	3	1		1	3	1	1	3	3	3
RGLP30266.1	2	A	5	85.2956	585	0	TGCAGCGCCAACGTGTCCTCGGCGAATCCGAGATCGGAAGAGCGGTTCAGCAGGAATGCCGAGA	TGCAGCGCCAACGTGGCCTCGGCGAATCCGAGATCGGAAGAGCGGTTCAGCAGGAATGCCGAGA	1		3	1	3	1	1	1	1	3	3	1	1	3	1	1	3	1	3	2	1	1	3	3	3	1	3	3	3	3	3	3	1		1	3	1	1	3	3	3
RGLP32657.1	2	A	5	85.2956	585	0	TGCAGCGGCATGGTCGACCTGCTCGCCAAGAGCGGCCGCCTCAGGGACGCGCTCAGGGCGTTTG	TGCAGCGGCATGGTCGACCTGCTCGCCAAGAGCGCCCGCCTCAGGGACGCGCTCAGGGCGTTTG	1		3	1	3	1	1	1	1	3	3	1	1	3	1	1	3	1	3	3	1	1	3	3	3	1	3	3	3	3	3	3	1		1	3	1	1	3	3	3
RGLP36555.1	2	A	5	85.2956	585	0	TGCAGCTCACAAGCAGCATCGGGTCCATCCTGGGGGGCATCTGCGCTCTGCTCCTCGCGCCACA	TGCAGCTCACCAGCAGCATCGGGTCCATCCTGGGGGGCATCTGCGCTCTGCTCCTCGCGCCACA	1		3	1	3	1	1	1	1	3	3	1	1	3	1	1	3	1	3	2	1	1	3	3	3	1	3	3	3	3	3	3	1		1	3	1	1	3	3	3
RGLP38876.1	2	A	5	85.2956	585	0	TGCAGCTGACCAGCAGCATCGGGTCCATCCTCGGGGGCTTCTCCGCTCTGCTCCTTGCGCCGAC	TGCAGCTGACCAGCAGCATCGGGTCCATCCTCGGGGGCTTCTCCGCCCTGCTCCTTGCGCCGAC	1		3	1	3	1	1	1	1	3	3	1	1	3	1	1	3	1	3	2	1	1	3	3	3	1	3	3	3	3	3	3	1		1	3	1	1	3	3	3
RGLP39715.1	2	A	5	85.2956	585	0	TGCAGCTGCTATCTATGAGGATGTAATTTTCTCTATCGTAATTTTACAATTACTTTCTCTAGTC	TGCAGCTGTTATCTATGAGGATGTAATTTTCTCTATCGCAATTTTACAATTACTTTCTCTAGTC	2		3	1	3	1	1	1	1	3	3	1	1	3	1		3	1	3	3	1	1	3	3	3	1	3	3	3	3	3	3	1		1	3	1	1	3	3	3
RGLP40392.1	2	A	5	85.2956	585	0	TGCAGCTGGGTGTAGACAGCAACACAACTTGGGGGTGGTGGGGATGTCATCTAGCCACCAAATG	TGCAGCTGGGTGTAGACAGCAACACAACTTGGGGATGGTGGGGATGTCATCTAGCCACCAAATG	1		3		3	1	1	1	1	3	3	1	1	3	1	1	3	1	3	3	1	1	3	3	3	1	3	3	3	3	3	3	1			3	1	1	3	3	3
RGLP41578.1	2	A	5	85.2956	585	0	TGCAGCTTGATCCTCGGCGAGCGGCATTAATACTTGGCTAAGTGGGGAGAGGAGGAGGATTATT	TGCAGCTTGATCGTCGGCGAGCGGCATTAATACTTGGCTAAGTGGGGAGAGGAGGAGGATTATT	1		3	1	3	1	1	1	1	3	3	1	1	3	1	1	3	1	3	2	1	1	3	3	3	1	3	3	3	3	3	3	1		1	3	1	1	3	3	3
RGLP42586.1	2	A	5	85.2956	585	0	TGCAGGAACCATTGCCCGAAGGAGAGCACCACCACGTCCATGCCCGAGATCGGAAGAGCGGTTC	TGCAGGAACCACTGCCCGAAGGAGAGCACCACCACGTCCATGCCCGAGATCGGAAGAGCGGTTC	1		3	1	3	1	1	1	1	3	3	1	1	3	1	1	3	1	3	2	1	1	3	3	3	1	3	3	3	3	3	3	1		1	3	1	1	3	3	3
RGLP42999.1	2	A	5	85.2956	585	0	TGCAGGAAGCAGCCAGTTCTCGTCGTCCAATTGGCATAGCCTGGGGTTTTGCGTGTCAACTAAG	TGCAGGAAGCAGCCAGTTCTCGTCGTCCAATTGGCATAGCTTGGGGTTTTGCGTGTCAACTAAG	1		3	1	3	1	1	1	1	3	3	1	1	3	1	1	3	1	3	2	1	1	3	3	3	1	3	3	3	3	3	3	1		1	3	1	1	3	3	3
RGLP45105.1	2	A	5	85.2956	585	0	TGCAGGAGCGATCGAGCGGTGATCATGCCCGTACGTCCGACGACTGTCCTCCCCATCCCCGCGC	TGCAGGAGCGATCGAGCGGTGATCAGGCCCGTACGTCCGACGACTGTCCTCCCCATCCCCGCGC	1		3	1	3	1	1	1	1	3	3	1	1	3	1	1	3	1	3	2	1	1	3	3	3	1	3	3	3	3	3	3	1		1	3	1	1	3	3	3
RGLP49394.1	2	A	5	85.2956	585	0	TGCAGGCCTGGACGGATGGCCATGGCCTCGAGGTAGGGCGCGTCTACGCGGCCGAGATCGGAAG	TGCAGGCCTGGGCGGATGGCCATGGCCACGAGGTTGGGCGCGTCTACGCGGCCGAGATCGGAAG	3		3	1	3	1	1	1	1	3	3	1	1	3	1	1	3	1	3	3	1	1	3	3	3	1	3	3	3	3	3	3	1		1	3	1	1	3	3	3
RGLP57813.1	2	A	5	85.2956	585	0	TGCAGGTCGTGGCAGTCCCTGCTCTGGCGGCAAGACTTCATCGCCGCGCACCACCACCACCACG	TGCAGGTCGTGGCAGTCCCTGCTCTGGCGGCAAGACTTCATCGCCGCGTACCACCACCACCACG	1		3	1	3	1	1	1	1	3	3	1	1	3	1	1	3	1	3	2	1	1	3	3	3	1	3	3	3	3	3	3	1		1	3	1	1	3	3	3
RGLP58073.1	2	A	5	85.2956	585	0	TGCAGGTGAAGTAAAGGACGTCCAGGGACGGGTCGCTTGTCCCAACGCCTGCATCGCCGAGATC	TGCAGGTGAAGTAAAGGACGTCCAGGGACGGGTCGCTGGTCCCAACGCCTGCATCGCCGAGATC	1		3	1	3	1	1	1	1	3	3	1	1	3	1	1	3	1	3	2	1	1	3	3	3	1	3	3	3	3	3	3	1		1	3	1	1	3	3	3
RGLP62139.1	2	A	5	85.2956	585	0	TGCAGTATACCCTCATATCCCAAGGGATAGGAGCAGCCCGTAGAGTTTAAGAAGGCTCGTGTGA	TGCAGTATACCCTCATATCCCAAGGGACAGGAGCAGCCCGTAGAGTTTAAGAAGGCTCGTGTGA	1		3	1	3	1	1	1	1	3	3	1	1	3	1	1	3	1	3	2	1	1	3	3	3	1	3	3	3	3	3	3	1		1	3	1	1	3	3	3
RGLP62140.1	2	A	5	85.2956	585	0	TGCAGTATACCCTCATATCCCGCAGGCAGGACGCCCGTATGGTCTACCGATTCATGGTACTTAG	TGCAGTATACCCTCATGTCCCGCAGGCAGGGCGCCCGTATGGTCTACCGATTCATGGTACTTAG	2		3	1	3	1	1	1	1	3	3	1	1	3	1	1	3	1	3	2	1	1	3	3	3	1	3	3	3	3	3	3	1		1	3	1	1	3	3	3
RGLP29985.1	2	A	5	85.2956	585	0	TGCAGTGCACAAGAGACAGAGATACACCACGTCAACACTGCTGCTTTCCAGTCTATGCCTACAC	TGCAGCGCACAAGAGACAGAGATACACCACGTCAACACTGCTGCTTTCCAGTCTATGCTTACAC	2			1	3	1	1	1	1	3	3	1	1	3	1	1	3	1	3	2	1	1	3	3	3	1	3	3	3	3	3	3	1		1	3	1	1	3	3	3
RGLP65874.1	2	A	5	85.2956	585	0	TGCAGTGCGACGCCCTAGGAGATGAGCTCGAGAGGTACGAGCTTGCTGACCACCGAGATCGGAA	TGCAGTGCGACGCCCTAGGAGATGAGCTCCAGAGGTACGAGCTTGCTGACCACCGAGATCGGAA	1		3	1	3	1	1	1	1	3	3	1	1	3	1	1	3	1	3	2	1	1	3	3	3	1	3	3	3	3	3	3	1		1	3	1	1	3	3	3
RGLP65873.1	2	A	5	85.2956	585	0	TGCAGTGCGACGCCCTAGGAGATGAGCTCGAGAGGTACGAGCTTGCTGACCACTGGACCTCCCT	TGCAGTGCGATGCCCTAGGAGATGAGCTCGAGAGGTACGAGCTTGCTGACCACTGGACCTCCCT	1		3	1	3	1	1	1	1	3	3	1	1	3	1	1	3	1	3	2	1	1	3	3	3	1	3	3	3	3	3	3	1		1	3	1	1	3	3	3
RGLP67624.1	2	A	5	85.2956	585	0	TGCAGTTACAATGCAATTTTTTTGGATGAGATACTATTATTTATGCAACTAAAAGTTAATTTAC	TGCAGTTACAATGCATTTTTTTTGGATGAGATACTATTATTTATGCAACTAAAAGTTAATTTAC	1		3		3		1	1		3	3	1	1	3	1		3	1	3	2	1	1	3	3	3	1	3	3	3	3	3	3	1		1	3	1	1	3	3	3
RGLP50722.1	2	A	5	86.7749	586	0	TGCAGGCTAACAAGTAACCACCATCCATCAGCGTGAGGCCGAGATCGGAAGAGCGGTTCAGCAG	TGCAGGCTAACAAGTAACCACCATCCATCAGCGTCAGGCCGAGATCGGAAGAGCGGTTCAGCAG	1		3	1	3	1	1	1	1	3	3	1	1	3	1	1	3	1	3	2	1	1	3	3	3	1	3	3	3	3	3	3	1		1	3	1	1	3	3	3
RGLP54827.1	2	A	5	86.7749	586	0	TGCAGGGGCGGTACGAGCTGGGTCGGGTGCTGGGTCACGGCAACTTCGGTCGGGTGCACGCGGC	TGCAGGGGCGGTACGAGCTGGGGCGCGTGCTGGGGCACGGCAACTTCGGTCGGGTGCACGCGGC	3		3	1	3	1	1	1	1	3	3	1	1	3	1	1	3	1	3	2	1	1	3	3	3	1	3	3	3	3	3	3	1		1	3	1	1	3	3	3
RGLP56085.1	2	A	5	86.7749	586	0	TGCAGGTAACCTGAATCTCCTTTACCTGAATCTTTTGCTCACAAAAACCGATGGTTTTCATGTG	TGCAGGTAACCTGAATCTCCTTTACCTGAATCTTTTGCTCACAAAAAACGATGGTTTTCATGTG	1		3	1	3	1	1	1	1	3	3	1	1	3	1	1	3	1	3	2	1	1	3	3	3	1	3	3	3	3	3	3	1		1	3	1	1	3	3	3
RGLP2039.1	2	A	5	87.0639	587	0	TGCAGAACTCTTCTGGCTAGCAGCGATGCCGTCCGCGATATCCCGACCCAAATCCGCCGCCACT	TGCAGAACTCTTCTGGCTAGCAGCGATGCCGTCCGCGATATCCCGACCCAAATTCGCCGCCACT	1		3	1	3	1	1	1	1	3	3	1	1	3	1	1	3	1	3	2	1	1	3	3	3	1	3	3	3	3	3	3	1		1	3	1	1	3	3	3
RGLP28742.1	2	A	5	87.0639	587	0	TGCAGCGACATCGCCGAGGGGGTGGCCTACCTGCACCACCACTCGCCGAGATCGGAAGAGCGGT	TGCAGCGACATCGCCGAGGGGGTTGCCTACCTGCACCACCACTCGCCGAGATCGGAAGAGCGGT	1		3	1	3	1	1	1	1	3	3	1	1	3	1	1	3	1	3	2	1	1	3	3	3	1	3	3	3	3	3	3	1		1	3	1	1	3	3	3
RGLP28887.1	2	A	5	87.0639	587	0	TGCAGCGACGAGACCCGAGCTGCGTCGGATGCCAGGAGGCCGCCGAGATCGGAAGAGCGGTTCA	TGCAGCGAGGAGACCCGAGCTGCGTCGGATGCCAGGAGGCCGCCGAGATCGGAAGAGCGGTTCA	1		3	1	3	1	1	1	1	3	3	1	1	3	1	1	3	1	3	2	1	1	3	3	3	1	3	3	3	3	3	3	1		1	3	1	1	3	3	3
RGLP44569.1	2	A	5	87.0639	587	0	TGCAGGAGAAGGTCACGCTCCTGGCGTTGAAGCAGTCCCTCATTTTGTTGTCGCCATCGGTTCT	TGCAGGAGAAGGTCACGCTCCTGGCGTTGAAGCAGTCCCTCATTTTGTTGTCGCCGTCGGTTCT	1		3	1	3	1	1	1	1	3	3	1	1	3	1	1	3		3	2	1	1	3	3	3	1	3	3	3	3	3	3	1		1	3	1	1	3	3	3
RGLP415.1	2	A	5	88.2403	588	0	TGCAGAAAATTCCAGCTGGAGGGGACATTTTCAACCGCCAAAAATGCCGATCTGGCAATCTTCC	TGCAGAAAATTCCAGCTGGAGGGGACATTTTCAACCGCCAAAAATGCCGATGTGGCAATCTTCC	1		3	1	3	1	1	1	1	3	3	1	1	3	1	3	3	1	3	2	1	1	3	3	3	1	3	3	3	3	3	3	1		1	3	1	1	3	3	3
RGLP4504.1	2	A	5	88.5294	589	0	TGCAGACAGCGACACGTATACGGCGTTAACGGCCTGAACTGTCAATTGGACAATGTACACGTAC	TGCAGACAGCGACACATATACGGCGTTAACGGCCTGAACTGTCAATTGGACAATGTACACGTAC	1		3	1	3	1	1	1	1	3	3	1	1	3	1	3	3	1	3	2	3	1	3	3	3	1	3	3	3	3	3	3	1		1	3	1	1	3	3	3
RGLP10122.1	2	A	5	88.5294	589	0	TGCAGATATGAAGTACCTTACAGTGAGCACAGTAGCTTCACGGAACTCCGAGAGTTTGTCCGAG	TGCAGATATGAAGTACCTTACAGTGAGCACAGTAGCTTCACGGAACTCCGAGAGTTTATCCGAG	1		3	1	3	1	1	1	1	3	3	1	1	3	1	3	3	1	3	2	3	1	3	3	3	1	3	3	3	3	3	3	1		1	3	1	1	3	3	3
RGLP13191.1	2	A	5	88.5294	589	0	TGCAGATTTCTTGGTGCCGTCCACTACTCCATCGTCGCCGACAGCTACGGCCCCTCCGTAGTAC	TGCAGATTTCTTGGTGCCGTCCACTACTCCATCGTCGCCGCCAGCTACGGCCCCTCCGTAGTAC	1	RGLC8730.1	3	1	3	1	1	1	1	3	3	1	1	3	1	3	3	1	3	2	3	1	3	3	3	1	3	3	3	3	3	3	1		1	3	1	1	3	3	3
RGLP17151.1	2	A	5	88.5294	589	0	TGCAGCACTGTTCGTTGCAGCTTGGCTTGCAGTCACACCAGTTGCCGAGATCGGAAGAGCGGTT	TGCAGCACTGTTCGTTGCAGCTTGGCTTGCAATCACACCAGTTGCCGAGATCGGAAGAGCGGTT	1		3	1	3	1	1	1	1	3	3	1	1	3	1	3	3	1	3	2	3	1	3	3	3	1	3	3	3	3	3	3	1		1	3	1	1	3	3	3
RGLP17843.1	2	A	5	88.5294	589	0	TGCAGCAGCACGTCGACCATGTCCTTGGCCACGAAGCTCTCCCCGTCGAGGCGGCGCCGCTCGC	TGCAGCAGCACATCGACCATGTCCTTGGCCACGAAGCTCTCCCCGTCGCAGCGGCGCCGCTCGC	3		3	1	3	1	1	1	1	3	3	1	1	3	1	3	3	1	3	2	3	1	3	3	3	1	3	3	3	3	3	3	1		1	3	1	1	3	3	3
RGLP22467.1	2	A	5	88.5294	589	0	TGCAGCCACGCGGTTCCTCTGCCGCTTCGTTCTTCCGCGCGCCGAGATCGGAAGAGCGGTTCAG	TGCAGCCGCGCGGTTCCTCTGCCGCTTTGTTCTTCCGCACGCCGAGATCGGAAGAGCGGTTCAG	3		3	1	3	1	1	1	1	3	3	1	1	3	1	3	3	1	3	2	3	1	3	3	3	1	3	3	3	3	3	3	1		1	3	1	1	3	3	3
RGLP35747.1	2	A	5	88.5294	589	0	TGCAGCTACGCAGACTGCTCCTGTCCTCGATGCACAGGCTGCTTCAACCTCCTCAAATGCTCCT	TGCAGCTGCGCAGACTGCTCCTGTCCTCGATGCACAGGCTGCTTCAACCTCCTCAAATGCTCCT	1	RGLC20007.1	3	1	3	1	1	1	1	3	3	1	1	3	1	3	3	1	3	2	3	1	3	3	3	1	3	3	3	3	3	3	1		1	3	1	1	3	3	3
RGLP38166.1	2	A	5	88.5294	589	0	TGCAGCTCGGCGGGCGTGGGCGCGCGCGGGGAAGGAGATGGCGCGGGCGACGGCGACCGCAGCC	TGCAGCTCGGCGGGCGTTGGCGCGCGCGGGGAAGGAGATGGCGCGGGCGACGGCGACCGCAGCC	1		3	1	3	1	1	1	1	3	3	1	1	3	1	3	3	1	3	2	3	1	3	3	3	1	3	3	3	3	3	3	1		1	3	1	1	3	3	3
RGLP41370.1	2	A	5	88.5294	589	0	TGCAGCTTCTCCAGTACATGGGCCTGGCCCACCCGCCAAATGCTCTTTGCTGCGCCAGCAAAGC	TGCAGCTTCTCCAGTACATGGGCCTGGCCCACCCGCCAAATGCTATTTGCTGCGCCAGCAAAGC	1		3	1	3	1	1	1	1	3	3	1	1	3	1	3	3	1	3	2	3	1	3	3	3	1	3	3	3	3	3	3	1		1	3	1	1	3	3	3
[truncated: 41,551 more rows]
[truncated: 153 more columns]

## Sheet: 2) strigosa X wiestii data
Locus	Group	LG	Pos	Bin	RF	dist	A. strigosa Allele Sequence	A. wiestii Allele Sequence	SxW8001	SxW8002	SxW8003	SxW8004	SxW8005	SxW8006	SxW8007	SxW8008	SxW8009	SxW8010	SxW8011	SxW8012	SxW8014	SxW_8015	SxW_8016	SxW_8017	SxW_8018	SxW_8019	SxW_8020	SxW_8021	SxW_8022	SxW_8023	SxW_8024	SxW_8025	SxW_8026	SxW_8027	SxW_8028	SxW_8029	SxW_8030	SxW_8031	SxW_8032	SxW_8033	SxW_8034	SxW_8035	SxW_8036	SxW_8037	SxW_8038	SxW_8039	SxW_8040	SxW_8041	SxW_8042
[truncated: 15,566 more rows]
[truncated: 55 more columns]

[truncated: 5 more sheets: 3) Error Calls Barbata Double, 4) Error Calls barbata Single, 5) Error Calls SxW, 6) Homologs, 7) Paralogs A. barbata]
